# Supplementary material for: Transcriptome Profiles Reveal the Crucial Roles of Hormone and Sugar in the Bud Dormancy of Prunus mume
Source: Sci Rep. 2018 Mar 23;8:5090. doi: 10.1038/s41598-018-23108-9 (PMC5865110; doi:10.1038/s41598-018-23108-9)
Supplement: Supplementary file 2 — Dataset 1 [file 41598_2018_23108_MOESM2_ESM.xlsx]

## Sheet: EDⅠ-EDⅡ--EDⅢ-NF-rpkm
Original Research Article
Transcriptome Profiles Reveal the Crucial Roles of Hormone and Sugar in the Bud Dormancy of Prunus mume
Zhiyong Zhang, XiaoKang Zhuo, Kai Zhao, Tangchun Zheng, Yu Han, Cunquan Yuan and Qixiang Zhang*
Beijing Key Laboratory of Ornamental Plants Germplasm Innovation & Molecular Breeding , National Engineering Research Center for Floriculture , Beijing Laboratory of Urban and Rural Ecological Environment , Key Laboratory of Genetics and Breeding in Forest Trees and Ornamental Plants of Ministry of Education , School of Landscape Architecture , Beijing Forestry University, Beijing, 100083, China
Supplementary Table S1: The total information of the 5831 DEGs at four dormancy stages.
GeneID	EDⅠ-AVERAGE	EDⅡ-AVERAGE	EDⅢ-AVERAGE	NF-AVERAGE	Pathway	GO Component	GO Function	GO Process	Blast nr
Pm009378	10.8185	312.848	381.917	95.1373	-	-	-	-	gi|645235637|ref|XP_008224364.1|/1.27396e-90/PREDICTED: extensin-like [Prunus mume]
Pm025698	6.76934	136.742	7.99335	14.5314	-	GO:0043231//intracellular membrane-bounded organelle	GO:0016741	GO:0008152//metabolic process;GO:0010038//response to metal ion	gi|645271031|ref|XP_008240724.1|/0/PREDICTED: putative methyltransferase DDB_G0268948 [Prunus mume]
Pm016103	4.97833	72.0327	10.3989	11.7401	-	-	-	-	gi|645250089|ref|XP_008231046.1|/0/PREDICTED: GEM-like protein 5 [Prunus mume]
Pm013127	1.05589	22.3797	1.87964	8.10562	ko00909//Sesquiterpenoid and triterpenoid biosynthesis;ko01110//Biosynthesis of secondary metabolites	-	GO:0031559//oxidosqualene cyclase activity	GO:0016104//triterpenoid biosynthetic process	gi|595925194|ref|XP_007214977.1|/0/hypothetical protein PRUPE_ppa001810mg [Prunus persica]
Pm023776	190.207	19.2154	45.0039	0.751613	-	GO:0043231//intracellular membrane-bounded organelle	GO:0003676//nucleic acid binding;GO:0001071//nucleic acid binding transcription factor activity	GO:0006351//transcription, DNA-templated	gi|645266851|ref|XP_008238803.1|/2.59372e-51/PREDICTED: dehydration-responsive element-binding protein 1B-like [Prunus mume]
Pm028829	0.455561	17.6907	1.18606	1.32156	-	-	-	-	gi|645279245|ref|XP_008244623.1|/0/PREDICTED: ethylene-responsive transcription factor ERF110-like [Prunus mume]
Pm021393	15.1635	70.7184	25.8187	17.3668	ko00908//Zeatin biosynthesis;ko00944//Flavone and flavonol biosynthesis	-	GO:0016757//transferase activity, transferring glycosyl groups	-	gi|645261986|ref|XP_008236558.1|/0/PREDICTED: scopoletin glucosyltransferase-like [Prunus mume]
Pm000243	0.50173	18.9655	1.02145	10.5772	ko00980//Metabolism of xenobiotics by cytochrome P450;ko05200//Pathways in cancer;ko00480//Glutathione metabolism;ko00982//Drug metabolism - cytochrome P450;ko05215//Prostate cancer	-	GO:0016846//carbon-sulfur lyase activity;GO:0016765//transferase activity, transferring alkyl or aryl (other than methyl) groups	GO:0009755//hormone-mediated signaling pathway	gi|645215621|ref|XP_008240792.1|/2.35682e-162/PREDICTED: probable glutathione S-transferase parA [Prunus mume]
Pm002261	7.88146	44.256	17.9837	27.9185	ko00940//Phenylpropanoid biosynthesis;ko01100//Metabolic pathways;ko01110//Biosynthesis of secondary metabolites	-	GO:0046914//transition metal ion binding;GO:0016616//oxidoreductase activity, acting on the CH-OH group of donors, NAD or NADP as acceptor	GO:0044710	gi|645219589|ref|XP_008236513.1|/0/PREDICTED: probable mannitol dehydrogenase [Prunus mume]
Pm007627	17.1776	74.1059	25.7989	49.0424	-	GO:0016020//membrane	GO:0005515//protein binding	GO:0001101//response to acid chemical;GO:0030522//intracellular receptor signaling pathway	gi|645232004|ref|XP_008222664.1|/0/PREDICTED: pirin-like protein [Prunus mume]
Pm023775	94.8572	12.1894	25.5092	1.81369	-	GO:0043231//intracellular membrane-bounded organelle	GO:0003676//nucleic acid binding;GO:0001071//nucleic acid binding transcription factor activity	GO:0006351//transcription, DNA-templated	gi|665821188|ref|NP_001287934.1|/9.10974e-145/dehydration-responsive element-binding protein 1F [Prunus mume]
Pm014705	0.211217	10.9601	0.3246	1.15107	-	GO:0031224//intrinsic component of membrane	-	-	gi|645246802|ref|XP_008229522.1|/0/PREDICTED: probable purine permease 11 [Prunus mume]
Pm023773	66.5983	3.13787	9.81298	0.151003	-	GO:0043231//intracellular membrane-bounded organelle	GO:0003676//nucleic acid binding;GO:0001071//nucleic acid binding transcription factor activity	GO:0006351//transcription, DNA-templated	gi|558552306|gb|ADF43035.2|/4.36259e-84/CBF/DREB1-like protein c [Prunus mume]
Pm023769	27.3102	1.42895	1.93264	0.0333473	-	GO:0043231//intracellular membrane-bounded organelle	GO:0003676//nucleic acid binding;GO:0001071//nucleic acid binding transcription factor activity	GO:0006351//transcription, DNA-templated	gi|645266811|ref|XP_008238783.1|/2.71866e-151/PREDICTED: dehydration-responsive element-binding protein 1F-like isoform X1 [Prunus mume]
Pm023034	17.1645	70.0858	40.7751	47.3208	-	GO:0031224//intrinsic component of membrane;GO:0043231//intracellular membrane-bounded organelle	GO:0043169//cation binding;GO:0016682//oxidoreductase activity, acting on diphenols and related substances as donors, oxygen as acceptor	GO:0006950//response to stress;GO:0007165//signal transduction;GO:0015980//energy derivation by oxidation of organic compounds	gi|645265207|ref|XP_008238040.1|/0/PREDICTED: ubiquinol oxidase 2, mitochondrial-like [Prunus mume]
Pm011391	287.111	67.0592	132.997	20.222	-	GO:0044451	GO:0001071//nucleic acid binding transcription factor activity;GO:0003676//nucleic acid binding	GO:0006351//transcription, DNA-templated;GO:0010243//response to organonitrogen compound;GO:0002252;GO:0001101//response to acid chemical;GO:0009873//ethylene-activated signaling pathway;GO:0002218//activation of innate immune response	gi|645240193|ref|XP_008226493.1|/4.34878e-57/PREDICTED: ethylene-responsive transcription factor 4 [Prunus mume]
Pm021321	31.2585	0.859032	1.03513	0.122046	-	-	-	-	gi|645261881|ref|XP_008236506.1|/7.75188e-130/PREDICTED: ethylene-responsive transcription factor ERF109 [Prunus mume]
Pm019669	15.1248	63.0415	9.07436	6.35095	ko00941//Flavonoid biosynthesis;ko01100//Metabolic pathways;ko01110//Biosynthesis of secondary metabolites	-	GO:0016705//oxidoreductase activity, acting on paired donors, with incorporation or reduction of molecular oxygen	GO:0044710	gi|645257916|ref|XP_008234635.1|/0/PREDICTED: naringenin,2-oxoglutarate 3-dioxygenase [Prunus mume]
Pm011905	167.099	503.149	116.474	48.5203	ko04075//Plant hormone signal transduction	-	GO:0016798//hydrolase activity, acting on glycosyl bonds	GO:0044238//primary metabolic process	gi|645241257|ref|XP_008226995.1|/0/PREDICTED: glucan endo-1,3-beta-glucosidase 14-like [Prunus mume]
Pm009233	16.2766	151.322	63.3093	116.142	-	-	-	-	gi|645235373|ref|XP_008224236.1|/2.26735e-107/PREDICTED: early light-induced protein 1, chloroplastic-like [Prunus mume]
Pm027315	18.0437	58.5535	27.4755	18.6866	-	-	-	-	gi|645274758|ref|XP_008242492.1|/0/PREDICTED: uncharacterized protein LOC103340819 [Prunus mume]
Pm005539	12.2281	68.2585	8.13668	9.19165	-	GO:0044437;GO:0016020//membrane;GO:0009536//plastid	-	-	gi|645227498|ref|XP_008220546.1|/0/PREDICTED: putative nuclease HARBI1 [Prunus mume]
Pm022461	21.3894	73.2852	23.2435	36.4044	ko00564//Glycerophospholipid metabolism;ko01100//Metabolic pathways	-	GO:0016301//kinase activity	GO:0006796//phosphate-containing compound metabolic process	gi|645263951|ref|XP_008237467.1|/0/PREDICTED: probable choline kinase 1 isoform X1 [Prunus mume]
Pm017943	14.5675	82.229	22.8242	55.653	-	-	-	-	gi|645253680|ref|XP_008232687.1|/6.48553e-65/PREDICTED: uncharacterized protein LOC103331807 [Prunus mume]
Pm002573	1.96447	28.3385	4.18781	7.76964	-	-	-	-	gi|645220357|ref|XP_008239896.1|/6.09889e-140/PREDICTED: uncharacterized protein LOC103338466 [Prunus mume]
Pm006683	20.3991	65.7581	22.4664	18.9922	-	-	GO:0016763//transferase activity, transferring pentosyl groups	-	gi|645230196|ref|XP_008221823.1|/0/PREDICTED: probable inactive poly [ADP-ribose] polymerase SRO2 [Prunus mume]
Pm023778	45.5873	10.9926	14.0568	5.36959	-	-	-	-	gi|645266822|ref|XP_008238789.1|/0/PREDICTED: uncharacterized protein LOC103337411 [Prunus mume]
Pm006928	4.27761	27.254	1.92609	1.44964	ko00941//Flavonoid biosynthesis;ko00624//Polycyclic aromatic hydrocarbon degradation;ko00903//Limonene and pinene degradation;ko01120//Microbial metabolism in diverse environments;ko01100//Metabolic pathways;ko00627//Aminobenzoate degradation;ko00945//Stilbenoid, diarylheptanoid and gingerol biosynthesis;ko00363//Bisphenol degradation;ko01110//Biosynthesis of secondary metabolites;ko00944//Flavon…	-	GO:0046914//transition metal ion binding;GO:0016491//oxidoreductase activity;GO:0046906//tetrapyrrole binding	GO:0044710	gi|596128671|ref|XP_007222122.1|/0/hypothetical protein PRUPE_ppa004639mg [Prunus persica]
Pm025318	132.735	54.1203	51.9557	66.3206	ko04721//Synaptic vesicle cycle;ko04130//SNARE interactions in vesicular transport	GO:0005911//cell-cell junction;GO:0044444;GO:0016020//membrane	GO:0005515//protein binding	GO:0015031//protein transport	gi|645270428|ref|XP_008240453.1|/0/PREDICTED: syntaxin-related protein KNOLLE [Prunus mume]
Pm027894	42.501	5.31464	11.6015	8.91594	ko03018//RNA degradation	GO:0043231//intracellular membrane-bounded organelle	GO:0097159//organic cyclic compound binding	-	gi|645306450|ref|XP_008246147.1|/0/PREDICTED: probable CCR4-associated factor 1 homolog 11 [Prunus mume]
Pm003650	91.1279	333.838	123.676	63.5185	-	-	-	-	gi|645222939|ref|XP_008218394.1|/0/PREDICTED: F-box protein PP2-B10-like [Prunus mume]
Pm026403	3.90405	17.7152	5.85426	3.2059	ko00941//Flavonoid biosynthesis;ko00940//Phenylpropanoid biosynthesis;ko00945//Stilbenoid, diarylheptanoid and gingerol biosynthesis;ko01110//Biosynthesis of secondary metabolites	-	GO:0016746//transferase activity, transferring acyl groups	-	gi|595818388|ref|XP_007204343.1|/0/hypothetical protein PRUPE_ppa005635mg [Prunus persica]
Pm021211	106.22	24.0545	26.6578	8.91534	-	-	GO:0003676//nucleic acid binding	-	gi|645261610|ref|XP_008236375.1|/0/PREDICTED: transcription factor MYB44-like [Prunus mume]
Pm007955	91.5996	321.21	73.7672	230.685	-	GO:0031224//intrinsic component of membrane;GO:0005911//cell-cell junction	GO:0005356;GO:0016628//oxidoreductase activity, acting on the CH-CH group of donors, NAD or NADP as acceptor	GO:0001101//response to acid chemical;GO:0044763;GO:0044710;GO:0008645//hexose transport;GO:0006970//response to osmotic stress	gi|645232593|ref|XP_008222939.1|/0/PREDICTED: sugar transport protein 13-like [Prunus mume]
Pm011671	88.9611	6.7546	12.2226	4.79106	-	-	GO:0046872//metal ion binding	GO:0050896//response to stimulus	gi|645240725|ref|XP_008226736.1|/6.15551e-67/PREDICTED: calcium-binding protein PBP1-like [Prunus mume]
Pm015879	3.69715	13.7066	5.13739	6.73015	-	GO:0030529//ribonucleoprotein complex	GO:0005198//structural molecule activity	GO:0010467//gene expression	gi|645249463|ref|XP_008230762.1|/0/PREDICTED: uncharacterized protein LOC103330001 [Prunus mume]
Pm014839	1.6931	19.4929	2.82263	4.94297	-	-	GO:0016758//transferase activity, transferring hexosyl groups	-	gi|645247027|ref|XP_008229637.1|/0/PREDICTED: putative UDP-glucose flavonoid 3-O-glucosyltransferase 3 [Prunus mume]
Pm008261	3.56751	25.5459	3.75338	64.7296	-	-	-	GO:0006950//response to stress	gi|645233288|ref|XP_008223273.1|/2.51606e-110/PREDICTED: major allergen Pru ar 1-like [Prunus mume]
Pm006196	370.739	121.858	168.654	44.739	-	-	-	-	gi|645228986|ref|XP_008221249.1|/3.79381e-85/PREDICTED: chaperone protein dnaJ 11, chloroplastic-like [Prunus mume]
Pm011799	27.8216	89.2114	5.4574	5.46122	ko00230//Purine metabolism;ko04142//Lysosome;ko01120//Microbial metabolism in diverse environments;ko01100//Metabolic pathways;ko00030//Pentose phosphate pathway;ko00906//Carotenoid biosynthesis;ko01110//Biosynthesis of secondary metabolites;ko00511//Other glycan degradation;ko00250//Alanine, aspartate and glutamate metabolism	-	GO:0016787//hydrolase activity	GO:0044238//primary metabolic process	gi|645241008|ref|XP_008226872.1|/0/PREDICTED: GDSL esterase/lipase At5g55050-like [Prunus mume]
Pm029082	11.5736	40.3485	14.2377	31.887	-	-	GO:0003676//nucleic acid binding	-	gi|645276370|ref|XP_008243255.1|/0/PREDICTED: transcription factor MYB21 [Prunus mume]
Pm015186	7.99033	29.0503	10.2067	20.1511	-	-	-	-	gi|645247943|ref|XP_008230075.1|/2.57845e-161/PREDICTED: septum-promoting GTP-binding protein 1 [Prunus mume]
Pm023083	89.4558	280.503	77.0032	39.7567	ko00908//Zeatin biosynthesis;ko00944//Flavone and flavonol biosynthesis	-	GO:0016758//transferase activity, transferring hexosyl groups	-	gi|645265358|ref|XP_008238113.1|/0/PREDICTED: proline-rich protein 12-like [Prunus mume]
Pm021005	10.6495	35.4462	8.82629	9.99396	ko00903//Limonene and pinene degradation;ko00642//Ethylbenzene degradation;ko00362//Benzoate degradation;ko00240//Pyrimidine metabolism;ko00051//Fructose and mannose metabolism;ko01120//Microbial metabolism in diverse environments;ko01100//Metabolic pathways;ko00627//Aminobenzoate degradation;ko00350//Tyrosine metabolism	GO:0016020//membrane	GO:0004672//protein kinase activity;GO:0097159//organic cyclic compound binding;GO:1901363;GO:0036094//small molecule binding	GO:0006796//phosphate-containing compound metabolic process	gi|645261273|ref|XP_008236214.1|/0/PREDICTED: receptor-like protein kinase HAIKU2, partial [Prunus mume]
Pm014581	79.036	10.226	10.9542	1.96316	-	GO:0005576//extracellular region;GO:0030312//external encapsulating structure	GO:0016798//hydrolase activity, acting on glycosyl bonds;GO:0016758//transferase activity, transferring hexosyl groups	GO:0044042//glucan metabolic process	gi|645246537|ref|XP_008229400.1|/0/PREDICTED: brassinosteroid-regulated protein BRU1-like [Prunus mume]
Pm024228	42.9017	109.69	49.8321	37.352	ko00450//Selenocompound metabolism;ko00270//Cysteine and methionine metabolism	-	GO:0043168//anion binding;GO:0016765//transferase activity, transferring alkyl or aryl (other than methyl) groups	-	gi|645267772|ref|XP_008239227.1|/0/PREDICTED: methionine gamma-lyase [Prunus mume]
Pm026337	11.0241	36.2352	32.9361	42.1573	-	GO:0031224//intrinsic component of membrane	-	GO:0044763	gi|645272421|ref|XP_008241388.1|/0/PREDICTED: uncharacterized protein LOC103339814 [Prunus mume]
Pm010591	2.74991	13.4112	3.67364	8.89047	-	GO:0043231//intracellular membrane-bounded organelle;GO:0044444	GO:0016614//oxidoreductase activity, acting on CH-OH group of donors	-	gi|645238406|ref|XP_008225664.1|/0/PREDICTED: reticuline oxidase-like protein [Prunus mume]
Pm007628	10.8924	29.0561	16.0906	25.8018	ko00908//Zeatin biosynthesis;ko00944//Flavone and flavonol biosynthesis	-	GO:0016757//transferase activity, transferring glycosyl groups	-	gi|645232007|ref|XP_008222665.1|/0/PREDICTED: UDP-glycosyltransferase 92A1-like [Prunus mume]
Pm004439	112.784	35.1673	40.9598	44.7814	-	GO:0031224//intrinsic component of membrane;GO:0005740//mitochondrial envelope	-	GO:1902582	gi|645224827|ref|XP_008219293.1|/0/PREDICTED: mitochondrial uncoupling protein 5-like [Prunus mume]
Pm029165	84.3553	14.1587	10.1201	12.1897	-	-	-	-	gi|645276519|ref|XP_008243324.1|/5.80772e-122/PREDICTED: uncharacterized protein LOC103341559 [Prunus mume]
Pm027010	82.1698	13.641	13.1667	4.25061	-	-	-	-	gi|645274070|ref|XP_008242175.1|/1.5316e-72/PREDICTED: putative nuclease HARBI1 [Prunus mume]
Pm013611	4.59593	16.8985	7.4931	7.88208	ko03040//Spliceosome;ko04976//Bile secretion;ko02010//ABC transporters	-	GO:0017111//nucleoside-triphosphatase activity;GO:0032550	GO:0009154//purine ribonucleotide catabolic process	gi|595972637|ref|XP_007217658.1|/0/hypothetical protein PRUPE_ppa000226mg [Prunus persica]
Pm024893	74.8743	189.521	110.522	37.706	-	GO:0005618//cell wall	-	GO:0048646//anatomical structure formation involved in morphogenesis;GO:0071555//cell wall organization;GO:0010118//stomatal movement;GO:0009639//response to red or far red light	gi|645269280|ref|XP_008239926.1|/7.49696e-154/PREDICTED: expansin-A1-like [Prunus mume]
Pm013655	4.62255	18.2239	5.31803	7.88937	ko00400//Phenylalanine, tyrosine and tryptophan biosynthesis;ko01100//Metabolic pathways	-	GO:0016628//oxidoreductase activity, acting on the CH-CH group of donors, NAD or NADP as acceptor	GO:0006570//tyrosine metabolic process	gi|645244998|ref|XP_008228675.1|/0/PREDICTED: arogenate dehydrogenase 2, chloroplastic [Prunus mume]
Pm006923	0.804902	4.96093	0.464328	0.39468	ko00624//Polycyclic aromatic hydrocarbon degradation;ko00903//Limonene and pinene degradation;ko00904//Diterpenoid biosynthesis;ko01120//Microbial metabolism in diverse environments;ko01100//Metabolic pathways;ko00627//Aminobenzoate degradation;ko00945//Stilbenoid, diarylheptanoid and gingerol biosynthesis;ko00363//Bisphenol degradation;ko01110//Biosynthesis of secondary metabolites	-	GO:0046914//transition metal ion binding;GO:0016491//oxidoreductase activity;GO:0046906//tetrapyrrole binding	GO:0044710	gi|596128671|ref|XP_007222122.1|/0/hypothetical protein PRUPE_ppa004639mg [Prunus persica]
Pm005686	272.323	115.483	124.738	202.704	-	-	GO:0046914//transition metal ion binding	-	gi|645227754|ref|XP_008220668.1|/6.57916e-109/PREDICTED: early nodulin-like protein 1 [Prunus mume]
Pm002630	13.2711	41.0544	17.5155	21.3932	ko00941//Flavonoid biosynthesis;ko00930//Caprolactam degradation;ko00052//Galactose metabolism;ko00071//Fatty acid metabolism;ko00051//Fructose and mannose metabolism;ko01120//Microbial metabolism in diverse environments;ko01100//Metabolic pathways;ko00626//Naphthalene degradation;ko00040//Pentose and glucuronate interconversions;ko00620//Pyruvate metabolism;ko00350//Tyrosine metabolism;ko00625//…	-	GO:0003824//catalytic activity	GO:0044710	gi|645220470|ref|XP_008240418.1|/0/PREDICTED: aldo-keto reductase family 4 member C9-like [Prunus mume]
Pm024729	8.26042	27.385	16.2935	22.0479	-	-	GO:0016763//transferase activity, transferring pentosyl groups	-	gi|645268938|ref|XP_008239766.1|/0/PREDICTED: probable inactive poly [ADP-ribose] polymerase SRO5 [Prunus mume]
Pm022227	456.918	164.546	175.214	170.024	-	-	-	-	gi|595793269|ref|XP_007200383.1|/7.28936e-16/hypothetical protein PRUPE_ppa012458mg [Prunus persica]
Pm019386	82.6381	9.78155	16.6983	0.712219	-	GO:0043231//intracellular membrane-bounded organelle	GO:0003676//nucleic acid binding;GO:0001071//nucleic acid binding transcription factor activity	GO:0006351//transcription, DNA-templated	gi|950925607|gb|ALN49374.1|/8.66839e-139/CBF/DREB1-like protein f [Prunus mume]
Pm022756	14.3713	36.79	16.424	33.476	ko04626//Plant-pathogen interaction	-	GO:0016628//oxidoreductase activity, acting on the CH-CH group of donors, NAD or NADP as acceptor;GO:0016772//transferase activity, transferring phosphorus-containing groups	GO:0044710;GO:0006796//phosphate-containing compound metabolic process	gi|645264587|ref|XP_008237747.1|/0/PREDICTED: probable LRR receptor-like serine/threonine-protein kinase At4g08850 [Prunus mume]
Pm025052	144.951	35.9656	53.5778	26.2819	-	-	GO:0003824//catalytic activity	-	gi|645269707|ref|XP_008240121.1|/9.18502e-113/PREDICTED: nudix hydrolase 17, mitochondrial-like [Prunus mume]
Pm004680	1044.85	319.709	564.5	67.9389	-	-	-	-	gi|645225386|ref|XP_008219556.1|/1.87953e-92/PREDICTED: uncharacterized protein LOC103319745 [Prunus mume]
Pm011603	617.981	289.95	316.056	58.0687	-	-	GO:0003676//nucleic acid binding	GO:0006351//transcription, DNA-templated	gi|645240589|ref|XP_008226676.1|/0/PREDICTED: NAC domain-containing protein 72-like [Prunus mume]
Pm019331	5.85026	47.3297	10.383	32.2756	-	-	-	-	gi|645257071|ref|XP_008234242.1|/1.52767e-131/PREDICTED: uncharacterized protein LOC103333213 [Prunus mume]
Pm005220	47.762	8.74575	18.9356	7.64794	-	-	GO:0003676//nucleic acid binding	-	gi|645226684|ref|XP_008220156.1|/2.54172e-135/PREDICTED: transcription factor MYB44-like [Prunus mume]
Pm018464	0.0280917	1.51872	0.0288998	0.98618	-	GO:0031224//intrinsic component of membrane	-	GO:0044763	gi|645254913|ref|XP_008233256.1|/0/PREDICTED: uncharacterized protein LOC103332309 [Prunus mume]
Pm020653	23.876	62.274	32.1226	46.7387	ko00624//Polycyclic aromatic hydrocarbon degradation;ko00903//Limonene and pinene degradation;ko00073//Cutin, suberine and wax biosynthesis;ko01120//Microbial metabolism in diverse environments;ko01100//Metabolic pathways;ko00627//Aminobenzoate degradation;ko00945//Stilbenoid, diarylheptanoid and gingerol biosynthesis;ko00363//Bisphenol degradation;ko01110//Biosynthesis of secondary metabolites	-	GO:0046914//transition metal ion binding;GO:0016491//oxidoreductase activity;GO:0046906//tetrapyrrole binding	GO:0044710	gi|645260211|ref|XP_008235725.1|/0/PREDICTED: cytochrome P450 94A1-like [Prunus mume]
Pm001519	0.0261351	2.50158	0	0.0627719	ko04120//Ubiquitin mediated proteolysis;ko04141//Protein processing in endoplasmic reticulum	GO:0044424	GO:0019787//ubiquitin-like protein transferase activity	GO:0032446//protein modification by small protein conjugation	gi|645218387|ref|XP_008230326.1|/0/PREDICTED: E3 ubiquitin-protein ligase PUB24-like [Prunus mume]
Pm002914	18.3519	55.2645	29.3919	28.8537	ko00941//Flavonoid biosynthesis;ko01100//Metabolic pathways;ko01110//Biosynthesis of secondary metabolites	-	GO:0046914//transition metal ion binding;GO:0016706//oxidoreductase activity, acting on paired donors, with incorporation or reduction of molecular oxygen, 2-oxoglutarate as one donor, and incorporation of one atom each of oxygen into both donors	GO:0044710	gi|645221109|ref|XP_008243604.1|/0/PREDICTED: LOW QUALITY PROTEIN: protein SRG1-like [Prunus mume]
Pm006848	0.0134634	2.01893	0.0296124	0.0791138	ko00941//Flavonoid biosynthesis;ko00940//Phenylpropanoid biosynthesis;ko00945//Stilbenoid, diarylheptanoid and gingerol biosynthesis;ko01110//Biosynthesis of secondary metabolites	-	GO:0016746//transferase activity, transferring acyl groups	-	gi|645230541|ref|XP_008221982.1|/0/PREDICTED: vinorine synthase-like [Prunus mume]
Pm029077	19.0587	49.7515	22.9761	35.5206	-	-	GO:0004518//nuclease activity;GO:0097159//organic cyclic compound binding	GO:0006259//DNA metabolic process	gi|645276350|ref|XP_008243245.1|/0/PREDICTED: endonuclease 2 [Prunus mume]
Pm002052	99.5083	46.3531	107.557	57.2005	-	-	-	GO:0006351//transcription, DNA-templated	gi|645219215|ref|XP_008234629.1|/1.31081e-172/PREDICTED: ethylene-responsive transcription factor RAP2-4 [Prunus mume]
Pm002151	32.1349	5.85833	3.86177	1.10702	-	-	-	-	gi|595835641|ref|XP_007207093.1|/3.32229e-18/hypothetical protein PRUPE_ppa023320mg [Prunus persica]
Pm023237	75.7706	29.0833	28.0936	26.3702	ko04626//Plant-pathogen interaction;ko04075//Plant hormone signal transduction	-	-	-	gi|645265644|ref|XP_008238247.1|/0/PREDICTED: transcription factor MYC2 [Prunus mume]
Pm012266	14.1757	36.9668	22.0277	15.3112	ko00564//Glycerophospholipid metabolism;ko00740//Riboflavin metabolism;ko00562//Inositol phosphate metabolism;ko00565//Ether lipid metabolism;ko01120//Microbial metabolism in diverse environments;ko01100//Metabolic pathways;ko00627//Aminobenzoate degradation	-	GO:0016787//hydrolase activity	-	gi|645241867|ref|XP_008227281.1|/0/PREDICTED: LOW QUALITY PROTEIN: non-specific phospholipase C2 [Prunus mume]
Pm026753	125.459	54.1162	46.0562	54.9998	-	-	-	-	gi|645273312|ref|XP_008241818.1|/0/PREDICTED: translation-associated element 2 isoform X1 [Prunus mume]
Pm020656	40.2006	90.5975	68.5711	104.073	ko00624//Polycyclic aromatic hydrocarbon degradation;ko00903//Limonene and pinene degradation;ko00073//Cutin, suberine and wax biosynthesis;ko01120//Microbial metabolism in diverse environments;ko01100//Metabolic pathways;ko00627//Aminobenzoate degradation;ko00945//Stilbenoid, diarylheptanoid and gingerol biosynthesis;ko00363//Bisphenol degradation;ko01110//Biosynthesis of secondary metabolites	-	GO:0046914//transition metal ion binding;GO:0016491//oxidoreductase activity;GO:0046906//tetrapyrrole binding	GO:0044710	gi|645260216|ref|XP_008235727.1|/0/PREDICTED: cytochrome P450 94A1-like [Prunus mume]
Pm003332	38.9972	85.8112	40.577	80.1308	ko00591//Linoleic acid metabolism	-	GO:0046914//transition metal ion binding;GO:0016702//oxidoreductase activity, acting on single donors with incorporation of molecular oxygen, incorporation of two atoms of oxygen	GO:0006633//fatty acid biosynthetic process	gi|645222149|ref|XP_008246456.1|/0/PREDICTED: probable linoleate 9S-lipoxygenase 5 [Prunus mume]
Pm027511	26.487	59.0413	23.0946	25.6746	ko00564//Glycerophospholipid metabolism;ko01100//Metabolic pathways	-	GO:0016772//transferase activity, transferring phosphorus-containing groups	GO:0006796//phosphate-containing compound metabolic process	gi|645275312|ref|XP_008242753.1|/0/PREDICTED: probable ethanolamine kinase [Prunus mume]
Pm006652	30.0295	5.7512	16.049	3.56589	ko04075//Plant hormone signal transduction;ko04120//Ubiquitin mediated proteolysis;ko04141//Protein processing in endoplasmic reticulum;ko04140//Regulation of autophagy	GO:0044424	GO:0019787//ubiquitin-like protein transferase activity	GO:0032446//protein modification by small protein conjugation	gi|645230129|ref|XP_008221791.1|/0/PREDICTED: U-box domain-containing protein 19-like [Prunus mume]
Pm020306	50.1223	16.0296	30.4449	2.32072	-	-	-	-	gi|645259590|ref|XP_008235433.1|/0/PREDICTED: AFP homolog 2 [Prunus mume]
Pm014159	50.0935	23.1641	24.5336	27.2868	-	GO:0015630//microtubule cytoskeleton	-	GO:0000278//mitotic cell cycle	gi|645245860|ref|XP_008229082.1|/0/PREDICTED: protein TPX2 [Prunus mume]
Pm023568	12.7534	38.7358	19.837	21.4076	ko00500//Starch and sucrose metabolism;ko01100//Metabolic pathways;ko00040//Pentose and glucuronate interconversions	-	GO:0030234//enzyme regulator activity;GO:0052689//carboxylic ester hydrolase activity	GO:0044092//negative regulation of molecular function	gi|645266480|ref|XP_008238630.1|/2.16908e-131/PREDICTED: 21 kDa protein [Prunus mume]
Pm019546	8.70036	52.557	3.55357	2.87035	ko04075//Plant hormone signal transduction	GO:0043231//intracellular membrane-bounded organelle	GO:0003676//nucleic acid binding;GO:0001071//nucleic acid binding transcription factor activity	GO:0006351//transcription, DNA-templated	gi|645257513|ref|XP_008234446.1|/5.92271e-153/PREDICTED: ethylene-responsive transcription factor 2-like [Prunus mume]
Pm009792	750.479	375.011	345.415	684.726	ko00940//Phenylpropanoid biosynthesis;ko00360//Phenylalanine metabolism;ko01100//Metabolic pathways;ko01110//Biosynthesis of secondary metabolites	-	GO:0003824//catalytic activity;GO:0016209//antioxidant activity;GO:0043169//cation binding;GO:0046906//tetrapyrrole binding	GO:0044710;GO:0006950//response to stress	gi|645236632|ref|XP_008224830.1|/0/PREDICTED: peroxidase 42 [Prunus mume]
Pm018855	27.0454	94.573	21.2751	18.9545	ko00460//Cyanoamino acid metabolism;ko00908//Zeatin biosynthesis;ko01110//Biosynthesis of secondary metabolites;ko00402//Benzoxazinoid biosynthesis	-	GO:0016757//transferase activity, transferring glycosyl groups	-	gi|645255852|ref|XP_008233689.1|/0/PREDICTED: UDP-glycosyltransferase 76F1-like [Prunus mume]
Pm003738	390.578	163.823	207.393	274.779	-	-	-	-	gi|595829864|ref|XP_007205953.1|/1.30691e-119/hypothetical protein PRUPE_ppa011894mg [Prunus persica]
Pm023768	10.7686	1.42561	0.233407	0.0910655	-	-	-	GO:0006351//transcription, DNA-templated	gi|645266847|ref|XP_008238801.1|/1.66084e-91/PREDICTED: ethylene-responsive transcription factor ERF027-like [Prunus mume]
Pm020953	1.00751	7.14167	1.06861	1.733	-	-	-	-	gi|116268418|gb|ABJ96375.1|/0/hypothetical protein [Prunus persica]
Pm009965	3.78599	15.3724	2.90373	30.8945	ko01100//Metabolic pathways;ko00950//Isoquinoline alkaloid biosynthesis;ko00350//Tyrosine metabolism;ko01110//Biosynthesis of secondary metabolites	GO:0009536//plastid	-	GO:0008152//metabolic process	gi|645237057|ref|XP_008225030.1|/0/PREDICTED: polyphenol oxidase, chloroplastic-like [Prunus mume]
Pm005400	71.7089	27.3412	46.9699	18.5865	ko04140//Regulation of autophagy	-	GO:0003824//catalytic activity	-	gi|645227049|ref|XP_008220327.1|/0/PREDICTED: U-box domain-containing protein 4 [Prunus mume]
Pm024900	6.70067	0.669066	0.960621	14.7735	ko00230//Purine metabolism;ko04142//Lysosome;ko01120//Microbial metabolism in diverse environments;ko01100//Metabolic pathways;ko00030//Pentose phosphate pathway;ko00906//Carotenoid biosynthesis;ko01110//Biosynthesis of secondary metabolites;ko00511//Other glycan degradation;ko00250//Alanine, aspartate and glutamate metabolism	-	GO:0016787//hydrolase activity	GO:0044238//primary metabolic process	gi|645269299|ref|XP_008239935.1|/0/PREDICTED: GDSL esterase/lipase At1g74460 [Prunus mume]
Pm031178	165.084	65.9813	45.3025	32.7619	-	-	-	-	gi|596032998|ref|XP_007219510.1|/4.07318e-36/hypothetical protein PRUPE_ppa022423mg, partial [Prunus persica]
Pm002149	15.2187	1.8957	1.46504	0.754053	-	-	-	-	gi|595831133|ref|XP_007206207.1|/3.26134e-15/hypothetical protein PRUPE_ppa015163mg [Prunus persica]
Pm009913	147.204	37.8775	51.5656	7.9121	-	-	-	-	gi|595874825|ref|XP_007212141.1|/3.12342e-107/hypothetical protein PRUPE_ppa012223mg [Prunus persica]
Pm017919	36.5978	14.3165	24.1194	23.5368	-	-	GO:0046872//metal ion binding	-	gi|645253632|ref|XP_008232664.1|/0/PREDICTED: uncharacterized protein LOC103331789 [Prunus mume]
Pm025648	8.402	22.7535	17.6248	9.69357	ko00052//Galactose metabolism;ko00740//Riboflavin metabolism;ko00500//Starch and sucrose metabolism;ko04141//Protein processing in endoplasmic reticulum;ko00510//N-Glycan biosynthesis;ko01100//Metabolic pathways	-	GO:0004558//alpha-1,4-glucosidase activity;GO:0005488	GO:0044238//primary metabolic process	gi|645270962|ref|XP_008240693.1|/0/PREDICTED: putative alpha-xylosidase 2 [Prunus mume]
Pm022509	48.5704	130.17	23.9405	6.49045	-	-	-	-	gi|645264034|ref|XP_008237504.1|/2.89586e-169/PREDICTED: LOW QUALITY PROTEIN: ethylene-responsive transcription factor ABR1-like [Prunus mume]
Pm004437	0.255251	4.18964	0.0911634	1.79303	ko00500//Starch and sucrose metabolism;ko01100//Metabolic pathways;ko00040//Pentose and glucuronate interconversions	GO:0030312//external encapsulating structure	GO:0030234//enzyme regulator activity;GO:0052689//carboxylic ester hydrolase activity	GO:0071555//cell wall organization;GO:0000272//polysaccharide catabolic process;GO:0044092//negative regulation of molecular function	gi|645224820|ref|XP_008219290.1|/0/PREDICTED: probable pectinesterase/pectinesterase inhibitor 7 [Prunus mume]
Pm012297	43.6277	101.235	66.9532	88.7627	-	GO:0009532//plastid stroma	GO:0005515//protein binding	GO:0006457//protein folding	gi|645241922|ref|XP_008227309.1|/1.73709e-142/PREDICTED: uncharacterized protein LOC103326837 [Prunus mume]
Pm027913	13.948	2.39519	3.29359	0.112482	-	GO:0043231//intracellular membrane-bounded organelle	GO:0003676//nucleic acid binding;GO:0001071//nucleic acid binding transcription factor activity	GO:0006351//transcription, DNA-templated	gi|645306331|ref|XP_008246095.1|/7.93076e-89/PREDICTED: dehydration-responsive element-binding protein 1E-like [Prunus mume]
Pm014586	27.9859	4.34802	5.61292	1.41873	-	GO:0005576//extracellular region;GO:0030312//external encapsulating structure	GO:0016798//hydrolase activity, acting on glycosyl bonds;GO:0016758//transferase activity, transferring hexosyl groups	GO:0044042//glucan metabolic process	gi|645246544|ref|XP_008229403.1|/0/PREDICTED: brassinosteroid-regulated protein BRU1-like [Prunus mume]
Pm023378	43.7677	12.9724	24.7549	11.8704	-	-	-	GO:0006351//transcription, DNA-templated	gi|645265986|ref|XP_008238414.1|/0/PREDICTED: ethylene-responsive transcription factor 5 [Prunus mume]
Pm001661	109.829	36.6893	38.2903	57.1896	ko04145//Phagosome;ko04130//SNARE interactions in vesicular transport	-	-	-	gi|645218547|ref|XP_008231176.1|/6.75107e-170/PREDICTED: uncharacterized protein LOC103330379 [Prunus mume]
Pm018989	377.74	128.978	159.504	13.3026	-	-	-	GO:0006351//transcription, DNA-templated	gi|645256147|ref|XP_008233818.1|/0/PREDICTED: dehydration-responsive element-binding protein 2C [Prunus mume]
Pm000485	0.92867	6.07699	1.32681	1.54471	ko04075//Plant hormone signal transduction	-	GO:0016301//kinase activity;GO:0032550	GO:0006464//cellular protein modification process	gi|645216168|ref|XP_008219902.1|/0/PREDICTED: probable serine/threonine-protein kinase At5g41260 [Prunus mume]
Pm012973	402.82	842.33	548.2	297.623	-	-	GO:0016787//hydrolase activity	GO:0016485//protein processing	gi|645243186|ref|XP_008227862.1|/0/PREDICTED: protein DJ-1 homolog D-like [Prunus mume]
Pm007414	43.9876	126.659	76.8921	113.593	ko00500//Starch and sucrose metabolism;ko00520//Amino sugar and nucleotide sugar metabolism;ko01100//Metabolic pathways;ko01110//Biosynthesis of secondary metabolites	GO:0005576//extracellular region	GO:0004553//hydrolase activity, hydrolyzing O-glycosyl compounds;GO:0097367//carbohydrate derivative binding	GO:0044036//cell wall macromolecule metabolic process;GO:0044238//primary metabolic process;GO:0006026	gi|645231697|ref|XP_008222517.1|/8.2059e-173/PREDICTED: chitinase 5-like [Prunus mume]
Pm023777	17.1095	2.95182	3.2979	0.0621994	-	GO:0043231//intracellular membrane-bounded organelle	GO:0003676//nucleic acid binding;GO:0001071//nucleic acid binding transcription factor activity	GO:0006351//transcription, DNA-templated	gi|645306331|ref|XP_008246095.1|/1.06661e-138/PREDICTED: dehydration-responsive element-binding protein 1E-like [Prunus mume]
Pm027273	819.333	423.291	326.837	23.7318	-	-	GO:0043169//cation binding	-	gi|645274677|ref|XP_008242454.1|/0/PREDICTED: zinc finger CCCH domain-containing protein 20-like [Prunus mume]
Pm012166	2.50446	22.4023	25.1911	61.7652	-	-	GO:0016798//hydrolase activity, acting on glycosyl bonds	GO:0044238//primary metabolic process	gi|645241723|ref|XP_008227211.1|/0/PREDICTED: glucan endo-1,3-beta-glucosidase-like [Prunus mume]
Pm011164	12.6239	3.87609	8.47175	3.72123	ko01100//Metabolic pathways;ko00906//Carotenoid biosynthesis;ko01110//Biosynthesis of secondary metabolites	GO:0009534//chloroplast thylakoid	GO:0016491//oxidoreductase activity	GO:0006972//hyperosmotic response;GO:0003006//developmental process involved in reproduction;GO:0044710	gi|645239671|ref|XP_008226239.1|/0/PREDICTED: 9-cis-epoxycarotenoid dioxygenase NCED1, chloroplastic-like [Prunus mume]
Pm026824	78.5959	192.456	88.58	147.531	ko00260//Glycine, serine and threonine metabolism;ko00680//Methane metabolism;ko01120//Microbial metabolism in diverse environments;ko01100//Metabolic pathways;ko00350//Tyrosine metabolism;ko00750//Vitamin B6 metabolism	GO:0009532//plastid stroma;GO:0031976	GO:0043168//anion binding;GO:0008483//transaminase activity	GO:0010038//response to metal ion;GO:0033554//cellular response to stress;GO:0006563//L-serine metabolic process;GO:0009814//defense response, incompatible interaction	gi|645273626|ref|XP_008241967.1|/0/PREDICTED: LOW QUALITY PROTEIN: phosphoserine aminotransferase, chloroplastic-like [Prunus mume]
Pm029886	64.0981	33.1017	38.214	12.8577	ko04075//Plant hormone signal transduction;ko04120//Ubiquitin mediated proteolysis;ko04141//Protein processing in endoplasmic reticulum;ko04140//Regulation of autophagy	GO:0044424	GO:0033612//receptor serine/threonine kinase binding;GO:0019787//ubiquitin-like protein transferase activity	GO:0032446//protein modification by small protein conjugation;GO:0009737//response to abscisic acid	gi|645279369|ref|XP_008244686.1|/0/PREDICTED: U-box domain-containing protein 9 isoform X1 [Prunus mume]
Pm000448	14.5744	39.4736	34.226	86.8154	ko04626//Plant-pathogen interaction	-	GO:0016628//oxidoreductase activity, acting on the CH-CH group of donors, NAD or NADP as acceptor;GO:0016772//transferase activity, transferring phosphorus-containing groups	GO:0044710;GO:0006796//phosphate-containing compound metabolic process	gi|645216073|ref|XP_008219342.1|/0/PREDICTED: DNA-damage-repair/toleration protein DRT100 [Prunus mume]
Pm019381	1.26612	8.28739	0.829705	0.646868	-	GO:0031224//intrinsic component of membrane	GO:0015291//secondary active transmembrane transporter activity	GO:0015893//drug transport;GO:0044763	gi|645257170|ref|XP_008234289.1|/0/PREDICTED: MATE efflux family protein LAL5 [Prunus mume]
Pm009927	71.2552	153.951	53.9758	97.3967	-	GO:0005911//cell-cell junction;GO:0031224//intrinsic component of membrane;GO:0043231//intracellular membrane-bounded organelle	GO:0051119//sugar transmembrane transporter activity;GO:0016628//oxidoreductase activity, acting on the CH-CH group of donors, NAD or NADP as acceptor;GO:0015291//secondary active transmembrane transporter activity	GO:0044763;GO:0008643//carbohydrate transport;GO:0044710	gi|645236904|ref|XP_008224959.1|/0/PREDICTED: sugar carrier protein C [Prunus mume]
Pm009192	59.8965	126.354	57.2452	130.145	ko01110//Biosynthesis of secondary metabolites;ko00062//Fatty acid elongation	-	GO:0016746//transferase activity, transferring acyl groups	GO:0006631//fatty acid metabolic process	gi|645235805|ref|XP_008224439.1|/8.0429e-147/PREDICTED: 3-ketoacyl-CoA synthase 19 [Prunus mume]
Pm003309	123.816	384.003	126.396	112.238	-	GO:0043231//intracellular membrane-bounded organelle	GO:0008135//translation factor activity, nucleic acid binding	GO:0006412//translation	gi|645222067|ref|XP_008246419.1|/7.376e-166/PREDICTED: REF/SRPP-like protein At3g05500 [Prunus mume]
Pm014585	19.1402	2.38539	2.24848	0.197919	-	GO:0005576//extracellular region;GO:0030312//external encapsulating structure	GO:0016798//hydrolase activity, acting on glycosyl bonds;GO:0016758//transferase activity, transferring hexosyl groups	GO:0044042//glucan metabolic process	gi|645246546|ref|XP_008229404.1|/0/PREDICTED: brassinosteroid-regulated protein BRU1-like [Prunus mume]
Pm006493	28.6947	83.4618	46.917	81.5066	-	GO:0030312//external encapsulating structure;GO:0016020//membrane	GO:0003676//nucleic acid binding;GO:0016892//endoribonuclease activity, producing 3'-phosphomonoesters	GO:0009813//flavonoid biosynthetic process;GO:0090501//RNA phosphodiester bond hydrolysis;GO:0009267//cellular response to starvation	gi|645230015|ref|XP_008221730.1|/5.64373e-133/PREDICTED: ribonuclease 1, partial [Prunus mume]
Pm015799	36.1614	8.33062	10.4774	4.04072	ko00500//Starch and sucrose metabolism;ko00520//Amino sugar and nucleotide sugar metabolism;ko01110//Biosynthesis of secondary metabolites	-	GO:0016740//transferase activity	-	gi|645249297|ref|XP_008230687.1|/0/PREDICTED: probable galacturonosyltransferase-like 10 [Prunus mume]
Pm002974	17.9012	43.7749	26.3999	42.6512	-	-	-	-	gi|645221280|ref|XP_008244364.1|/2.56742e-120/PREDICTED: uncharacterized protein LOC103342504 [Prunus mume]
Pm024077	271.882	144.381	121.692	101.196	ko03410//Base excision repair	-	-	-	gi|645267414|ref|XP_008239058.1|/0/PREDICTED: high mobility group B protein 6-like [Prunus mume]
Pm022226	432.565	163.645	142.857	107.417	-	-	-	-	gi|595793269|ref|XP_007200383.1|/2.61041e-16/hypothetical protein PRUPE_ppa012458mg [Prunus persica]
Pm001696	11.5044	26.6481	12.3874	9.78766	ko01100//Metabolic pathways;ko00906//Carotenoid biosynthesis;ko01110//Biosynthesis of secondary metabolites	-	GO:0003824//catalytic activity	GO:0044710	gi|645218625|ref|XP_008231579.1|/0/PREDICTED: zeaxanthin epoxidase, chloroplastic-like [Prunus mume]
Pm000562	30.431	6.35281	15.1204	4.84317	-	GO:0031224//intrinsic component of membrane	GO:0015368//calcium:cation antiporter activity	GO:0044763;GO:0006816//calcium ion transport	gi|645216360|ref|XP_008220766.1|/0/PREDICTED: vacuolar cation/proton exchanger 3-like [Prunus mume]
Pm004457	330.772	89.6896	112.489	8.68053	-	-	-	-	gi|645224894|ref|XP_008219326.1|/0/PREDICTED: uncharacterized protein LOC103319553 [Prunus mume]
Pm002796	0.223978	1.9948	0.807868	0.648264	ko04910//Insulin signaling pathway	GO:0043234//protein complex	-	GO:0016192//vesicle-mediated transport	gi|645220758|ref|XP_008241669.1|/0/PREDICTED: exocyst complex component EXO70A1-like [Prunus mume]
Pm011664	64.5438	30.179	57.4967	15.4516	ko04712//Circadian rhythm - plant	GO:0044464	GO:0046914//transition metal ion binding	-	gi|645240709|ref|XP_008226729.1|/6.1448e-100/PREDICTED: transcriptional regulator IFH1 [Prunus mume]
Pm021092	24.3943	53.9345	29.4908	22.7822	-	-	GO:0016757//transferase activity, transferring glycosyl groups	-	gi|645261362|ref|XP_008236257.1|/0/PREDICTED: UDP-glycosyltransferase 74E2-like [Prunus mume]
Pm014548	28.9367	56.3112	37.3544	23.0026	ko00903//Limonene and pinene degradation;ko05142//Chagas disease (American trypanosomiasis);ko05133//Pertussis;ko05145//Toxoplasmosis;ko00642//Ethylbenzene degradation;ko00362//Benzoate degradation;ko04722//Neurotrophin signaling pathway;ko05162//Measles;ko00240//Pyrimidine metabolism;ko00051//Fructose and mannose metabolism;ko04620//Toll-like receptor signaling pathway;ko05164//Influenza A;ko011…	-	GO:0004672//protein kinase activity;GO:0032550	GO:0006464//cellular protein modification process	gi|645246481|ref|XP_008229374.1|/0/PREDICTED: probable LRR receptor-like serine/threonine-protein kinase At1g07650 [Prunus mume]
Pm008557	7.46599	18.5215	9.38825	10.0263	ko00500//Starch and sucrose metabolism	-	-	GO:0005991//trehalose metabolic process	gi|645233861|ref|XP_008223545.1|/0/PREDICTED: probable alpha,alpha-trehalose-phosphate synthase [UDP-forming] 9 [Prunus mume]
Pm024336	34.436	8.30499	15.9143	3.26073	-	-	-	-	gi|645267980|ref|XP_008239324.1|/7.47802e-146/PREDICTED: uncharacterized protein LOC103337931 [Prunus mume]
Pm027248	106.856	56.9622	60.0727	640.659	ko00941//Flavonoid biosynthesis;ko00940//Phenylpropanoid biosynthesis;ko00360//Phenylalanine metabolism;ko01100//Metabolic pathways;ko00945//Stilbenoid, diarylheptanoid and gingerol biosynthesis;ko01110//Biosynthesis of secondary metabolites	GO:0044444	GO:0008168//methyltransferase activity	GO:0008152//metabolic process	gi|645274639|ref|XP_008242435.1|/2.6529e-173/PREDICTED: probable caffeoyl-CoA O-methyltransferase At4g26220 isoform X1 [Prunus mume]
Pm004758	701.34	306.484	331.393	44.2627	-	-	GO:0003676//nucleic acid binding	GO:0006351//transcription, DNA-templated	gi|646227249|ref|NP_001280200.1|/0/NAC domain-containing protein 2 [Prunus mume]
Pm023829	0	0.680994	0.0213414	0.0872404	-	-	GO:0016740//transferase activity	-	gi|645266966|ref|XP_008238856.1|/0/PREDICTED: xyloglucan galactosyltransferase KATAMARI1 homolog [Prunus mume]
Pm005697	0.102804	2.28602	0	0.193782	ko04626//Plant-pathogen interaction	-	GO:0003677//DNA binding;GO:0001071//nucleic acid binding transcription factor activity	GO:0006351//transcription, DNA-templated	gi|645227782|ref|XP_008220681.1|/0/PREDICTED: probable WRKY transcription factor 40 [Prunus mume]
Pm027117	8.18432	0.650546	0.918727	0.326721	-	GO:0043231//intracellular membrane-bounded organelle	GO:0003676//nucleic acid binding;GO:0001071//nucleic acid binding transcription factor activity	GO:0006351//transcription, DNA-templated	gi|645274288|ref|XP_008242271.1|/8.01909e-141/PREDICTED: ethylene-responsive transcription factor ERF017 [Prunus mume]
Pm019625	74.4422	37.8037	42.9261	45.0178	ko05166//HTLV-I infection;ko04110//Cell cycle;ko04120//Ubiquitin mediated proteolysis;ko04111//Cell cycle - yeast;ko04113//Meiosis - yeast;ko04114//Oocyte meiosis	-	-	GO:0044763	gi|645257828|ref|XP_008234593.1|/0/PREDICTED: cell division cycle 20.2, cofactor of APC complex-like [Prunus mume]
Pm002680	15.695	29.9278	29.0594	48.9306	-	GO:0031224//intrinsic component of membrane;GO:0009534//chloroplast thylakoid	GO:0032550;GO:0004175//endopeptidase activity;GO:0046914//transition metal ion binding;GO:0016462//pyrophosphatase activity	GO:0016485//protein processing	gi|645220553|ref|XP_008240759.1|/0/PREDICTED: ATP-dependent zinc metalloprotease FTSH 10, mitochondrial-like [Prunus mume]
Pm003184	242.581	115.883	160.495	47.8952	-	-	-	-	gi|645221744|ref|XP_008246141.1|/5.50869e-136/PREDICTED: uncharacterized protein LOC103344304 [Prunus mume]
Pm006194	118.024	63.3462	72.7772	67.7744	-	-	-	-	gi|645228982|ref|XP_008221247.1|/0/PREDICTED: thaumatin-like protein 1 [Prunus mume]
Pm009295	33.2726	16.3506	14.7827	15.1488	-	-	-	-	gi|645235495|ref|XP_008224298.1|/0/PREDICTED: uncharacterized protein LOC103324040 [Prunus mume]
Pm018033	0.565068	4.85077	2.94227	11.9975	ko01110//Biosynthesis of secondary metabolites;ko00902//Monoterpenoid biosynthesis	-	GO:0003824//catalytic activity	GO:0044710	gi|645253867|ref|XP_008232775.1|/0/PREDICTED: LOW QUALITY PROTEIN: (+)-neomenthol dehydrogenase-like [Prunus mume]
Pm007704	8.21258	19.0937	7.65347	10.0116	-	-	-	-	gi|645232128|ref|XP_008222720.1|/0/PREDICTED: MACPF domain-containing protein At1g14780-like [Prunus mume]
Pm010085	222.773	98.0576	121.364	26.5697	-	-	-	-	gi|645237284|ref|XP_008225134.1|/2.38623e-94/PREDICTED: ethylene-responsive transcription factor 4 [Prunus mume]
Pm012985	0.45958	4.48306	3.77255	38.5284	ko00980//Metabolism of xenobiotics by cytochrome P450;ko05200//Pathways in cancer;ko00480//Glutathione metabolism;ko00982//Drug metabolism - cytochrome P450;ko05215//Prostate cancer	GO:0000325//plant-type vacuole	GO:0043167//ion binding;GO:0016765//transferase activity, transferring alkyl or aryl (other than methyl) groups	GO:0006950//response to stress;GO:0009962//regulation of flavonoid biosynthetic process	gi|645243249|ref|XP_008227889.1|/2.29043e-133/PREDICTED: glutathione S-transferase F11-like [Prunus mume]
Pm004447	0.298779	2.7131	0.191385	0.149874	ko00940//Phenylpropanoid biosynthesis;ko00460//Cyanoamino acid metabolism;ko00908//Zeatin biosynthesis;ko01110//Biosynthesis of secondary metabolites	-	GO:0016757//transferase activity, transferring glycosyl groups	-	gi|645224867|ref|XP_008219313.1|/0/PREDICTED: UDP-glycosyltransferase 85A2-like [Prunus mume]
Pm024709	34.5429	11.0936	21.3132	0.988965	ko04075//Plant hormone signal transduction;ko04140//Regulation of autophagy	GO:0044424	GO:0019787//ubiquitin-like protein transferase activity	GO:0032446//protein modification by small protein conjugation;GO:0009845//seed germination	gi|645268891|ref|XP_008239743.1|/0/PREDICTED: U-box domain-containing protein 19-like [Prunus mume]
Pm018750	0.0229799	1.61099	0.261983	13.2597	-	GO:0031224//intrinsic component of membrane	GO:0042887	GO:0015840//urea transport;GO:0042044//fluid transport	gi|645255602|ref|XP_008233574.1|/2.63664e-160/PREDICTED: aquaporin TIP1-3 [Prunus mume]
Pm017484	1.45454	5.47363	2.78221	3.16943	ko00230//Purine metabolism;ko04623//Cytosolic DNA-sensing pathway;ko04626//Plant-pathogen interaction;ko05016//Huntington's disease;ko05169//Epstein-Barr virus infection;ko00240//Pyrimidine metabolism;ko01100//Metabolic pathways;ko03020//RNA polymerase	-	GO:0032550	GO:0006950//response to stress	gi|645252724|ref|XP_008232251.1|/0/PREDICTED: putative disease resistance protein RGA3 [Prunus mume]
Pm026924	62.5185	31.8174	26.4287	31.5846	-	-	-	-	gi|645273810|ref|XP_008242054.1|/0/PREDICTED: uncharacterized protein LOC103340412 [Prunus mume]
Pm019616	20.4948	43.0749	64.9095	307.347	ko01100//Metabolic pathways;ko00942//Anthocyanin biosynthesis;ko01110//Biosynthesis of secondary metabolites;ko00944//Flavone and flavonol biosynthesis	-	GO:0016757//transferase activity, transferring glycosyl groups	-	gi|645257806|ref|XP_008234582.1|/0/PREDICTED: anthocyanidin 3-O-glucosyltransferase 2-like [Prunus mume]
Pm029170	32.6786	66.0302	45.3354	25.5378	-	-	-	-	gi|645276529|ref|XP_008243328.1|/0/PREDICTED: uncharacterized protein LOC103341564 [Prunus mume]
Pm012936	7.29343	20.0311	5.83219	31.3683	ko00052//Galactose metabolism	-	GO:0008378//galactosyltransferase activity	GO:0006950//response to stress;GO:0009628//response to abiotic stimulus	gi|645243138|ref|XP_008227841.1|/0/PREDICTED: stachyose synthase-like [Prunus mume]
Pm016766	10.8353	28.8443	15.7866	66.5046	ko04075//Plant hormone signal transduction	-	GO:0003824//catalytic activity	-	gi|645251518|ref|XP_008231719.1|/0/PREDICTED: probable carboxylesterase 15 [Prunus mume]
Pm002355	4.58652	31.0439	12.5287	25.166	-	-	GO:0005102//receptor binding	GO:0044699	gi|645219814|ref|XP_008237502.1|/1.19812e-49/PREDICTED: phytosulfokines 3-like [Prunus mume]
Pm010412	13.9213	4.56201	1.24472	0.602246	ko00904//Diterpenoid biosynthesis	-	GO:0046914//transition metal ion binding;GO:0016705//oxidoreductase activity, acting on paired donors, with incorporation or reduction of molecular oxygen	GO:0044710	gi|645238029|ref|XP_008225485.1|/0/PREDICTED: gibberellin 2-beta-dioxygenase-like [Prunus mume]
Pm014095	23.8422	11.6952	14.3366	19.7252	-	GO:0016020//membrane	-	-	gi|645245712|ref|XP_008229008.1|/0/PREDICTED: reticulon-like protein B17 [Prunus mume]
Pm010624	5.2013	0.652894	0.211916	0.344189	-	GO:0031224//intrinsic component of membrane	-	-	gi|645238472|ref|XP_008225695.1|/3.714e-114/PREDICTED: CASP-like protein POPTRDRAFT_823125 [Prunus mume]
Pm002389	8.13282	22.7822	17.2919	11.7411	ko00230//Purine metabolism	GO:0031224//intrinsic component of membrane	GO:0043169//cation binding;GO:0032550;GO:0046873//metal ion transmembrane transporter activity;GO:0019829//cation-transporting ATPase activity;GO:0005515//protein binding	GO:0048229//gametophyte development;GO:0006816//calcium ion transport	gi|645219939|ref|XP_008238023.1|/0/PREDICTED: calcium-transporting ATPase 2, plasma membrane-type [Prunus mume]
Pm020963	0.0173695	1.71354	0.0172528	0.426595	ko00500//Starch and sucrose metabolism;ko00520//Amino sugar and nucleotide sugar metabolism;ko01100//Metabolic pathways;ko01110//Biosynthesis of secondary metabolites	-	GO:0004553//hydrolase activity, hydrolyzing O-glycosyl compounds;GO:0097367//carbohydrate derivative binding	GO:0044036//cell wall macromolecule metabolic process;GO:0044238//primary metabolic process;GO:0006026	gi|645261059|ref|XP_008236111.1|/0/PREDICTED: endochitinase 2-like [Prunus mume]
Pm020153	3.63596	14.5281	3.16054	12.8633	-	GO:0005911//cell-cell junction;GO:0005618//cell wall;GO:0043231//intracellular membrane-bounded organelle;GO:0016020//membrane	GO:0004175//endopeptidase activity	GO:0016485//protein processing;GO:0006970//response to osmotic stress	gi|645259221|ref|XP_008235257.1|/0/PREDICTED: basic 7S globulin 2-like [Prunus mume]
Pm026487	3.72485	16.2124	18.3476	22.4732	ko01110//Biosynthesis of secondary metabolites;ko00901//Indole alkaloid biosynthesis	-	-	-	gi|645272785|ref|XP_008241564.1|/0/PREDICTED: salicylic acid-binding protein 2-like [Prunus mume]
Pm013365	2.39173	8.32568	8.93592	6.07911	ko04976//Bile secretion;ko02010//ABC transporters	GO:0031224//intrinsic component of membrane	GO:0017111//nucleoside-triphosphatase activity;GO:0032550;GO:0015405	GO:0009154//purine ribonucleotide catabolic process;GO:0051234//establishment of localization	gi|645244189|ref|XP_008228319.1|/0/PREDICTED: ABC transporter C family member 8-like [Prunus mume]
Pm022127	3.72837	0.564703	0.768509	0.243515	-	GO:0031224//intrinsic component of membrane;GO:0005740//mitochondrial envelope	GO:0046943//carboxylic acid transmembrane transporter activity	GO:0044763;GO:1902582;GO:0046942//carboxylic acid transport;GO:0006818//hydrogen transport	gi|645263387|ref|XP_008237213.1|/0/PREDICTED: mitochondrial uncoupling protein 4 [Prunus mume]
Pm011172	15.1488	38.5458	19.6043	8.74255	-	-	-	-	gi|645239676|ref|XP_008226241.1|/2.12624e-145/PREDICTED: uncharacterized endoplasmic reticulum membrane protein YGL010W-like [Prunus mume]
Pm002706	19.1413	9.94326	9.3958	11.3067	-	GO:0005875//microtubule associated complex	GO:0032550;GO:0003676//nucleic acid binding;GO:0003774//motor activity;GO:0015631//tubulin binding	GO:0006259//DNA metabolic process;GO:0007017//microtubule-based process	gi|645220608|ref|XP_008240986.1|/0/PREDICTED: kinesin-like protein KIF22-A [Prunus mume]
Pm004226	6.54978	18.2264	13.0515	58.9063	ko00592//alpha-Linolenic acid metabolism;ko01100//Metabolic pathways	-	GO:0003824//catalytic activity;GO:0032553//ribonucleotide binding	GO:0044710	gi|645224343|ref|XP_008219065.1|/0/PREDICTED: 12-oxophytodienoate reductase 2-like [Prunus mume]
Pm005390	387.904	154.08	141.287	37.9648	-	-	GO:0005488	GO:0050896//response to stimulus	gi|645227026|ref|XP_008220316.1|/8.9352e-158/PREDICTED: zinc finger protein ZAT10 [Prunus mume]
Pm008423	5.57772	23.4667	1.89567	4.30376	ko00904//Diterpenoid biosynthesis	-	GO:0046914//transition metal ion binding;GO:0045543//gibberellin 2-beta-dioxygenase activity	GO:0009685//gibberellin metabolic process;GO:0051553	gi|645233603|ref|XP_008223424.1|/0/PREDICTED: gibberellin 2-beta-dioxygenase 2-like isoform X1 [Prunus mume]
Pm001702	0.0500236	0.843198	0.102651	0.0895144	ko04626//Plant-pathogen interaction	-	GO:0004672//protein kinase activity;GO:0032550	GO:0006796//phosphate-containing compound metabolic process;GO:0006464//cellular protein modification process;GO:0008037//cell recognition	gi|645218633|ref|XP_008231622.1|/0/PREDICTED: G-type lectin S-receptor-like serine/threonine-protein kinase RLK1 [Prunus mume]
Pm009902	135.961	51.3378	67.1974	7.51544	-	-	-	-	gi|645236850|ref|XP_008224934.1|/0/PREDICTED: uncharacterized protein LOC103324631 [Prunus mume]
Pm027056	58.9817	108.256	64.307	79.8212	ko00592//alpha-Linolenic acid metabolism;ko01100//Metabolic pathways	-	GO:0032553//ribonucleotide binding;GO:0016628//oxidoreductase activity, acting on the CH-CH group of donors, NAD or NADP as acceptor	GO:0009694//jasmonic acid metabolic process;GO:0051707//response to other organism;GO:0000302//response to reactive oxygen species	gi|645274183|ref|XP_008242221.1|/0/PREDICTED: 12-oxophytodienoate reductase 3 [Prunus mume]
Pm004272	11.0483	0.970566	0.724707	0.142261	-	GO:0043231//intracellular membrane-bounded organelle	GO:0003676//nucleic acid binding;GO:0001071//nucleic acid binding transcription factor activity	GO:0006351//transcription, DNA-templated	gi|645224422|ref|XP_008219101.1|/6.19408e-126/PREDICTED: ethylene-responsive transcription factor ERF022-like [Prunus mume]
Pm027661	25.5828	12.5857	12.1136	19.0226	-	-	-	-	gi|645275610|ref|XP_008242902.1|/0/PREDICTED: uncharacterized protein LOC103341199 [Prunus mume]
Pm004396	0.649822	5.50025	1.08231	0.430326	-	GO:0043076	GO:0003676//nucleic acid binding;GO:0005515//protein binding	GO:0006351//transcription, DNA-templated	gi|645224848|ref|XP_008219303.1|/7.26754e-167/PREDICTED: agamous-like MADS-box protein AGL80 [Prunus mume]
Pm026486	2.06557	9.57435	3.44257	2.1288	ko01110//Biosynthesis of secondary metabolites;ko00901//Indole alkaloid biosynthesis	-	-	-	gi|645272783|ref|XP_008241563.1|/0/PREDICTED: salicylic acid-binding protein 2-like [Prunus mume]
Pm009636	64.979	115.85	75.2652	121.267	ko05166//HTLV-I infection;ko00900//Terpenoid backbone biosynthesis;ko05164//Influenza A;ko01100//Metabolic pathways;ko01110//Biosynthesis of secondary metabolites	GO:0044444	GO:0043169//cation binding;GO:0004659//prenyltransferase activity	GO:0006694//steroid biosynthetic process;GO:0006720//isoprenoid metabolic process;GO:0008654//phospholipid biosynthetic process;GO:0008203//cholesterol metabolic process	gi|595863150|ref|XP_007211529.1|/0/hypothetical protein PRUPE_ppa008181mg [Prunus persica]
Pm004824	130.783	76.903	109.963	61.4176	-	-	-	GO:0006351//transcription, DNA-templated	gi|645225632|ref|XP_008219663.1|/0/PREDICTED: ethylene-responsive transcription factor RAP2-4 [Prunus mume]
Pm026193	8.48097	23.8474	8.54698	74.9247	-	-	GO:0016791//phosphatase activity;GO:0043169//cation binding	GO:0006796//phosphate-containing compound metabolic process	gi|645272147|ref|XP_008241255.1|/0/PREDICTED: probable purple acid phosphatase 20 [Prunus mume]
Pm009265	120.157	65.0059	55.3988	25.923	ko00270//Cysteine and methionine metabolism;ko01100//Metabolic pathways;ko01110//Biosynthesis of secondary metabolites	-	GO:0008172//S-methyltransferase activity	GO:0008152//metabolic process	gi|645235443|ref|XP_008224271.1|/0/PREDICTED: homocysteine S-methyltransferase 3 [Prunus mume]
Pm019035	1.82906	6.05013	2.4012	9.31078	-	-	-	GO:0051234//establishment of localization;GO:0044763	gi|645256238|ref|XP_008233860.1|/0/PREDICTED: adenine/guanine permease AZG1 [Prunus mume]
Pm013303	7.32864	19.5893	7.69014	11.2701	-	-	-	-	gi|645244323|ref|XP_008228380.1|/0/PREDICTED: LOW QUALITY PROTEIN: probable LIM domain-containing serine/threonine-protein kinase DDB_G0286997 [Prunus mume]
Pm022119	26.8139	5.92455	2.42842	0.977076	-	-	-	-	gi|645263373|ref|XP_008237207.1|/9.69443e-48/PREDICTED: peroxidase-like protein 2 [Prunus mume]
Pm024681	139.806	57.4541	59.3742	144.883	-	-	-	-	gi|645268831|ref|XP_008239716.1|/7.10058e-65/PREDICTED: snakin-2-like [Prunus mume]
Pm009959	12.3168	28.157	5.58073	16.5782	ko01100//Metabolic pathways;ko00950//Isoquinoline alkaloid biosynthesis;ko00350//Tyrosine metabolism;ko01110//Biosynthesis of secondary metabolites	GO:0009534//chloroplast thylakoid	GO:0043169//cation binding;GO:0016682//oxidoreductase activity, acting on diphenols and related substances as donors, oxygen as acceptor	GO:0042440//pigment metabolic process	gi|645236983|ref|XP_008224998.1|/0/PREDICTED: polyphenol oxidase, chloroplastic [Prunus mume]
Pm004466	5.01797	13.918	7.72726	3.74134	ko04075//Plant hormone signal transduction	GO:0043231//intracellular membrane-bounded organelle	GO:0004672//protein kinase activity;GO:0032550	GO:0006796//phosphate-containing compound metabolic process;GO:0009628//response to abiotic stimulus;GO:0006950//response to stress;GO:0006464//cellular protein modification process	gi|596298374|ref|XP_007227481.1|/0/hypothetical protein PRUPE_ppa008771mg [Prunus persica]
Pm027064	102.265	54.9433	64.9221	130.483	-	GO:0005618//cell wall;GO:0043231//intracellular membrane-bounded organelle;GO:0005576//extracellular region	GO:0046914//transition metal ion binding	GO:0006950//response to stress;GO:0009755//hormone-mediated signaling pathway	gi|645274187|ref|XP_008242223.1|/3.25632e-137/PREDICTED: auxin-binding protein ABP20 [Prunus mume]
Pm026612	24.8267	5.92724	14.1936	5.85903	-	GO:0031224//intrinsic component of membrane	-	-	gi|645272992|ref|XP_008241663.1|/0/PREDICTED: uncharacterized protein LOC103340075 [Prunus mume]
Pm014345	134.032	55.1951	70.3104	34.3836	ko04626//Plant-pathogen interaction	-	GO:0046872//metal ion binding	GO:0010035//response to inorganic substance;GO:0009628//response to abiotic stimulus;GO:0006950//response to stress	gi|645246136|ref|XP_008229213.1|/3.90761e-113/PREDICTED: probable calcium-binding protein CML23 [Prunus mume]
Pm014710	5.79287	17.8104	12.3415	9.46293	ko00740//Riboflavin metabolism;ko01100//Metabolic pathways	GO:0044444;GO:0016020//membrane	GO:0003824//catalytic activity	-	gi|645246811|ref|XP_008229526.1|/7.22727e-172/PREDICTED: haloacid dehalogenase-like hydrolase domain-containing protein Sgpp [Prunus mume]
Pm011478	1.16397	6.56074	0.94957	0.282436	-	-	-	-	gi|645240281|ref|XP_008226532.1|/0/PREDICTED: epidermis-specific secreted glycoprotein EP1-like [Prunus mume]
Pm000537	24.9262	7.30014	2.33486	0.954839	ko00073//Cutin, suberine and wax biosynthesis	GO:0043231//intracellular membrane-bounded organelle	GO:0046906//tetrapyrrole binding;GO:0046914//transition metal ion binding;GO:0016713;GO:0016712//oxidoreductase activity, acting on paired donors, with incorporation or reduction of molecular oxygen, reduced flavin or flavoprotein as one donor, and incorporation of one atom of oxygen	GO:0009699//phenylpropanoid biosynthetic process;GO:0032787//monocarboxylic acid metabolic process	gi|645216306|ref|XP_008220520.1|/0/PREDICTED: cytochrome P450 86A1 [Prunus mume]
Pm018894	5.45457	21.4075	6.64054	4.66074	-	-	-	-	gi|645255950|ref|XP_008233730.1|/0/PREDICTED: uncharacterized protein LOC103332755 [Prunus mume]
Pm017833	90.7906	184.353	105.13	3.83838	-	-	-	-	gi|645253561|ref|XP_008232632.1|/2.16413e-61/PREDICTED: lipid transfer protein EARLI 1-like [Prunus mume]
Pm027072	46.1178	22.1021	20.3375	28.2512	-	-	-	-	gi|645274214|ref|XP_008242236.1|/1.11678e-111/PREDICTED: uncharacterized protein LOC103340583 [Prunus mume]
Pm000593	85.1285	28.8401	38.4849	12.9012	ko04075//Plant hormone signal transduction	-	GO:0043169//cation binding;GO:0004721//phosphoprotein phosphatase activity	GO:0009620//response to fungus;GO:0006464//cellular protein modification process;GO:0006950//response to stress	gi|645216453|ref|XP_008221220.1|/0/PREDICTED: probable protein phosphatase 2C 25 [Prunus mume]
Pm024793	106.231	61.6443	39.5854	59.4536	-	-	-	-	gi|645269139|ref|XP_008239861.1|/0/PREDICTED: uncharacterized protein LOC103338439 [Prunus mume]
Pm002159	4.90688	0.54023	0.600106	0.51033	-	-	-	-	gi|645219400|ref|XP_008235530.1|/3.43415e-46/PREDICTED: glycine, alanine and asparagine-rich protein-like [Prunus mume]
Pm008256	0.481338	8.11174	25.2788	1.40893	-	-	-	-	gi|645233412|ref|XP_008223332.1|/2.39983e-06/PREDICTED: early nodulin-75-like [Prunus mume]
Pm018031	8.15257	18.6546	21.8321	49.0787	ko01110//Biosynthesis of secondary metabolites;ko00902//Monoterpenoid biosynthesis	-	GO:0003824//catalytic activity	GO:0044710	gi|645253950|ref|XP_008232811.1|/0/PREDICTED: uncharacterized protein LOC103331916 [Prunus mume]
Pm015160	48.021	91.4703	106.091	292.96	ko00270//Cysteine and methionine metabolism;ko01100//Metabolic pathways;ko01110//Biosynthesis of secondary metabolites	-	GO:0043169//cation binding;GO:0019842//vitamin binding;GO:0016705//oxidoreductase activity, acting on paired donors, with incorporation or reduction of molecular oxygen;GO:0016641//oxidoreductase activity, acting on the CH-NH2 group of donors, oxygen as acceptor	GO:0003006//developmental process involved in reproduction;GO:0044710;GO:0009692	gi|7108577|gb|AAF36483.1|AF129073_1/0/1-aminocyclopropane-1-carboxylate oxidase [Prunus persica]
Pm017375	1.25463	5.19614	1.88573	6.85913	ko05142//Chagas disease (American trypanosomiasis);ko05133//Pertussis;ko05145//Toxoplasmosis;ko04626//Plant-pathogen interaction;ko04075//Plant hormone signal transduction;ko04722//Neurotrophin signaling pathway;ko05162//Measles;ko04620//Toll-like receptor signaling pathway;ko05164//Influenza A;ko05140//Leishmaniasis;ko05152//Tuberculosis;ko04064//NF-kappa B signaling pathway;ko04210//Apoptosis	-	GO:0016772//transferase activity, transferring phosphorus-containing groups	-	gi|645252550|ref|XP_008232173.1|/0/PREDICTED: probable receptor-like protein kinase At1g67000 [Prunus mume]
Pm014843	2.74928	8.7433	6.34394	15.2293	-	-	GO:0016757//transferase activity, transferring glycosyl groups	-	gi|645247031|ref|XP_008229639.1|/0/PREDICTED: UDP-glucose flavonoid 3-O-glucosyltransferase 6-like [Prunus mume]
Pm023615	11.5517	23.2784	18.6054	18.3495	-	-	GO:0003913//DNA photolyase activity	GO:0006259//DNA metabolic process	gi|645266528|ref|XP_008238652.1|/0/PREDICTED: deoxyribodipyrimidine photo-lyase [Prunus mume]
Pm012523	2.22777	7.86131	3.44009	2.97074	-	-	-	-	gi|645242287|ref|XP_008227482.1|/0/PREDICTED: acyl-CoA--sterol O-acyltransferase 1-like [Prunus mume]
Pm018994	6.38068	1.04164	0.783587	5.43802	ko01100//Metabolic pathways;ko00053//Ascorbate and aldarate metabolism	GO:0005576//extracellular region	GO:0046914//transition metal ion binding;GO:0016682//oxidoreductase activity, acting on diphenols and related substances as donors, oxygen as acceptor	GO:0009808//lignin metabolic process;GO:0010038//response to metal ion	gi|645256149|ref|XP_008233819.1|/0/PREDICTED: laccase-12-like [Prunus mume]
Pm023770	4.59589	0.496778	0.549534	0	-	-	-	-	gi|645266849|ref|XP_008238802.1|/1.59784e-82/PREDICTED: ethylene-responsive transcription factor ERF027-like [Prunus mume]
Pm013157	210.447	124.784	179.813	477.551	ko00500//Starch and sucrose metabolism;ko01100//Metabolic pathways;ko00040//Pentose and glucuronate interconversions	GO:0005618//cell wall;GO:0005576//extracellular region;GO:0016020//membrane;GO:0044424	GO:0030234//enzyme regulator activity;GO:0052689//carboxylic ester hydrolase activity	GO:0071555//cell wall organization;GO:0051707//response to other organism;GO:0000272//polysaccharide catabolic process;GO:0044092//negative regulation of molecular function	gi|645243721|ref|XP_008228105.1|/0/PREDICTED: pectinesterase [Prunus mume]
Pm026507	21.4331	9.52772	8.59199	8.5268	-	-	-	-	gi|645273409|ref|XP_008241863.1|/0/PREDICTED: uncharacterized protein LOC103340246, partial [Prunus mume]
Pm022121	92.0544	31.1633	4.16152	42.7689	-	-	-	-	gi|595792917|ref|XP_007200207.1|/1.962e-27/hypothetical protein PRUPE_ppa015782mg [Prunus persica]
Pm021997	15.2069	2.33003	1.14231	0.382748	-	-	-	-	-
Pm000028	15.7497	2.76594	7.25273	3.22588	-	GO:0031224//intrinsic component of membrane	GO:0046943//carboxylic acid transmembrane transporter activity	GO:0006865//amino acid transport	gi|645215085|ref|XP_008234692.1|/0/PREDICTED: probable polyamine transporter At3g13620 [Prunus mume]
Pm010604	77.8711	44.825	38.4	82.2474	-	GO:0031224//intrinsic component of membrane	-	GO:0051234//establishment of localization	gi|645238429|ref|XP_008225675.1|/0/PREDICTED: patellin-4 [Prunus mume]
Pm012130	225.53	102.485	97.6148	164.292	-	-	-	-	gi|566153316|ref|XP_006370005.1|/4.6183e-11/hypothetical protein POPTR_0001s37630g, partial [Populus trichocarpa]
Pm024467	18.1375	7.37337	7.29534	1.82898	-	-	-	-	gi|645268637|ref|XP_008239623.1|/8.47004e-135/PREDICTED: uncharacterized protein LOC103338217 [Prunus mume]
Pm025161	25.2643	14.5081	15.1981	21.034	-	GO:0005875//microtubule associated complex	GO:0032550;GO:0003774//motor activity;GO:0015631//tubulin binding	GO:0007349//cellularization;GO:0048229//gametophyte development;GO:0007017//microtubule-based process	gi|645269950|ref|XP_008240232.1|/0/PREDICTED: kinesin-like protein NACK1 [Prunus mume]
Pm031372	75.7767	41.5439	40.6524	63.3211	ko04120//Ubiquitin mediated proteolysis	-	GO:0019787//ubiquitin-like protein transferase activity	GO:0044699;GO:0019941//modification-dependent protein catabolic process;GO:0032446//protein modification by small protein conjugation	gi|645300691|ref|XP_008245866.1|/2.81208e-123/PREDICTED: ubiquitin-conjugating enzyme E2 19-like [Prunus mume]
Pm000342	25.3206	47.6487	49.3561	40.5225	ko03040//Spliceosome	GO:0032991//macromolecular complex;GO:0019028//viral capsid	GO:0036094//small molecule binding;GO:0097159//organic cyclic compound binding	-	gi|645215873|ref|XP_008218498.1|/1.42451e-133/PREDICTED: heterogeneous nuclear ribonucleoprotein 1 [Prunus mume]
Pm015368	0.0408793	0.834771	0.640877	0.0879804	ko00904//Diterpenoid biosynthesis;ko01100//Metabolic pathways;ko01110//Biosynthesis of secondary metabolites	-	GO:0046872//metal ion binding;GO:0016838	-	gi|645248388|ref|XP_008230274.1|/0/PREDICTED: S-linalool synthase-like [Prunus mume]
Pm030618	46.2158	23.0579	41.8242	12.6952	-	-	-	-	gi|645277588|ref|XP_008243841.1|/0/PREDICTED: ninja-family protein AFP3 [Prunus mume]
Pm026843	82.2477	158.249	92.4348	117.269	ko00500//Starch and sucrose metabolism;ko00520//Amino sugar and nucleotide sugar metabolism;ko01100//Metabolic pathways;ko01110//Biosynthesis of secondary metabolites	-	GO:0004553//hydrolase activity, hydrolyzing O-glycosyl compounds;GO:0097367//carbohydrate derivative binding	GO:0006950//response to stress;GO:0005976//polysaccharide metabolic process;GO:0044036//cell wall macromolecule metabolic process;GO:0006026	gi|645273650|ref|XP_008241979.1|/0/PREDICTED: endochitinase-like [Prunus mume]
Pm009234	40.5634	205.398	143.031	199.768	-	-	-	-	gi|645235375|ref|XP_008224237.1|/3.02195e-128/PREDICTED: early light-induced protein 1, chloroplastic-like isoform X1 [Prunus mume]
Pm026671	16.5672	35.7842	14.9524	0.0512683	-	-	GO:0016462//pyrophosphatase activity;GO:0032550	-	gi|645273480|ref|XP_008241896.1|/0/PREDICTED: peroxisomal biogenesis factor 6-like [Prunus mume]
Pm026684	53.0657	128.937	111.432	26.5344	-	-	-	-	gi|645273138|ref|XP_008241734.1|/1.30509e-80/PREDICTED: dehydrin DHN3 [Prunus mume]
Pm014886	8.95714	19.5547	8.44406	7.31929	ko00460//Cyanoamino acid metabolism;ko01110//Biosynthesis of secondary metabolites;ko00402//Benzoxazinoid biosynthesis	-	-	-	gi|645247236|ref|XP_008229740.1|/0/PREDICTED: UDP-glycosyltransferase 85A2-like [Prunus mume]
Pm000422	34.086	16.3871	18.8501	29.6709	-	-	-	-	gi|645216018|ref|XP_008219118.1|/1.7037e-152/PREDICTED: uncharacterized protein LOC103319361 [Prunus mume]
Pm025463	14.4007	7.47188	6.16188	9.31405	-	-	-	-	gi|645270718|ref|XP_008240582.1|/0/PREDICTED: uncharacterized protein LOC103339085 [Prunus mume]
Pm015504	216.692	504.149	371.777	420.684	ko00592//alpha-Linolenic acid metabolism;ko01100//Metabolic pathways	GO:0009536//plastid	GO:0003824//catalytic activity	-	gi|645248634|ref|XP_008230384.1|/5.85521e-119/PREDICTED: allene oxide cyclase 4, chloroplastic-like [Prunus mume]
Pm005459	337.15	185.882	143.912	30.9746	-	-	GO:0043169//cation binding	-	gi|645227253|ref|XP_008220427.1|/0/PREDICTED: zinc finger CCCH domain-containing protein 23 [Prunus mume]
Pm015405	244.873	433.42	598.069	295.786	ko00260//Glycine, serine and threonine metabolism;ko00680//Methane metabolism;ko01120//Microbial metabolism in diverse environments;ko01100//Metabolic pathways;ko01110//Biosynthesis of secondary metabolites;ko00010//Glycolysis / Gluconeogenesis	-	-	-	gi|645248447|ref|XP_008230301.1|/1.7309e-149/PREDICTED: formin-2-like isoform X1 [Prunus mume]
Pm016137	27.6244	55.5006	28.6927	70.7773	ko04146//Peroxisome	-	-	-	gi|167374779|gb|ABZ79222.1|/9.44758e-166/alcohol dehydrogenase [Prunus armeniaca]
Pm020299	2.43007	10.4124	2.00167	13.8985	ko00941//Flavonoid biosynthesis;ko00624//Polycyclic aromatic hydrocarbon degradation;ko00903//Limonene and pinene degradation;ko01120//Microbial metabolism in diverse environments;ko01100//Metabolic pathways;ko00627//Aminobenzoate degradation;ko00945//Stilbenoid, diarylheptanoid and gingerol biosynthesis;ko00363//Bisphenol degradation;ko01110//Biosynthesis of secondary metabolites;ko00944//Flavon…	-	GO:0046914//transition metal ion binding;GO:0016705//oxidoreductase activity, acting on paired donors, with incorporation or reduction of molecular oxygen;GO:0004497//monooxygenase activity;GO:0046906//tetrapyrrole binding	GO:0044710	gi|645259581|ref|XP_008235428.1|/0/PREDICTED: cytochrome P450 82G1-like [Prunus mume]
Pm013917	0.352177	4.09405	1.09118	5.59068	-	-	-	-	gi|645245445|ref|XP_008228882.1|/8.12884e-170/PREDICTED: cysteine-rich repeat secretory protein 38-like [Prunus mume]
Pm019499	26.6721	13.7012	24.0792	27.3653	-	GO:0031224//intrinsic component of membrane	-	GO:0051234//establishment of localization;GO:0044763	gi|645257417|ref|XP_008234404.1|/0/PREDICTED: putative glycerol-3-phosphate transporter 1 [Prunus mume]
Pm028632	6.05183	16.5355	8.83151	12.6637	ko00430//Taurine and hypotaurine metabolism;ko01100//Metabolic pathways	-	GO:0016702//oxidoreductase activity, acting on single donors with incorporation of molecular oxygen, incorporation of two atoms of oxygen	GO:0044710	gi|645278211|ref|XP_008244130.1|/0/PREDICTED: probable 2-aminoethanethiol dioxygenase [Prunus mume]
Pm007673	2.56603	0.577099	0.295664	1.06422	ko00500//Starch and sucrose metabolism;ko01100//Metabolic pathways;ko00040//Pentose and glucuronate interconversions	GO:0005618//cell wall	GO:0030234//enzyme regulator activity;GO:0052689//carboxylic ester hydrolase activity	GO:0071555//cell wall organization;GO:0000272//polysaccharide catabolic process;GO:0044092//negative regulation of molecular function	gi|645232057|ref|XP_008222686.1|/0/PREDICTED: probable pectinesterase/pectinesterase inhibitor 35 [Prunus mume]
Pm004455	768.025	357.868	297.261	95.6032	-	GO:0005618//cell wall;GO:0043231//intracellular membrane-bounded organelle	-	GO:0006950//response to stress	gi|645224888|ref|XP_008219324.1|/0/PREDICTED: uncharacterized protein LOC103319550 [Prunus mume]
Pm020811	50.6947	29.1325	27.9567	28.7476	ko05166//HTLV-I infection;ko04115//p53 signaling pathway;ko04110//Cell cycle;ko04914//Progesterone-mediated oocyte maturation;ko04114//Oocyte meiosis	GO:0043231//intracellular membrane-bounded organelle	GO:0019900//kinase binding	GO:0051726//regulation of cell cycle	gi|645260713|ref|XP_008235952.1|/0/PREDICTED: G2/mitotic-specific cyclin-2-like [Prunus mume]
Pm023481	65.9727	35.7624	40.3896	43.9007	ko00500//Starch and sucrose metabolism;ko01100//Metabolic pathways;ko00040//Pentose and glucuronate interconversions	GO:0030312//external encapsulating structure	GO:0052689//carboxylic ester hydrolase activity	GO:0071555//cell wall organization	gi|645266245|ref|XP_008238527.1|/0/PREDICTED: probable pectinesterase 68 [Prunus mume]
Pm006184	57.7161	27.057	21.7643	7.60543	-	-	-	-	gi|645228963|ref|XP_008221238.1|/8.11492e-100/PREDICTED: IQ motif and SEC7 domain-containing protein 3 [Prunus mume]
Pm002153	5.56041	0.84619	0.593618	0.372001	-	-	-	-	gi|595831133|ref|XP_007206207.1|/1.79981e-16/hypothetical protein PRUPE_ppa015163mg [Prunus persica]
Pm026468	11.4901	36.1015	13.1295	7.49748	ko00230//Purine metabolism;ko04623//Cytosolic DNA-sensing pathway;ko04626//Plant-pathogen interaction;ko05016//Huntington's disease;ko05169//Epstein-Barr virus infection;ko00240//Pyrimidine metabolism;ko01100//Metabolic pathways;ko03020//RNA polymerase	-	GO:0032550	GO:0006950//response to stress	gi|645272753|ref|XP_008241548.1|/0/PREDICTED: probable disease resistance protein At5g66900 [Prunus mume]
Pm018831	5.96675	1.38214	0.784179	0.30997	ko00564//Glycerophospholipid metabolism;ko01100//Metabolic pathways;ko00561//Glycerolipid metabolism	-	GO:0008374//O-acyltransferase activity	GO:0009699//phenylpropanoid biosynthetic process	gi|645255770|ref|XP_008233647.1|/0/PREDICTED: glycerol-3-phosphate acyltransferase 5-like [Prunus mume]
Pm027752	3.15586	8.91463	3.45436	1.71613	-	-	-	GO:0007127//meiosis I;GO:0048229//gametophyte development	gi|645275862|ref|XP_008243016.1|/0/PREDICTED: uncharacterized protein LOC103341289 [Prunus mume]
Pm005151	53.689	24.004	29.2799	13.9096	-	GO:0043231//intracellular membrane-bounded organelle	GO:0003676//nucleic acid binding;GO:0001071//nucleic acid binding transcription factor activity	GO:0006351//transcription, DNA-templated	gi|645226518|ref|XP_008220077.1|/1.237e-145/PREDICTED: dehydration-responsive element-binding protein 3-like [Prunus mume]
Pm006789	29.4039	54.8142	32.0505	22.8661	ko05202//Transcriptional misregulation in cancer;ko04810//Regulation of actin cytoskeleton;ko04010//MAPK signaling pathway;ko04726//Serotonergic synapse	-	GO:0004721//phosphoprotein phosphatase activity	GO:0006470//protein dephosphorylation	gi|645230423|ref|XP_008221929.1|/0/PREDICTED: protein-tyrosine-phosphatase MKP1-like [Prunus mume]
Pm026933	24.3517	45.8668	35.1491	19.9785	-	GO:0031224//intrinsic component of membrane	-	GO:0044763	gi|645273899|ref|XP_008242098.1|/0/PREDICTED: uncharacterized transporter YBR287W [Prunus mume]
Pm008118	14.01	4.39087	3.63321	46.9185	-	GO:0016020//membrane;GO:0044464	-	-	gi|645232950|ref|XP_008223106.1|/8.29471e-83/PREDICTED: CASP-like protein POPTRDRAFT_820933 [Prunus mume]
Pm018824	103.821	63.1916	62.3579	60.3866	ko04110//Cell cycle;ko04120//Ubiquitin mediated proteolysis;ko04111//Cell cycle - yeast;ko04914//Progesterone-mediated oocyte maturation	-	-	-	gi|645255753|ref|XP_008233640.1|/0/PREDICTED: protein FIZZY-RELATED 3 [Prunus mume]
Pm024296	9.93747	19.1202	10.9742	19.1144	-	GO:0009526//plastid envelope	GO:0017111//nucleoside-triphosphatase activity;GO:0032550;GO:0046983//protein dimerization activity	GO:0009154//purine ribonucleotide catabolic process;GO:0051259//protein oligomerization;GO:0043170	gi|645267916|ref|XP_008239294.1|/0/PREDICTED: chaperone protein ClpD, chloroplastic [Prunus mume]
Pm015307	1.82983	6.74378	1.80971	14.7179	ko05034//Alcoholism	GO:0031224//intrinsic component of membrane	GO:0015932//nucleobase-containing compound transmembrane transporter activity	GO:0015858//nucleoside transport	gi|645248222|ref|XP_008230198.1|/0/PREDICTED: equilibrative nucleotide transporter 3-like [Prunus mume]
Pm027916	6.18493	16.9477	6.34515	5.04	ko00564//Glycerophospholipid metabolism;ko01100//Metabolic pathways	-	GO:0016772//transferase activity, transferring phosphorus-containing groups	-	gi|645306316|ref|XP_008246088.1|/1.17465e-146/PREDICTED: probable choline kinase 2, partial [Prunus mume]
Pm019794	55.9761	107.191	73.1215	121.273	ko05131//Shigellosis;ko04120//Ubiquitin mediated proteolysis;ko04141//Protein processing in endoplasmic reticulum	GO:0016020//membrane	GO:0019787//ubiquitin-like protein transferase activity	GO:0019941//modification-dependent protein catabolic process;GO:0032446//protein modification by small protein conjugation	gi|821325067|ref|NP_001295745.1|/4.45461e-110/ubiquitin-conjugating enzyme E2 10 [Jatropha curcas]
Pm006768	7.84141	24.6363	10.9523	19.0544	ko00941//Flavonoid biosynthesis;ko00930//Caprolactam degradation;ko00052//Galactose metabolism;ko00071//Fatty acid metabolism;ko00051//Fructose and mannose metabolism;ko01120//Microbial metabolism in diverse environments;ko01100//Metabolic pathways;ko00626//Naphthalene degradation;ko00040//Pentose and glucuronate interconversions;ko00620//Pyruvate metabolism;ko00350//Tyrosine metabolism;ko00625//…	-	GO:0016747//transferase activity, transferring acyl groups other than amino-acyl groups	GO:0044710	gi|645230567|ref|XP_008221993.1|/1.00555e-131/PREDICTED: non-functional NADPH-dependent codeinone reductase 2-like [Prunus mume]
Pm004740	19.4475	11.0912	9.57614	9.68485	ko05221//Acute myeloid leukemia;ko05200//Pathways in cancer;ko05169//Epstein-Barr virus infection;ko04110//Cell cycle;ko05202//Transcriptional misregulation in cancer;ko04914//Progesterone-mediated oocyte maturation	GO:0043231//intracellular membrane-bounded organelle	GO:0032550;GO:0004672//protein kinase activity;GO:0019900//kinase binding	GO:0051726//regulation of cell cycle;GO:0000086//G2/M transition of mitotic cell cycle;GO:0006464//cellular protein modification process;GO:0007126//meiotic nuclear division	gi|645225757|ref|XP_008219721.1|/0/PREDICTED: LOW QUALITY PROTEIN: probable LRR receptor-like serine/threonine-protein kinase At4g29180 [Prunus mume]
Pm031212	10.6675	2.09574	3.01047	5.03299	ko00906//Carotenoid biosynthesis	-	GO:0046906//tetrapyrrole binding;GO:0046914//transition metal ion binding;GO:0016709//oxidoreductase activity, acting on paired donors, with incorporation or reduction of molecular oxygen, NAD(P)H as one donor, and incorporation of one atom of oxygen	GO:0010162//seed dormancy process;GO:0009620//response to fungus;GO:0009416//response to light stimulus;GO:0006714//sesquiterpenoid metabolic process;GO:0006950//response to stress	gi|645280228|ref|XP_008245093.1|/0/PREDICTED: abscisic acid 8'-hydroxylase 1 [Prunus mume]
Pm021284	31.9445	10.0622	6.47071	4.45296	-	-	-	-	gi|645261754|ref|XP_008236445.1|/1.68802e-123/PREDICTED: zinc finger protein ZAT10-like [Prunus mume]
Pm007487	1.22966	7.54513	2.04286	13.9806	ko00500//Starch and sucrose metabolism;ko00520//Amino sugar and nucleotide sugar metabolism;ko01100//Metabolic pathways;ko01110//Biosynthesis of secondary metabolites	GO:0030312//external encapsulating structure	GO:0004553//hydrolase activity, hydrolyzing O-glycosyl compounds;GO:0097367//carbohydrate derivative binding	GO:0009793//embryo development ending in seed dormancy;GO:0044036//cell wall macromolecule metabolic process;GO:0044238//primary metabolic process;GO:0006026	gi|645231795|ref|XP_008222566.1|/7.27802e-176/PREDICTED: endochitinase PR4-like [Prunus mume]
Pm006601	92.8691	185.424	212.069	590.469	ko00980//Metabolism of xenobiotics by cytochrome P450;ko05200//Pathways in cancer;ko00480//Glutathione metabolism;ko00982//Drug metabolism - cytochrome P450;ko05215//Prostate cancer	-	-	-	gi|645229966|ref|XP_008221708.1|/2.2914e-151/PREDICTED: glutathione S-transferase U17-like [Prunus mume]
Pm031032	3.68619	0.614926	1.05033	0.921295	ko03018//RNA degradation	GO:0043231//intracellular membrane-bounded organelle	GO:0000175//3'-5'-exoribonuclease activity;GO:0097159//organic cyclic compound binding	GO:0090501//RNA phosphodiester bond hydrolysis	gi|645281233|ref|XP_008245526.1|/0/PREDICTED: probable CCR4-associated factor 1 homolog 11 [Prunus mume]
Pm026307	0.481765	3.39378	0.458837	1.45894	ko00908//Zeatin biosynthesis;ko00944//Flavone and flavonol biosynthesis	-	GO:0016758//transferase activity, transferring hexosyl groups	-	gi|645272366|ref|XP_008241361.1|/0/PREDICTED: UDP-glycosyltransferase 73C1-like [Prunus mume]
Pm013400	19.8022	9.80275	11.1489	12.5154	-	-	-	-	gi|645244392|ref|XP_008228409.1|/0/PREDICTED: uncharacterized protein LOC103327823 [Prunus mume]
Pm008960	2.19567	8.50452	6.41731	14.5865	ko00941//Flavonoid biosynthesis;ko00940//Phenylpropanoid biosynthesis;ko00360//Phenylalanine metabolism;ko01100//Metabolic pathways;ko00945//Stilbenoid, diarylheptanoid and gingerol biosynthesis;ko01110//Biosynthesis of secondary metabolites	-	GO:0016709//oxidoreductase activity, acting on paired donors, with incorporation or reduction of molecular oxygen, NAD(P)H as one donor, and incorporation of one atom of oxygen;GO:0046914//transition metal ion binding;GO:0046906//tetrapyrrole binding	GO:0044710	gi|645234741|ref|XP_008223950.1|/0/PREDICTED: cytochrome P450 CYP73A100-like [Prunus mume]
Pm019228	7.38883	24.1485	12.21	8.40865	-	-	-	-	gi|645256630|ref|XP_008234039.1|/2.39626e-27/PREDICTED: putative glycine-rich cell wall structural protein 1 [Prunus mume]
Pm012910	69.6433	31.1491	31.7982	17.174	-	-	GO:0004721//phosphoprotein phosphatase activity;GO:0043169//cation binding	GO:0006464//cellular protein modification process	gi|645243075|ref|XP_008227814.1|/0/PREDICTED: probable protein phosphatase 2C 49 [Prunus mume]
Pm029596	0.849424	6.7401	3.91693	5.86919	ko04110//Cell cycle;ko04111//Cell cycle - yeast;ko04113//Meiosis - yeast	-	-	-	gi|595813417|ref|XP_007203579.1|/3.51161e-42/hypothetical protein PRUPE_ppb017529mg [Prunus persica]
Pm015241	5.17754	0.665079	0.0505224	0.092069	-	-	-	-	gi|645248077|ref|XP_008230134.1|/9.96701e-115/PREDICTED: blue copper protein [Prunus mume]
Pm008661	4.26691	0.336589	1.51988	0.382738	ko04075//Plant hormone signal transduction	GO:0005618//cell wall;GO:0043231//intracellular membrane-bounded organelle;GO:0005576//extracellular region;GO:0016020//membrane	GO:0016798//hydrolase activity, acting on glycosyl bonds;GO:0016758//transferase activity, transferring hexosyl groups	GO:0044042//glucan metabolic process	gi|596176496|ref|XP_007223211.1|/3.39975e-109/hypothetical protein PRUPE_ppa009346mg [Prunus persica]
Pm016965	3.47612	7.96789	5.17076	6.02733	ko00230//Purine metabolism;ko04623//Cytosolic DNA-sensing pathway;ko04626//Plant-pathogen interaction;ko05016//Huntington's disease;ko05169//Epstein-Barr virus infection;ko00240//Pyrimidine metabolism;ko01100//Metabolic pathways;ko03020//RNA polymerase	-	GO:0032550	GO:0006950//response to stress;GO:0007154//cell communication	gi|645251812|ref|XP_008231845.1|/0/PREDICTED: TMV resistance protein N-like [Prunus mume]
Pm019622	55.7292	31.5463	26.9924	35.7591	-	-	-	-	gi|645257815|ref|XP_008234586.1|/0/PREDICTED: probable GPI-anchored adhesin-like protein PGA55 [Prunus mume]
Pm010578	3.29451	11.9115	2.4011	21.2811	ko00908//Zeatin biosynthesis	-	GO:0000166//nucleotide binding;GO:0046993;GO:0016616//oxidoreductase activity, acting on the CH-OH group of donors, NAD or NADP as acceptor	GO:0044710	gi|645238387|ref|XP_008225655.1|/0/PREDICTED: tetrahydrocannabinolic acid synthase-like [Prunus mume]
Pm006524	25.0147	44.5998	30.175	44.0518	-	-	-	-	gi|645229838|ref|XP_008221647.1|/0/PREDICTED: F-box/kelch-repeat protein SKIP11-like [Prunus mume]
Pm019698	46.212	98.4155	48.4562	25.4622	ko00910//Nitrogen metabolism;ko00591//Linoleic acid metabolism;ko01120//Microbial metabolism in diverse environments;ko01100//Metabolic pathways;ko00920//Sulfur metabolism	GO:0009534//chloroplast thylakoid;GO:0016020//membrane;GO:0044437	GO:0046906//tetrapyrrole binding;GO:0043169//cation binding	-	gi|645258004|ref|XP_008234680.1|/3.38863e-96/PREDICTED: cytochrome b5 isoform A [Prunus mume]
Pm002813	76.7425	46.5492	44.9404	20.3697	-	-	-	GO:0010038//response to metal ion	gi|645220796|ref|XP_008241870.1|/0/PREDICTED: protein ALUMINUM SENSITIVE 3 [Prunus mume]
Pm021318	7.10445	15.4624	14.8475	23.3287	ko00500//Starch and sucrose metabolism;ko04970//Salivary secretion;ko04973//Carbohydrate digestion and absorption;ko04972//Pancreatic secretion;ko00860//Porphyrin and chlorophyll metabolism;ko01100//Metabolic pathways	GO:0042579//microbody	GO:0016160//amylase activity;GO:0046872//metal ion binding	GO:0009062//fatty acid catabolic process;GO:0044707;GO:0006081//cellular aldehyde metabolic process	gi|645261877|ref|XP_008236504.1|/0/PREDICTED: alpha-amylase-like [Prunus mume]
Pm006026	9.12055	3.72018	13.4725	2.79908	ko00073//Cutin, suberine and wax biosynthesis	-	GO:0046914//transition metal ion binding;GO:0016491//oxidoreductase activity;GO:0046906//tetrapyrrole binding	GO:0044710	gi|645229259|ref|XP_008221383.1|/0/PREDICTED: cytochrome P450 86B1-like [Prunus mume]
Pm007757	46.8424	97.0105	113.149	90.8616	-	GO:0005576//extracellular region;GO:0030312//external encapsulating structure	GO:0016798//hydrolase activity, acting on glycosyl bonds;GO:0016758//transferase activity, transferring hexosyl groups	GO:0044042//glucan metabolic process	gi|645232234|ref|XP_008222773.1|/0/PREDICTED: brassinosteroid-regulated protein BRU1-like [Prunus mume]
Pm016004	37.3439	21.4071	21.5562	23.5897	-	GO:0015630//microtubule cytoskeleton	-	-	gi|645249701|ref|XP_008230861.1|/0/PREDICTED: caldesmon isoform X1 [Prunus mume]
Pm030105	130.106	82.3715	112.899	98.606	-	-	-	GO:0008152//metabolic process	gi|645277764|ref|XP_008243928.1|/0/PREDICTED: uncharacterized protein LOC103342124 [Prunus mume]
Pm027932	25.2697	59.0786	38.4839	44.5078	-	-	-	-	gi|645306237|ref|XP_008246050.1|/2.47663e-48/PREDICTED: 28 kDa heat- and acid-stable phosphoprotein-like [Prunus mume]
Pm005276	2.32934	7.37647	10.6013	26.0945	ko00500//Starch and sucrose metabolism;ko04970//Salivary secretion;ko04973//Carbohydrate digestion and absorption;ko04972//Pancreatic secretion;ko00860//Porphyrin and chlorophyll metabolism;ko01100//Metabolic pathways	-	GO:0046872//metal ion binding;GO:0016160//amylase activity	GO:0044238//primary metabolic process	gi|645226829|ref|XP_008220223.1|/0/PREDICTED: LOW QUALITY PROTEIN: pentatricopeptide repeat-containing protein At2g04860 [Prunus mume]
Pm008984	170.223	107.401	93.6775	130.286	ko00040//Pentose and glucuronate interconversions	-	-	-	gi|645234792|ref|XP_008223974.1|/0/PREDICTED: probable pectate lyase 8 [Prunus mume]
Pm004416	91.4462	45.7769	8.7929	0.329639	-	-	GO:0005488	GO:0006351//transcription, DNA-templated	gi|645224785|ref|XP_008219275.1|/2.1321e-104/PREDICTED: MADS-box protein JOINTLESS-like isoform X2 [Prunus mume]
Pm015483	11.8198	22.0257	13.3188	79.9335	ko02060//Phosphotransferase system (PTS);ko01120//Microbial metabolism in diverse environments;ko01100//Metabolic pathways;ko00480//Glutathione metabolism;ko00030//Pentose phosphate pathway;ko01110//Biosynthesis of secondary metabolites;ko00053//Ascorbate and aldarate metabolism	-	GO:0052736//beta-glucanase activity	GO:0044036//cell wall macromolecule metabolic process	gi|645248600|ref|XP_008230370.1|/0/PREDICTED: putative endo-1,3(4)-beta-glucanase 2 [Prunus mume]
Pm026309	1.40519	5.42333	2.91063	12.1585	ko00908//Zeatin biosynthesis;ko00944//Flavone and flavonol biosynthesis	-	GO:0016758//transferase activity, transferring hexosyl groups	-	gi|645272369|ref|XP_008241363.1|/0/PREDICTED: UDP-glycosyltransferase 73C1-like [Prunus mume]
Pm022603	40.6511	13.5755	8.41593	7.26207	ko04120//Ubiquitin mediated proteolysis;ko04141//Protein processing in endoplasmic reticulum	GO:0044424	GO:0019787//ubiquitin-like protein transferase activity	GO:0032446//protein modification by small protein conjugation	gi|645264293|ref|XP_008237621.1|/0/PREDICTED: U-box domain-containing protein 28-like [Prunus mume]
Pm007189	13.8966	33.4558	10.7713	16.8762	ko04626//Plant-pathogen interaction;ko04075//Plant hormone signal transduction	-	-	GO:0050896//response to stimulus	gi|645231366|ref|XP_008222363.1|/1.21186e-120/PREDICTED: protein TIFY 9 isoform X2 [Prunus mume]
Pm011265	0.111477	3.16908	0.593829	4.00661	-	-	GO:0061135	GO:0010466//negative regulation of peptidase activity	gi|645239908|ref|XP_008226352.1|/1.04283e-152/PREDICTED: alpha-amylase/subtilisin inhibitor-like [Prunus mume]
Pm029883	4.3438	13.8528	1.62724	1.93482	ko04712//Circadian rhythm - plant	-	GO:0005515//protein binding	-	gi|645279365|ref|XP_008244684.1|/0/PREDICTED: transcription factor bHLH62 [Prunus mume]
Pm013618	23.7825	13.4561	10.7407	21.8204	-	-	-	-	gi|645244897|ref|XP_008228627.1|/0/PREDICTED: caldesmon [Prunus mume]
Pm009333	28.3426	16.4194	13.8928	17.8381	-	GO:0044430;GO:0015630//microtubule cytoskeleton;GO:0043234//protein complex;GO:0044444	GO:1901363;GO:0036094//small molecule binding;GO:0097159//organic cyclic compound binding	GO:0044260;GO:0007017//microtubule-based process;GO:0048444//floral organ morphogenesis;GO:0016569//covalent chromatin modification;GO:0044238//primary metabolic process;GO:0050789//regulation of biological process;GO:1902589	gi|596284636|ref|XP_007225330.1|/0/hypothetical protein PRUPE_ppa001068mg [Prunus persica]
Pm018089	214.684	133.372	89.2579	52.7386	-	GO:0043231//intracellular membrane-bounded organelle	GO:0003676//nucleic acid binding;GO:0001071//nucleic acid binding transcription factor activity;GO:0005515//protein binding	GO:0006351//transcription, DNA-templated	gi|645253998|ref|XP_008232833.1|/1.18541e-135/PREDICTED: MADS-box protein SOC1 [Prunus mume]
Pm003009	33.1456	56.8947	44.5666	58.1514	ko05221//Acute myeloid leukemia;ko04666//Fc gamma R-mediated phagocytosis;ko04150//mTOR signaling pathway;ko04910//Insulin signaling pathway;ko04012//ErbB signaling pathway;ko04350//TGF-beta signaling pathway	GO:0043231//intracellular membrane-bounded organelle;GO:0030529//ribonucleoprotein complex	GO:0032550;GO:0004674//protein serine/threonine kinase activity	GO:0006464//cellular protein modification process;GO:0006970//response to osmotic stress;GO:0006796//phosphate-containing compound metabolic process	gi|645221375|ref|XP_008244728.1|/0/PREDICTED: serine/threonine-protein kinase AtPK2/AtPK19-like [Prunus mume]
Pm027372	45.5902	26.3786	22.8988	28.7213	-	-	-	-	gi|645274949|ref|XP_008242581.1|/0/PREDICTED: uncharacterized protein LOC103340896 [Prunus mume]
Pm002158	10.3129	2.18077	1.1901	0.545687	-	-	-	-	gi|645219400|ref|XP_008235530.1|/1.13776e-42/PREDICTED: glycine, alanine and asparagine-rich protein-like [Prunus mume]
Pm024534	2.39516	0.456749	0.194437	0.127448	ko00061//Fatty acid biosynthesis;ko01100//Metabolic pathways	-	GO:0016788//hydrolase activity, acting on ester bonds	GO:0006631//fatty acid metabolic process	gi|645268385|ref|XP_008239504.1|/0/PREDICTED: palmitoyl-acyl carrier protein thioesterase, chloroplastic-like [Prunus mume]
Pm005415	18.7393	6.27722	9.56067	2.52684	ko03008//Ribosome biogenesis in eukaryotes	-	-	-	gi|645227153|ref|XP_008220378.1|/0/PREDICTED: uncharacterized protein LOC103320476 [Prunus mume]
Pm008867	32.1655	13.0372	9.58091	14.226	-	-	GO:0005488	GO:0050896//response to stimulus	gi|596133229|ref|XP_007222201.1|/3.66727e-43/hypothetical protein PRUPE_ppa009700mg [Prunus persica]
Pm023571	17.5289	42.5913	13.0137	11.5134	-	-	-	-	gi|645266487|ref|XP_008238633.1|/8.21194e-104/PREDICTED: uncharacterized protein LOC103337248 [Prunus mume]
Pm006248	191.282	387.196	221.109	217.035	ko05322//Systemic lupus erythematosus;ko05034//Alcoholism;ko05202//Transcriptional misregulation in cancer	GO:0000785//chromatin;GO:0005634//nucleus	GO:0003676//nucleic acid binding;GO:0046983//protein dimerization activity	GO:0009566//fertilization;GO:0034728//nucleosome organization;GO:0003006//developmental process involved in reproduction	gi|15236103|ref|NP_195713.1|/2.10969e-91/Histone H3.3 [Arabidopsis thaliana]
Pm002423	6.7577	15.2252	10.0795	5.29566	-	-	-	-	gi|645220033|ref|XP_008238427.1|/3.4165e-141/PREDICTED: uncharacterized protein DDB_G0271670 [Prunus mume]
Pm026902	40.451	78.6216	9.49999	2.58596	-	-	-	-	gi|595809809|ref|XP_007202972.1|/2.62421e-109/hypothetical protein PRUPE_ppa018386mg [Prunus persica]
Pm021268	20.5494	10.5307	9.31304	10.5167	ko03013//RNA transport;ko04111//Cell cycle - yeast	-	-	-	gi|645261708|ref|XP_008236424.1|/0/PREDICTED: putative WEB family protein At1g65010, chloroplastic [Prunus mume]
Pm018322	11.8236	22.5803	15.8334	16.0471	-	-	GO:0032550;GO:0016462//pyrophosphatase activity	-	gi|645254550|ref|XP_008233091.1|/0/PREDICTED: mitochondrial chaperone BCS1 [Prunus mume]
Pm002912	1.41544	9.05543	1.93555	1.80667	-	-	-	-	gi|645221105|ref|XP_008243583.1|/6.72002e-59/PREDICTED: trihelix transcription factor GT-3b [Prunus mume]
Pm029274	4.02549	10.7551	6.05422	2.22254	-	GO:0043231//intracellular membrane-bounded organelle	GO:0003676//nucleic acid binding;GO:0001071//nucleic acid binding transcription factor activity	GO:0006351//transcription, DNA-templated	gi|645279641|ref|XP_008244818.1|/0/PREDICTED: uncharacterized protein LOC103342930 [Prunus mume]
Pm001926	1.49304	4.61661	1.96323	0.265636	ko01100//Metabolic pathways;ko00053//Ascorbate and aldarate metabolism	-	GO:0003824//catalytic activity;GO:0046914//transition metal ion binding	GO:0044710	gi|645218990|ref|XP_008233457.1|/0/PREDICTED: L-ascorbate oxidase [Prunus mume]
Pm028193	0.192464	1.80197	0.163794	0.8061	ko04626//Plant-pathogen interaction	-	-	-	gi|645277259|ref|XP_008243684.1|/0/PREDICTED: receptor-like protein 2 [Prunus mume]
Pm006174	328.102	213.969	233.957	64.7955	ko00230//Purine metabolism;ko04142//Lysosome;ko01120//Microbial metabolism in diverse environments;ko01100//Metabolic pathways;ko00030//Pentose phosphate pathway;ko00906//Carotenoid biosynthesis;ko01110//Biosynthesis of secondary metabolites;ko00511//Other glycan degradation;ko00250//Alanine, aspartate and glutamate metabolism	-	GO:0016787//hydrolase activity	GO:0044238//primary metabolic process	gi|645228942|ref|XP_008221228.1|/0/PREDICTED: GDSL esterase/lipase EXL3-like [Prunus mume]
Pm015887	8.10512	18.3652	10.5535	18.3315	ko05033//Nicotine addiction;ko04721//Synaptic vesicle cycle;ko04727//GABAergic synapse;ko04723//Retrograde endocannabinoid signaling;ko05032//Morphine addiction	GO:0031224//intrinsic component of membrane	-	-	gi|645249479|ref|XP_008230770.1|/0/PREDICTED: vacuolar amino acid transporter 1 [Prunus mume]
Pm031182	986.016	567.363	423.724	329.101	-	-	-	-	gi|645280539|ref|XP_008245231.1|/2.79983e-36/PREDICTED: proline-rich protein 4-like [Prunus mume]
Pm009284	4.91973	1.07625	1.09558	7.92153	-	-	-	-	gi|645235470|ref|XP_008224286.1|/1.90901e-94/PREDICTED: non-specific lipid-transfer protein-like protein At2g13820 [Prunus mume]
Pm023145	18.1808	10.1757	8.25384	15.5844	ko00500//Starch and sucrose metabolism;ko00520//Amino sugar and nucleotide sugar metabolism;ko01100//Metabolic pathways	GO:0031228//intrinsic component of Golgi membrane	GO:0019187//beta-1,4-mannosyltransferase activity;GO:0016759//cellulose synthase activity	GO:0030243//cellulose metabolic process;GO:0070085//glycosylation;GO:0048588//developmental cell growth;GO:0006950//response to stress	gi|645265473|ref|XP_008238167.1|/0/PREDICTED: cellulose synthase-like protein D3 [Prunus mume]
Pm005774	41.8279	21.9467	13.5956	13.5575	ko00500//Starch and sucrose metabolism;ko00520//Amino sugar and nucleotide sugar metabolism;ko01110//Biosynthesis of secondary metabolites	-	GO:0016740//transferase activity	GO:0003002//regionalization;GO:0042545//cell wall modification;GO:0048827//phyllome development;GO:0000003//reproduction;GO:0010413//glucuronoxylan metabolic process	gi|645227923|ref|XP_008220749.1|/3.38058e-144/PREDICTED: LOW QUALITY PROTEIN: probable galacturonosyltransferase-like 1 [Prunus mume]
Pm004835	1.94501	7.26786	1.85686	1.62966	-	-	-	-	gi|645225651|ref|XP_008219672.1|/0/PREDICTED: probable serine/threonine-protein kinase DDB_G0278665 [Prunus mume]
Pm009662	19.8501	11.1632	10.0274	11.0428	-	-	-	-	gi|595903396|ref|XP_007213944.1|/0/hypothetical protein PRUPE_ppa003523mg [Prunus persica]
Pm026274	0.142262	1.30862	0.0531779	0.299573	-	-	-	-	gi|645272522|ref|XP_008241437.1|/2.02188e-175/PREDICTED: embryonic protein DC-8-like [Prunus mume]
Pm027550	27.0832	45.5424	32.2247	30.258	ko04075//Plant hormone signal transduction	-	-	-	gi|595817524|ref|XP_007204219.1|/0/hypothetical protein PRUPE_ppa003009mg [Prunus persica]
Pm014997	0.630282	2.92016	17.9417	0.920318	-	-	-	-	gi|595945739|ref|XP_007216082.1|/0/hypothetical protein PRUPE_ppa018078mg [Prunus persica]
Pm020265	10.2191	21.9253	12.0263	12.2324	-	GO:0031224//intrinsic component of membrane	GO:0015291//secondary active transmembrane transporter activity;GO:0015103//inorganic anion transmembrane transporter activity	GO:0008272//sulfate transport;GO:0044763	gi|645259463|ref|XP_008235373.1|/0/PREDICTED: sulfate transporter 3.1-like [Prunus mume]
Pm009916	6.79416	17.4898	25.9816	11.6079	ko00564//Glycerophospholipid metabolism;ko00260//Glycine, serine and threonine metabolism;ko00061//Fatty acid biosynthesis;ko01120//Microbial metabolism in diverse environments;ko01100//Metabolic pathways;ko00640//Propanoate metabolism;ko02020//Two-component system;ko00620//Pyruvate metabolism;ko00190//Oxidative phosphorylation;ko01110//Biosynthesis of secondary metabolites	GO:0005743//mitochondrial inner membrane	GO:0046872//metal ion binding;GO:0003824//catalytic activity;GO:0000166//nucleotide binding	GO:0044710	gi|645236893|ref|XP_008224954.1|/0/PREDICTED: external alternative NAD(P)H-ubiquinone oxidoreductase B3, mitochondrial [Prunus mume]
Pm011709	0.0512116	0.760391	0.25552	2.47915	ko00904//Diterpenoid biosynthesis;ko01100//Metabolic pathways;ko00909//Sesquiterpenoid and triterpenoid biosynthesis;ko01110//Biosynthesis of secondary metabolites	-	GO:0046872//metal ion binding;GO:0016838	-	gi|645240861|ref|XP_008226800.1|/0/PREDICTED: (-)-alpha-pinene synthase-like [Prunus mume]
Pm018362	38.8267	68.6315	41.6478	32.7519	ko04115//p53 signaling pathway;ko04310//Wnt signaling pathway;ko04120//Ubiquitin mediated proteolysis	GO:0043231//intracellular membrane-bounded organelle	GO:0046914//transition metal ion binding;GO:0019787//ubiquitin-like protein transferase activity	GO:0019941//modification-dependent protein catabolic process;GO:0044707;GO:0032446//protein modification by small protein conjugation	gi|645254668|ref|XP_008233143.1|/0/PREDICTED: E3 ubiquitin-protein ligase SINAT3 isoform X2 [Prunus mume]
Pm027964	62.996	34.6464	29.0909	8.48858	-	-	-	-	gi|645305460|ref|XP_008245959.1|/0/PREDICTED: uncharacterized protein LOC103344110 [Prunus mume]
Pm004456	330.633	124.162	100.061	11.5211	-	GO:0005618//cell wall;GO:0043231//intracellular membrane-bounded organelle	-	GO:0006950//response to stress	gi|645224892|ref|XP_008219325.1|/0/PREDICTED: uncharacterized protein LOC103319552 [Prunus mume]
Pm019446	60.1445	35.9627	29.6193	33.9842	-	GO:0015630//microtubule cytoskeleton;GO:0044444;GO:0044430	GO:0015631//tubulin binding	GO:0050896//response to stimulus;GO:0000910//cytokinesis;GO:0051704;GO:0000226//microtubule cytoskeleton organization	gi|645257305|ref|XP_008234352.1|/0/PREDICTED: 65-kDa microtubule-associated protein 3 [Prunus mume]
Pm027572	4.12113	12.8993	5.31684	7.39972	-	-	-	-	gi|645275398|ref|XP_008242796.1|/6.18136e-93/PREDICTED: blue copper protein-like [Prunus mume]
Pm001695	9.52363	21.3215	11.3284	10.8842	ko01100//Metabolic pathways;ko00906//Carotenoid biosynthesis;ko01110//Biosynthesis of secondary metabolites	-	GO:0003824//catalytic activity	GO:0044710	gi|645218623|ref|XP_008231570.1|/0/PREDICTED: zeaxanthin epoxidase, chloroplastic-like [Prunus mume]
Pm017227	0.55417	5.50007	2.05765	1.89405	ko00230//Purine metabolism;ko00240//Pyrimidine metabolism;ko01100//Metabolic pathways	-	GO:0015036//disulfide oxidoreductase activity	GO:0010033//response to organic substance;GO:0050794//regulation of cellular process;GO:0044710;GO:0001101//response to acid chemical;GO:0019725//cellular homeostasis	gi|645252288|ref|XP_008232053.1|/1.94483e-106/PREDICTED: glutaredoxin-C9-like [Prunus mume]
Pm030113	138.571	63.6847	117.735	29.3411	-	-	-	-	-
Pm001680	3.13102	8.28753	2.92388	4.84934	ko00903//Limonene and pinene degradation;ko05142//Chagas disease (American trypanosomiasis);ko05133//Pertussis;ko05145//Toxoplasmosis;ko00642//Ethylbenzene degradation;ko00362//Benzoate degradation;ko04722//Neurotrophin signaling pathway;ko05162//Measles;ko00240//Pyrimidine metabolism;ko00051//Fructose and mannose metabolism;ko04620//Toll-like receptor signaling pathway;ko05164//Influenza A;ko011…	-	GO:0004672//protein kinase activity;GO:0032550	GO:0006464//cellular protein modification process	gi|645218601|ref|XP_008231474.1|/0/PREDICTED: protein kinase 2A, chloroplastic-like [Prunus mume]
Pm012933	22.1928	43.6963	15.7975	9.15687	ko04626//Plant-pathogen interaction	-	GO:0003677//DNA binding;GO:0001071//nucleic acid binding transcription factor activity	GO:0006351//transcription, DNA-templated	gi|645243131|ref|XP_008227838.1|/0/PREDICTED: probable WRKY transcription factor 23 isoform X1 [Prunus mume]
Pm014676	26.8777	56.1204	36.1594	55.9571	-	-	-	-	gi|645246757|ref|XP_008229502.1|/5.02304e-157/PREDICTED: E3 ubiquitin-protein ligase BOI isoform X1 [Prunus mume]
Pm006749	17.8953	9.22397	10.7926	13.1709	ko04075//Plant hormone signal transduction	-	GO:0004721//phosphoprotein phosphatase activity;GO:0043169//cation binding	GO:0006464//cellular protein modification process	gi|645230348|ref|XP_008221896.1|/0/PREDICTED: uncharacterized protein LOC103321834 [Prunus mume]
Pm018314	39.4737	72.7235	52.3405	27.591	-	GO:0043231//intracellular membrane-bounded organelle	GO:0044212//transcription regulatory region DNA binding;GO:0001071//nucleic acid binding transcription factor activity	GO:0009628//response to abiotic stimulus;GO:0006950//response to stress;GO:0006351//transcription, DNA-templated	gi|645254532|ref|XP_008233081.1|/1.77042e-148/PREDICTED: homeobox-leucine zipper protein ATHB-12-like [Prunus mume]
Pm022206	12.4481	7.50166	7.03481	8.80154	-	-	-	-	gi|645263569|ref|XP_008237297.1|/0/PREDICTED: uncharacterized protein LOC103336038 [Prunus mume]
Pm006604	0.0906364	0.883835	0.284238	1.17176	ko00564//Glycerophospholipid metabolism;ko01100//Metabolic pathways;ko00561//Glycerolipid metabolism	-	GO:0016740//transferase activity	-	gi|645229971|ref|XP_008221710.1|/0/PREDICTED: glycerol-3-phosphate 2-O-acyltransferase 6-like [Prunus mume]
Pm002209	12.0262	6.60856	5.1642	7.73032	ko05200//Pathways in cancer;ko03013//RNA transport;ko04011//MAPK signaling pathway - yeast;ko05216//Thyroid cancer	-	-	-	gi|645219512|ref|XP_008236168.1|/0/PREDICTED: uncharacterized protein At4g38062 [Prunus mume]
Pm013024	70.9175	129.435	70.4878	96.2461	-	-	GO:0003824//catalytic activity	-	gi|645243342|ref|XP_008227931.1|/2.98486e-109/PREDICTED: nudix hydrolase 18, mitochondrial-like [Prunus mume]
Pm014844	2.05442	6.42798	6.23843	7.26377	-	-	GO:0016757//transferase activity, transferring glycosyl groups	-	gi|645247033|ref|XP_008229641.1|/0/PREDICTED: UDP-glucose flavonoid 3-O-glucosyltransferase 6-like [Prunus mume]
Pm005775	16.8634	7.74174	9.48037	2.80743	-	GO:0031224//intrinsic component of membrane	-	-	gi|645227925|ref|XP_008220750.1|/0/PREDICTED: uncharacterized protein LOC103320804 [Prunus mume]
Pm007070	83.9772	150.811	108.822	90.2117	-	-	GO:0003676//nucleic acid binding	GO:0001101//response to acid chemical;GO:0010087//phloem or xylem histogenesis;GO:0006970//response to osmotic stress;GO:0010260//organ senescence;GO:0006351//transcription, DNA-templated	gi|645231071|ref|XP_008222225.1|/0/PREDICTED: NAC transcription factor NAM-B2 [Prunus mume]
Pm002640	18.4566	32.6462	23.322	22.7058	ko05142//Chagas disease (American trypanosomiasis);ko05133//Pertussis;ko05145//Toxoplasmosis;ko04626//Plant-pathogen interaction;ko04075//Plant hormone signal transduction;ko04722//Neurotrophin signaling pathway;ko05162//Measles;ko04620//Toll-like receptor signaling pathway;ko05164//Influenza A;ko05140//Leishmaniasis;ko05152//Tuberculosis;ko04064//NF-kappa B signaling pathway;ko04210//Apoptosis	-	GO:0004672//protein kinase activity;GO:0032550	GO:0006464//cellular protein modification process	gi|645220484|ref|XP_008240486.1|/0/PREDICTED: L-type lectin-domain containing receptor kinase IV.1-like [Prunus mume]
Pm005332	356.644	210.818	201.957	118.822	-	-	GO:0003676//nucleic acid binding	GO:0001101//response to acid chemical;GO:0044699;GO:0009725//response to hormone;GO:0006950//response to stress	gi|645226940|ref|XP_008220277.1|/0/PREDICTED: transcription factor MYB44-like [Prunus mume]
Pm013313	7.9375	23.6109	11.6489	40.7691	-	-	-	-	gi|645244045|ref|XP_008228257.1|/1.46437e-64/PREDICTED: uncharacterized protein LOC103327672 [Prunus mume]
Pm021705	81.3759	51.6104	46.8682	32.6128	-	-	GO:0005488	-	gi|645262647|ref|XP_008236855.1|/0/PREDICTED: GATA transcription factor 5-like [Prunus mume]
Pm008435	83.1243	50.7733	61.4313	32.1475	-	-	GO:0004721//phosphoprotein phosphatase activity;GO:0043169//cation binding	GO:0006464//cellular protein modification process	gi|645233633|ref|XP_008223438.1|/0/PREDICTED: probable protein phosphatase 2C 13 [Prunus mume]
Pm018404	17.3675	33.2422	21.4998	49.3328	-	-	GO:0035251//UDP-glucosyltransferase activity	GO:0006970//response to osmotic stress;GO:0006805//xenobiotic metabolic process	gi|645254806|ref|XP_008233208.1|/0/PREDICTED: hydroquinone glucosyltransferase-like [Prunus mume]
Pm027674	343.764	201.314	192.71	116.891	-	-	-	-	gi|645275639|ref|XP_008242917.1|/1.54857e-98/PREDICTED: putative protein TPRXL [Prunus mume]
Pm001330	15.44	32.0486	13.0954	27.9723	-	-	GO:0016798//hydrolase activity, acting on glycosyl bonds	GO:0044238//primary metabolic process	gi|645218027|ref|XP_008228646.1|/0/PREDICTED: glucan endo-1,3-beta-glucosidase 14 [Prunus mume]
Pm005862	4.11747	10.8699	5.79738	5.10361	-	-	GO:0032550;GO:0016462//pyrophosphatase activity	-	gi|645228122|ref|XP_008220843.1|/0/PREDICTED: probable mitochondrial chaperone BCS1-B [Prunus mume]
Pm008884	1.90216	10.2417	7.58179	4.43822	-	-	-	-	-
Pm019394	9.6223	4.73722	6.59321	10.4612	ko03460//Fanconi anemia pathway	-	-	-	gi|645257207|ref|XP_008234306.1|/0/PREDICTED: pentatricopeptide repeat-containing protein At2g29760, chloroplastic-like [Prunus mume]
Pm026220	79.085	47.3742	56.2684	19.429	-	-	-	-	gi|645272203|ref|XP_008241283.1|/0/PREDICTED: uncharacterized protein LOC103339723 [Prunus mume]
Pm020595	98.251	165.34	103.986	80.0034	ko03040//Spliceosome	-	GO:0046914//transition metal ion binding;GO:0097159//organic cyclic compound binding	-	gi|645260119|ref|XP_008235683.1|/0/PREDICTED: pre-mRNA-splicing factor SLU7-A-like [Prunus mume]
Pm000938	1.15796	5.5543	0.847263	7.03305	ko03060//Protein export;ko03070//Bacterial secretion system;ko00240//Pyrimidine metabolism;ko01100//Metabolic pathways;ko00250//Alanine, aspartate and glutamate metabolism	-	-	-	gi|645217187|ref|XP_008224697.1|/9.38352e-110/PREDICTED: LOB domain-containing protein 1-like [Prunus mume]
Pm000027	9.82945	20.3995	11.1825	7.26122	-	-	-	-	gi|645215083|ref|XP_008233605.1|/0/PREDICTED: F-box/kelch-repeat protein At2g44130-like [Prunus mume]
Pm024118	62.2798	111.395	54.8323	96.1169	ko00052//Galactose metabolism;ko00520//Amino sugar and nucleotide sugar metabolism;ko01100//Metabolic pathways;ko01110//Biosynthesis of secondary metabolites	-	GO:0048037//cofactor binding;GO:0016857//racemase and epimerase activity, acting on carbohydrates and derivatives	GO:0019318//hexose metabolic process	gi|645267572|ref|XP_008239135.1|/0/PREDICTED: UDP-glucose 4-epimerase GEPI48 [Prunus mume]
Pm026617	17.6648	46.1006	29.2295	4.23763	-	-	-	-	gi|645273005|ref|XP_008241670.1|/9.93562e-92/PREDICTED: uncharacterized protein LOC103340081 [Prunus mume]
Pm002763	51.0343	30.4444	24.4197	28.5949	-	GO:0005875//microtubule associated complex	GO:0015631//tubulin binding;GO:0003774//motor activity;GO:0032550	GO:0007017//microtubule-based process	gi|645220737|ref|XP_008241569.1|/0/PREDICTED: 125 kDa kinesin-related protein [Prunus mume]
Pm026480	2.23221	8.21124	15.778	0.442308	ko01100//Metabolic pathways;ko00053//Ascorbate and aldarate metabolism	-	GO:0046914//transition metal ion binding;GO:0016682//oxidoreductase activity, acting on diphenols and related substances as donors, oxygen as acceptor	GO:0003006//developmental process involved in reproduction;GO:0044710	gi|645272774|ref|XP_008241558.1|/0/PREDICTED: L-ascorbate oxidase homolog [Prunus mume]
Pm001344	5.74497	1.0613	3.65325	46.1568	ko00624//Polycyclic aromatic hydrocarbon degradation;ko00903//Limonene and pinene degradation;ko00073//Cutin, suberine and wax biosynthesis;ko01120//Microbial metabolism in diverse environments;ko01100//Metabolic pathways;ko00627//Aminobenzoate degradation;ko00945//Stilbenoid, diarylheptanoid and gingerol biosynthesis;ko00363//Bisphenol degradation;ko01110//Biosynthesis of secondary metabolites	-	GO:0046914//transition metal ion binding;GO:0016712//oxidoreductase activity, acting on paired donors, with incorporation or reduction of molecular oxygen, reduced flavin or flavoprotein as one donor, and incorporation of one atom of oxygen;GO:0046906//tetrapyrrole binding	GO:0044710	gi|645218072|ref|XP_008228870.1|/0/PREDICTED: cytochrome P450 94C1 [Prunus mume]
Pm002567	66.9552	147.312	139.914	96.27	-	GO:0009570//chloroplast stroma;GO:0016020//membrane	-	GO:0007165//signal transduction	gi|595829738|ref|XP_007205928.1|/7.54807e-133/hypothetical protein PRUPE_ppa011641mg [Prunus persica]
Pm003639	2.46337	6.48126	4.58156	2.89765	ko00903//Limonene and pinene degradation;ko00642//Ethylbenzene degradation;ko00362//Benzoate degradation;ko00240//Pyrimidine metabolism;ko00051//Fructose and mannose metabolism;ko01120//Microbial metabolism in diverse environments;ko01100//Metabolic pathways;ko00627//Aminobenzoate degradation;ko00350//Tyrosine metabolism	GO:0031224//intrinsic component of membrane	GO:0032550;GO:0004674//protein serine/threonine kinase activity;GO:0016491//oxidoreductase activity	GO:0006468//protein phosphorylation;GO:0035556//intracellular signal transduction;GO:0044710	gi|645222898|ref|XP_008218374.1|/0/PREDICTED: probable leucine-rich repeat receptor-like protein kinase At5g63930 [Prunus mume]
Pm026731	89.7468	33.0633	74.7205	32.4208	-	-	GO:0003824//catalytic activity	-	gi|645273270|ref|XP_008241797.1|/8.69744e-126/PREDICTED: lactoylglutathione lyase-like [Prunus mume]
Pm000208	11.5996	19.4082	19.5574	20.3237	ko05012//Parkinson's disease;ko04120//Ubiquitin mediated proteolysis	-	GO:0003824//catalytic activity;GO:0032550	GO:0036211	gi|645215498|ref|XP_008235385.1|/0/PREDICTED: ubiquitin-activating enzyme E1 1-like isoform X1 [Prunus mume]
Pm004462	12.3601	23.2488	12.7882	15.7182	-	GO:0044444	GO:0016740//transferase activity	-	gi|645224903|ref|XP_008219330.1|/0/PREDICTED: F-box protein At1g78280 [Prunus mume]
Pm002923	93.8821	189.02	138.042	228.248	ko03440//Homologous recombination;ko00750//Vitamin B6 metabolism	GO:0009536//plastid;GO:0016020//membrane	GO:0046983//protein dimerization activity	GO:0008614//pyridoxine metabolic process;GO:0042364;GO:0010033//response to organic substance;GO:0006007//glucose catabolic process;GO:0005984//disaccharide metabolic process;GO:0006778//porphyrin-containing compound metabolic process;GO:0009411//response to UV;GO:0009108//coenzyme biosynthetic process;GO:0006972//hyperosmotic response;GO:0005982//starch metabolic process;GO:0044093;GO:0019752//c…	gi|595826640|ref|XP_007205605.1|/0/hypothetical protein PRUPE_ppa009029mg [Prunus persica]
Pm012561	1.91051	6.22761	4.20749	8.89624	-	-	GO:0016298//lipase activity	GO:0009987//cellular process;GO:0009625//response to insect;GO:0044238//primary metabolic process;GO:0048856//anatomical structure development;GO:0044767;GO:0009814//defense response, incompatible interaction	gi|645242393|ref|XP_008227530.1|/0/PREDICTED: senescence-associated carboxylesterase 101 isoform X2 [Prunus mume]
Pm013254	8.43263	25.642	23.6715	9.26618	-	-	-	-	gi|645244285|ref|XP_008228360.1|/7.48349e-46/PREDICTED: uncharacterized protein LOC103327771 [Prunus mume]
Pm025781	18.8735	8.75518	8.28671	51.7035	-	-	GO:0008422//beta-glucosidase activity;GO:0019865//immunoglobulin binding	GO:0006950//response to stress	gi|645271172|ref|XP_008240790.1|/2.42873e-167/PREDICTED: glucan endo-1,3-beta-glucosidase [Prunus mume]
Pm008373	17.7893	7.17108	5.94812	7.44498	ko00940//Phenylpropanoid biosynthesis;ko00360//Phenylalanine metabolism;ko01100//Metabolic pathways;ko01110//Biosynthesis of secondary metabolites	-	GO:0003824//catalytic activity;GO:0016209//antioxidant activity;GO:0043169//cation binding;GO:0046906//tetrapyrrole binding	GO:0044710;GO:0006950//response to stress	gi|645233490|ref|XP_008223371.1|/0/PREDICTED: peroxidase 29 [Prunus mume]
Pm002805	8.21663	3.99549	4.70505	4.14962	ko03040//Spliceosome;ko04976//Bile secretion;ko02010//ABC transporters	-	GO:0017111//nucleoside-triphosphatase activity;GO:0032550	GO:0009154//purine ribonucleotide catabolic process	gi|645220782|ref|XP_008241789.1|/0/PREDICTED: ABC transporter G family member 20 [Prunus mume]
Pm011108	0.099884	0.798673	0.350023	0.543474	ko01100//Metabolic pathways;ko00053//Ascorbate and aldarate metabolism	-	GO:0003824//catalytic activity;GO:0046914//transition metal ion binding	GO:0044710	gi|645239593|ref|XP_008226201.1|/0/PREDICTED: L-ascorbate oxidase-like [Prunus mume]
Pm020285	3.56103	0.48759	0.987731	0.686603	-	-	-	-	gi|645259504|ref|XP_008235393.1|/1.20594e-54/PREDICTED: non-specific lipid-transfer protein-like protein At2g13820 [Prunus mume]
Pm018782	20.4871	34.8168	23.4338	25.5276	-	GO:0009526//plastid envelope	-	-	gi|645255678|ref|XP_008233607.1|/0/PREDICTED: uncharacterized protein LOC103332634 [Prunus mume]
Pm014991	3583.91	2342.27	1536.67	715.227	-	-	-	-	gi|645247458|ref|XP_008229845.1|/2.52809e-23/PREDICTED: probable serine/threonine-protein kinase kinX [Prunus mume]
Pm000195	33.3059	56.4845	62.9394	75.5016	-	-	GO:0097159//organic cyclic compound binding	-	gi|645215464|ref|XP_008233891.1|/9.42561e-99/PREDICTED: transcription initiation factor TFIID subunit 15b [Prunus mume]
Pm002977	0.151692	0.828841	0.219825	0.281735	ko00908//Zeatin biosynthesis;ko01100//Metabolic pathways;ko01110//Biosynthesis of secondary metabolites	-	GO:0046914//transition metal ion binding;GO:0016491//oxidoreductase activity;GO:0046906//tetrapyrrole binding	GO:0044710	gi|645221289|ref|XP_008244404.1|/0/PREDICTED: cytochrome P450 714A1-like [Prunus mume]
Pm015707	23.9913	42.1824	27.8913	25.348	ko01100//Metabolic pathways;ko00250//Alanine, aspartate and glutamate metabolism;ko00760//Nicotinate and nicotinamide metabolism	GO:0044424	GO:0001716//L-amino-acid oxidase activity	GO:0019359//nicotinamide nucleotide biosynthetic process	gi|645249117|ref|XP_008230603.1|/0/PREDICTED: L-aspartate oxidase, chloroplastic [Prunus mume]
Pm020284	6.32409	0.776814	0.640143	2.82399	-	-	-	-	gi|645259502|ref|XP_008235392.1|/7.18455e-81/PREDICTED: non-specific lipid-transfer protein-like protein At2g13820 isoform X2 [Prunus mume]
Pm024024	0.298863	2.617	0.0576279	0.085885	-	-	-	-	gi|645267510|ref|XP_008239104.1|/2.90974e-112/PREDICTED: uncharacterized protein LOC103337710 [Prunus mume]
Pm002110	8.30647	17.3605	11.6588	10.5216	ko01100//Metabolic pathways;ko00563//Glycosylphosphatidylinositol(GPI)-anchor biosynthesis	-	GO:0046914//transition metal ion binding	-	gi|645219339|ref|XP_008235247.1|/0/PREDICTED: RING-H2 finger protein ATL16-like [Prunus mume]
Pm024843	0.575947	1.82053	1.07514	2.26886	ko04075//Plant hormone signal transduction	GO:0016020//membrane	GO:0036094//small molecule binding;GO:0004672//protein kinase activity;GO:0016787//hydrolase activity;GO:1901363;GO:0097159//organic cyclic compound binding	GO:0006796//phosphate-containing compound metabolic process	gi|645269194|ref|XP_008239887.1|/0/PREDICTED: probable LRR receptor-like serine/threonine-protein kinase At1g74360 [Prunus mume]
Pm006419	138.204	85.0814	80.4765	45.08	-	GO:0030312//external encapsulating structure	-	-	gi|645229606|ref|XP_008221539.1|/2.06722e-169/PREDICTED: 26S proteasome non-ATPase regulatory subunit 10 [Prunus mume]
Pm011991	2.83894	0.665719	1.09896	1.1124	-	-	GO:0003676//nucleic acid binding	GO:0006351//transcription, DNA-templated	gi|645241455|ref|XP_008227085.1|/0/PREDICTED: NAC domain-containing protein 72-like [Prunus mume]
Pm026768	8.48845	22.8898	5.55664	7.93694	-	-	-	-	gi|645273339|ref|XP_008241831.1|/0/PREDICTED: thaumatin-like protein 1b isoform X2 [Prunus mume]
Pm018656	232.148	148.988	202.17	97.5644	ko04075//Plant hormone signal transduction	-	GO:0004721//phosphoprotein phosphatase activity;GO:0043169//cation binding	GO:0006464//cellular protein modification process	gi|645255390|ref|XP_008233481.1|/0/PREDICTED: protein phosphatase 2C 37-like [Prunus mume]
Pm018299	47.4712	80.5497	36.3675	74.6814	ko01110//Biosynthesis of secondary metabolites;ko00062//Fatty acid elongation	-	GO:0016746//transferase activity, transferring acyl groups	GO:0006631//fatty acid metabolic process	gi|645254495|ref|XP_008233066.1|/0/PREDICTED: 3-ketoacyl-CoA synthase 1-like [Prunus mume]
Pm006950	21.192	12.9186	8.05119	14.0476	-	-	-	-	gi|645230806|ref|XP_008222100.1|/0/PREDICTED: serine/arginine repetitive matrix protein 2-like [Prunus mume]
Pm003818	0.343248	3.10752	1.18693	3.78558	ko04141//Protein processing in endoplasmic reticulum	-	-	-	gi|645223440|ref|XP_008218631.1|/2.44876e-132/PREDICTED: 16.9 kDa class I heat shock protein 1-like [Prunus mume]
Pm003896	80.9655	132.738	149.356	77.6892	ko03010//Ribosome	GO:0015934//large ribosomal subunit	GO:0005198//structural molecule activity	GO:0010467//gene expression	gi|645223635|ref|XP_008218725.1|/0/PREDICTED: 60S ribosomal protein L3-2 [Prunus mume]
Pm027328	9.65901	22.733	21.7165	82.7617	-	-	-	-	gi|645274795|ref|XP_008242508.1|/4.57369e-129/PREDICTED: uncharacterized protein LOC103340831 [Prunus mume]
Pm000232	19.003	8.89473	13.8849	11.4264	-	GO:0043231//intracellular membrane-bounded organelle	GO:0003676//nucleic acid binding;GO:0001071//nucleic acid binding transcription factor activity	GO:0006351//transcription, DNA-templated	gi|645215602|ref|XP_008240070.1|/1.503e-154/PREDICTED: pathogenesis-related genes transcriptional activator PTI6-like [Prunus mume]
Pm011998	51.7367	30.1489	22.7104	24.937	-	GO:0005875//microtubule associated complex	GO:0015631//tubulin binding;GO:0003774//motor activity;GO:0032550	GO:0007017//microtubule-based process	gi|645241436|ref|XP_008227076.1|/0/PREDICTED: kinesin-like protein KIN12A [Prunus mume]
Pm007084	78.8664	135.014	190.904	62.8362	-	-	-	GO:0006351//transcription, DNA-templated	gi|645231122|ref|XP_008222249.1|/3.26399e-135/PREDICTED: ethylene-responsive transcription factor ERF113 [Prunus mume]
Pm008736	20.5242	11.0828	15.1094	112.886	ko00940//Phenylpropanoid biosynthesis;ko00360//Phenylalanine metabolism;ko00130//Ubiquinone and other terpenoid-quinone biosynthesis;ko01100//Metabolic pathways;ko01110//Biosynthesis of secondary metabolites	-	GO:0016703	GO:0044710	gi|645234268|ref|XP_008223734.1|/0/PREDICTED: 4-coumarate--CoA ligase 2-like [Prunus mume]
Pm005199	81.3221	50.2276	47.5034	62.959	-	GO:0031981//nuclear lumen;GO:0044444	GO:0032550;GO:0035174//histone serine kinase activity	GO:0035404//histone-serine phosphorylation	gi|645226641|ref|XP_008220134.1|/0/PREDICTED: serine/threonine-protein kinase Aurora-1 [Prunus mume]
Pm002844	7.13973	23.2285	15.0757	28.823	ko04075//Plant hormone signal transduction	-	-	-	gi|645220982|ref|XP_008243023.1|/3.26526e-124/PREDICTED: abscisic acid receptor PYL4 [Prunus mume]
Pm017992	5.38526	0.797544	1.28276	0.692553	-	-	-	-	gi|645253803|ref|XP_008232746.1|/3.60633e-125/PREDICTED: BON1-associated protein 2-like [Prunus mume]
Pm027339	26.0114	13.5485	9.32083	13.0918	-	-	-	-	gi|645274827|ref|XP_008242523.1|/3.71682e-138/PREDICTED: dehydration-responsive element-binding protein 3 [Prunus mume]
Pm002369	17.4028	31.2684	17.6793	8.0088	-	-	-	-	gi|645219877|ref|XP_008237761.1|/0/PREDICTED: transmembrane protein 194A [Prunus mume]
Pm026506	5.09992	1.38419	0.590159	0.193904	ko00230//Purine metabolism;ko04142//Lysosome;ko01120//Microbial metabolism in diverse environments;ko01100//Metabolic pathways;ko00030//Pentose phosphate pathway;ko00906//Carotenoid biosynthesis;ko01110//Biosynthesis of secondary metabolites;ko00511//Other glycan degradation;ko00250//Alanine, aspartate and glutamate metabolism	-	GO:0016787//hydrolase activity	GO:0044238//primary metabolic process	gi|645272813|ref|XP_008241574.1|/0/PREDICTED: GDSL esterase/lipase At2g23540 [Prunus mume]
Pm026539	39.4524	21.1168	28.5896	29.32	-	-	-	-	gi|645272867|ref|XP_008241600.1|/1.35787e-86/PREDICTED: uncharacterized protein LOC103340016, partial [Prunus mume]
Pm002120	1.09274	3.83419	1.7041	0.930245	ko01100//Metabolic pathways;ko00563//Glycosylphosphatidylinositol(GPI)-anchor biosynthesis	-	GO:0046914//transition metal ion binding	-	gi|645219355|ref|XP_008235322.1|/0/PREDICTED: E3 ubiquitin-protein ligase ATL31-like [Prunus mume]
Pm026823	17.9967	9.35117	8.61807	11.3881	ko05166//HTLV-I infection;ko04115//p53 signaling pathway;ko04110//Cell cycle;ko04914//Progesterone-mediated oocyte maturation;ko04114//Oocyte meiosis	GO:0043231//intracellular membrane-bounded organelle	GO:0019900//kinase binding	GO:0051726//regulation of cell cycle	gi|645273607|ref|XP_008241958.1|/0/PREDICTED: G2/mitotic-specific cyclin-2-like [Prunus mume]
Pm000855	54.5209	35.0131	29.6615	11.5316	-	-	-	-	gi|645216933|ref|XP_008223338.1|/2.927e-160/PREDICTED: uncharacterized protein LOC103323148 isoform X1 [Prunus mume]
Pm017615	14.9746	25.9737	18.4057	13.5386	-	-	GO:0016747//transferase activity, transferring acyl groups other than amino-acyl groups	GO:0044238//primary metabolic process	gi|645252991|ref|XP_008232374.1|/0/PREDICTED: uncharacterized protein LOC103331524 isoform X1 [Prunus mume]
Pm001463	28.5417	17.9945	15.0861	10.942	-	-	-	-	gi|645218304|ref|XP_008229948.1|/0/PREDICTED: myosin heavy chain, clone 203-like [Prunus mume]
Pm018852	209.364	141.863	141.598	111.751	-	-	-	-	gi|645255846|ref|XP_008233686.1|/0/PREDICTED: uncharacterized protein LOC103332718 [Prunus mume]
Pm015096	67.5917	126.605	161.344	122.467	-	-	-	-	gi|645247709|ref|XP_008229962.1|/4.5716e-120/PREDICTED: 5'-adenylylsulfate reductase 1, chloroplastic-like [Prunus mume]
Pm023405	63.1999	40.3482	72.1585	56.5561	-	GO:0043231//intracellular membrane-bounded organelle	GO:0005515//protein binding;GO:0001071//nucleic acid binding transcription factor activity;GO:0044212//transcription regulatory region DNA binding	GO:0009653//anatomical structure morphogenesis;GO:0009908//flower development;GO:0044763;GO:0009888//tissue development;GO:0009639//response to red or far red light;GO:0009725//response to hormone;GO:0006351//transcription, DNA-templated;GO:0050794//regulation of cellular process	gi|645266019|ref|XP_008238430.1|/0/PREDICTED: homeobox-leucine zipper protein HAT4 [Prunus mume]
Pm022893	189.657	123.37	104.748	92.736	ko00903//Limonene and pinene degradation;ko05200//Pathways in cancer;ko04115//p53 signaling pathway;ko00642//Ethylbenzene degradation;ko00362//Benzoate degradation;ko05162//Measles;ko05222//Small cell lung cancer;ko05169//Epstein-Barr virus infection;ko00240//Pyrimidine metabolism;ko00051//Fructose and mannose metabolism;ko04110//Cell cycle;ko01120//Microbial metabolism in diverse environments;ko…	-	GO:0004674//protein serine/threonine kinase activity;GO:0032550	GO:0006464//cellular protein modification process	gi|645264905|ref|XP_008237899.1|/0/PREDICTED: cyclin-dependent kinase B2-2 [Prunus mume]
Pm023754	30.8139	18.7405	15.2036	17.2248	ko04075//Plant hormone signal transduction	-	-	GO:0006351//transcription, DNA-templated	gi|645266790|ref|XP_008238774.1|/0/PREDICTED: scarecrow-like protein 28 [Prunus mume]
Pm025044	48.1196	23.2073	22.238	28.8648	ko04626//Plant-pathogen interaction	-	GO:0004672//protein kinase activity;GO:0032550	GO:0006464//cellular protein modification process	gi|645269696|ref|XP_008240116.1|/0/PREDICTED: mitogen-activated protein kinase kinase 9-like [Prunus mume]
Pm013811	46.577	21.5026	32.0356	10.5534	ko04141//Protein processing in endoplasmic reticulum	-	-	-	gi|645245278|ref|XP_008228807.1|/3.31025e-89/PREDICTED: chaperone protein dnaJ 8, chloroplastic [Prunus mume]
Pm009617	5.32739	1.51212	1.36069	13.0711	-	-	-	-	gi|645236211|ref|XP_008224628.1|/1.65936e-147/PREDICTED: uncharacterized protein LOC103324359 [Prunus mume]
Pm006511	54.5973	94.4132	52.097	53.1334	ko01100//Metabolic pathways;ko00600//Sphingolipid metabolism	GO:0043231//intracellular membrane-bounded organelle;GO:0031224//intrinsic component of membrane	GO:0046914//transition metal ion binding;GO:0016709//oxidoreductase activity, acting on paired donors, with incorporation or reduction of molecular oxygen, NAD(P)H as one donor, and incorporation of one atom of oxygen	GO:0006631//fatty acid metabolic process;GO:0030148//sphingolipid biosynthetic process;GO:0009639//response to red or far red light	gi|645229801|ref|XP_008221629.1|/0/PREDICTED: sphinganine C(4)-monooxygenase 1-like [Prunus mume]
Pm005351	0.057415	0.461424	0.180473	0.0871158	ko04626//Plant-pathogen interaction	GO:0031224//intrinsic component of membrane	GO:0016491//oxidoreductase activity;GO:0004672//protein kinase activity;GO:0032550	GO:0006796//phosphate-containing compound metabolic process;GO:0006464//cellular protein modification process	gi|645226962|ref|XP_008220287.1|/0/PREDICTED: putative receptor-like protein kinase At3g47110 [Prunus mume]
Pm028211	1348.74	851.246	854.69	1143.97	-	-	-	-	-
Pm027421	85.6264	53.2878	73.4579	15.9245	-	GO:0043231//intracellular membrane-bounded organelle	GO:0003677//DNA binding;GO:0001071//nucleic acid binding transcription factor activity	GO:0006351//transcription, DNA-templated	gi|645275044|ref|XP_008242623.1|/0/PREDICTED: heat stress transcription factor C-1 [Prunus mume]
Pm020017	21.1677	36.8577	36.083	64.4318	ko04976//Bile secretion;ko02010//ABC transporters	GO:0031224//intrinsic component of membrane	GO:0017111//nucleoside-triphosphatase activity;GO:0032550;GO:0016628//oxidoreductase activity, acting on the CH-CH group of donors, NAD or NADP as acceptor;GO:0015405	GO:0009154//purine ribonucleotide catabolic process;GO:0051234//establishment of localization	gi|645258811|ref|XP_008235059.1|/0/PREDICTED: ABC transporter C family member 14 [Prunus mume]
Pm024002	29.0416	7.49416	11.7729	4.60564	-	-	-	-	gi|645267322|ref|XP_008239018.1|/1.43451e-122/PREDICTED: uncharacterized protein LOC103337628 [Prunus mume]
Pm016367	10.6531	20.752	10.3122	11.3355	ko00860//Porphyrin and chlorophyll metabolism;ko01100//Metabolic pathways	GO:0009536//plastid	GO:0016628//oxidoreductase activity, acting on the CH-CH group of donors, NAD or NADP as acceptor;GO:0016741	GO:0006783//heme biosynthetic process	gi|645250692|ref|XP_008231328.1|/0/PREDICTED: uroporphyrinogen-III C-methyltransferase [Prunus mume]
Pm012874	17.5169	9.67144	7.46736	9.67217	ko04111//Cell cycle - yeast;ko01100//Metabolic pathways;ko00100//Steroid biosynthesis	GO:0031224//intrinsic component of membrane	GO:0046914//transition metal ion binding;GO:0016409//palmitoyltransferase activity	-	gi|645242978|ref|XP_008227775.1|/0/PREDICTED: LOW QUALITY PROTEIN: protein S-acyltransferase 18 [Prunus mume]
Pm003131	19.4665	5.95859	11.4271	2.75574	ko04916//Melanogenesis;ko04020//Calcium signaling pathway;ko04270//Vascular smooth muscle contraction;ko05133//Pertussis;ko04744//Phototransduction;ko04626//Plant-pathogen interaction;ko04910//Insulin signaling pathway;ko04970//Salivary secretion;ko04912//GnRH signaling pathway;ko04722//Neurotrophin signaling pathway;ko05034//Alcoholism;ko05031//Amphetamine addiction;ko04745//Phototransduction - …	-	-	-	gi|645221648|ref|XP_008245780.1|/0/PREDICTED: uncharacterized protein LOC103343923 [Prunus mume]
Pm006679	20.7007	36.5876	34.5392	44.4786	ko00910//Nitrogen metabolism	-	GO:0016836//hydro-lyase activity;GO:0046914//transition metal ion binding	GO:0044699	gi|645230180|ref|XP_008221815.1|/0/PREDICTED: carbonic anhydrase 2-like [Prunus mume]
Pm023772	3.08245	0.415119	0.134274	0	-	GO:0043231//intracellular membrane-bounded organelle	GO:0003676//nucleic acid binding;GO:0001071//nucleic acid binding transcription factor activity	GO:0006351//transcription, DNA-templated	gi|665821152|ref|NP_001287933.1|/1.60826e-143/uncharacterized protein LOC103337407 [Prunus mume]
Pm026273	46.4093	27.5686	28.8837	10.3974	-	GO:0031224//intrinsic component of membrane	-	-	gi|645272311|ref|XP_008241334.1|/0/PREDICTED: uncharacterized protein LOC103339765 isoform X2 [Prunus mume]
Pm004674	48.6869	31.7559	29.779	40.0182	-	-	GO:0003677//DNA binding	-	gi|645225715|ref|XP_008219701.1|/0/PREDICTED: homeobox protein knotted-1-like 3 [Prunus mume]
Pm028125	17.6964	8.95614	6.44457	10.3174	ko00230//Purine metabolism;ko00240//Pyrimidine metabolism;ko01100//Metabolic pathways	-	GO:0015036//disulfide oxidoreductase activity	GO:0044710;GO:0019725//cellular homeostasis	gi|645277020|ref|XP_008243566.1|/0/PREDICTED: LOW QUALITY PROTEIN: uncharacterized protein At3g28850 [Prunus mume]
Pm026304	0.504449	2.06348	1.12932	2.88551	ko00908//Zeatin biosynthesis;ko00944//Flavone and flavonol biosynthesis	-	GO:0035251//UDP-glucosyltransferase activity	-	gi|645272364|ref|XP_008241360.1|/0/PREDICTED: UDP-glycosyltransferase 73C6-like [Prunus mume]
Pm021073	21.556	12.0919	10.6285	13.5115	-	-	-	-	gi|645261316|ref|XP_008236235.1|/0/PREDICTED: probable GPI-anchored adhesin-like protein PGA55 [Prunus mume]
Pm021586	0.627903	5.06062	3.16175	10.0796	-	GO:0005911//cell-cell junction;GO:0044444;GO:0016020//membrane;GO:0030312//external encapsulating structure	GO:0046906//tetrapyrrole binding;GO:0046914//transition metal ion binding	GO:0015669	gi|645262383|ref|XP_008236738.1|/3.58875e-109/PREDICTED: non-symbiotic hemoglobin [Prunus mume]
Pm004662	205.815	131.68	141.964	61.5242	-	-	-	-	gi|645225355|ref|XP_008219542.1|/6.83048e-107/PREDICTED: putative protein TPRXL [Prunus mume]
Pm027542	21.4732	10.5548	5.85937	38.7274	-	-	GO:0003676//nucleic acid binding	GO:0006351//transcription, DNA-templated	gi|645275354|ref|XP_008242774.1|/4.56872e-129/PREDICTED: ethylene-responsive transcription factor WIN1-like [Prunus mume]
Pm003732	25.8255	13.4376	12.5963	31.771	ko00073//Cutin, suberine and wax biosynthesis	-	GO:0016746//transferase activity, transferring acyl groups	-	gi|645223141|ref|XP_008218487.1|/0/PREDICTED: omega-hydroxypalmitate O-feruloyl transferase [Prunus mume]
Pm021395	0.270177	2.19225	1.11204	1.09626	ko00908//Zeatin biosynthesis;ko00944//Flavone and flavonol biosynthesis	-	GO:0016757//transferase activity, transferring glycosyl groups	-	gi|645261992|ref|XP_008236560.1|/0/PREDICTED: scopoletin glucosyltransferase-like, partial [Prunus mume]
Pm015398	7.62487	14.5778	15.4217	25.3956	ko04120//Ubiquitin mediated proteolysis	-	-	-	gi|645248430|ref|XP_008230293.1|/0/PREDICTED: ultraviolet-B receptor UVR8 [Prunus mume]
Pm028171	15.6745	26.3099	16.4793	20.6064	ko04075//Plant hormone signal transduction	GO:0043231//intracellular membrane-bounded organelle	GO:0001071//nucleic acid binding transcription factor activity	GO:0006351//transcription, DNA-templated	gi|645277084|ref|XP_008243598.1|/0/PREDICTED: ETHYLENE INSENSITIVE 3-like 3 protein [Prunus mume]
Pm023789	2.2188	7.72433	3.76491	5.27983	-	-	-	-	gi|595848461|ref|XP_007209531.1|/1.07147e-122/hypothetical protein PRUPE_ppa010653mg [Prunus persica]
Pm031017	16.2789	31.3317	18.4561	12.3668	-	-	-	-	gi|645280504|ref|XP_008245215.1|/0/PREDICTED: protein ALTERED XYLOGLUCAN 4 [Prunus mume]
Pm005301	41.1308	27.2411	28.5826	32.024	ko05142//Chagas disease (American trypanosomiasis);ko05133//Pertussis;ko05145//Toxoplasmosis;ko04626//Plant-pathogen interaction;ko04722//Neurotrophin signaling pathway;ko05162//Measles;ko04620//Toll-like receptor signaling pathway;ko05164//Influenza A;ko05140//Leishmaniasis;ko05152//Tuberculosis;ko04064//NF-kappa B signaling pathway;ko04210//Apoptosis	-	GO:0004672//protein kinase activity;GO:0032550	GO:0006464//cellular protein modification process	gi|645227096|ref|XP_008220349.1|/0/PREDICTED: uncharacterized protein LOC103320445 [Prunus mume]
Pm018258	19.6771	8.20439	10.1798	12.8218	ko03013//RNA transport;ko05164//Influenza A;ko01100//Metabolic pathways;ko00563//Glycosylphosphatidylinositol(GPI)-anchor biosynthesis	-	GO:0046914//transition metal ion binding;GO:0003824//catalytic activity	GO:0009725//response to hormone;GO:0010243//response to organonitrogen compound;GO:0006873//cellular ion homeostasis;GO:0030001//metal ion transport	gi|596009401|ref|XP_007218525.1|/1.83031e-123/hypothetical protein PRUPE_ppa012584mg [Prunus persica]
Pm025159	34.4985	21.455	13.4136	23.0837	ko00130//Ubiquinone and other terpenoid-quinone biosynthesis;ko01100//Metabolic pathways;ko01110//Biosynthesis of secondary metabolites	-	-	-	gi|645269945|ref|XP_008240230.1|/0/PREDICTED: enolase superfamily member DDB_G0284701 [Prunus mume]
Pm003348	25.5699	14.253	11.9764	15.506	-	GO:0015630//microtubule cytoskeleton	-	GO:0000911//cytokinesis by cell plate formation;GO:0000920//cell separation after cytokinesis	gi|645222185|ref|XP_008246472.1|/0/PREDICTED: LOW QUALITY PROTEIN: probable microtubule-binding protein TANGLED [Prunus mume]
Pm008297	2.79638	6.37861	13.124	62.0201	ko00540//Lipopolysaccharide biosynthesis;ko00500//Starch and sucrose metabolism;ko00940//Phenylpropanoid biosynthesis;ko00460//Cyanoamino acid metabolism;ko01100//Metabolic pathways;ko03010//Ribosome;ko01110//Biosynthesis of secondary metabolites;ko00511//Other glycan degradation;ko00970//Aminoacyl-tRNA biosynthesis	-	GO:0016798//hydrolase activity, acting on glycosyl bonds	GO:0044238//primary metabolic process	gi|645233355|ref|XP_008223305.1|/0/PREDICTED: putative beta-D-xylosidase [Prunus mume]
Pm021626	12.9148	24.323	13.6964	19.3407	-	-	-	-	gi|645262487|ref|XP_008236784.1|/0/PREDICTED: UPF0496 protein At4g34320-like [Prunus mume]
Pm011049	24.1155	11.2194	8.25933	17.5404	-	-	-	-	gi|645239400|ref|XP_008226108.1|/7.27541e-115/PREDICTED: uncharacterized protein LOC103325705 [Prunus mume]
Pm007982	13.1937	6.02643	5.19706	8.95068	-	-	-	-	gi|645232651|ref|XP_008222964.1|/0/PREDICTED: protein FANTASTIC FOUR 3-like [Prunus mume]
Pm011665	4.30405	0.823011	5.75903	2.44651	-	-	GO:0046872//metal ion binding	-	gi|645240711|ref|XP_008226730.1|/1.86717e-90/PREDICTED: calcium-binding protein PBP1 [Prunus mume]
Pm005897	2.77653	6.29715	4.47336	7.06034	ko05142//Chagas disease (American trypanosomiasis);ko05133//Pertussis;ko05145//Toxoplasmosis;ko04626//Plant-pathogen interaction;ko04075//Plant hormone signal transduction;ko04722//Neurotrophin signaling pathway;ko05162//Measles;ko04620//Toll-like receptor signaling pathway;ko05164//Influenza A;ko05140//Leishmaniasis;ko05152//Tuberculosis;ko04064//NF-kappa B signaling pathway;ko04210//Apoptosis	-	GO:0004672//protein kinase activity;GO:0032550	GO:0006796//phosphate-containing compound metabolic process;GO:0006464//cellular protein modification process;GO:0008037//cell recognition	gi|645228303|ref|XP_008220932.1|/0/PREDICTED: G-type lectin S-receptor-like serine/threonine-protein kinase At5g24080 [Prunus mume]
Pm021293	83.8801	53.0082	88.7731	529.164	ko00941//Flavonoid biosynthesis;ko00940//Phenylpropanoid biosynthesis;ko00360//Phenylalanine metabolism;ko01100//Metabolic pathways;ko00945//Stilbenoid, diarylheptanoid and gingerol biosynthesis;ko01110//Biosynthesis of secondary metabolites	-	GO:0043169//cation binding;GO:0008171//O-methyltransferase activity	GO:0009699//phenylpropanoid biosynthetic process;GO:0010038//response to metal ion	gi|806778449|gb|AKC02191.1|/0/caffeoyl-CoA O-methyltransferase [Prunus mume]
Pm002639	1.93736	5.48176	4.04092	6.87016	ko05142//Chagas disease (American trypanosomiasis);ko05133//Pertussis;ko05145//Toxoplasmosis;ko04626//Plant-pathogen interaction;ko04075//Plant hormone signal transduction;ko04722//Neurotrophin signaling pathway;ko05162//Measles;ko04620//Toll-like receptor signaling pathway;ko05164//Influenza A;ko05140//Leishmaniasis;ko05152//Tuberculosis;ko04064//NF-kappa B signaling pathway;ko04210//Apoptosis	-	GO:0004672//protein kinase activity;GO:0032550	GO:0006464//cellular protein modification process	gi|645220482|ref|XP_008240475.1|/0/PREDICTED: L-type lectin-domain containing receptor kinase IV.1-like [Prunus mume]
Pm010553	5.73786	15.5982	10.5899	3.23223	ko00903//Limonene and pinene degradation;ko05142//Chagas disease (American trypanosomiasis);ko05133//Pertussis;ko05145//Toxoplasmosis;ko00642//Ethylbenzene degradation;ko00362//Benzoate degradation;ko04722//Neurotrophin signaling pathway;ko05162//Measles;ko00240//Pyrimidine metabolism;ko00051//Fructose and mannose metabolism;ko04620//Toll-like receptor signaling pathway;ko05164//Influenza A;ko011…	-	GO:0046872//metal ion binding;GO:0001871;GO:0004672//protein kinase activity;GO:0032550	GO:0006464//cellular protein modification process	gi|645238346|ref|XP_008225635.1|/7.73659e-143/PREDICTED: wall-associated receptor kinase 3 [Prunus mume]
Pm019393	1058.02	640.384	494.518	674.031	ko00051//Fructose and mannose metabolism;ko01100//Metabolic pathways;ko03010//Ribosome	GO:0005911//cell-cell junction;GO:0044424	GO:0046914//transition metal ion binding;GO:0016616//oxidoreductase activity, acting on the CH-OH group of donors, NAD or NADP as acceptor	GO:0044710	gi|645257204|ref|XP_008234305.1|/0/PREDICTED: sorbitol dehydrogenase [Prunus mume]
Pm015446	132.426	89.0768	104.712	46.6678	ko04712//Circadian rhythm - plant	-	-	-	gi|645248531|ref|XP_008230340.1|/0/PREDICTED: zinc finger protein CONSTANS-LIKE 2 [Prunus mume]
Pm010368	0.495649	3.12752	0.648654	7.9978	ko04075//Plant hormone signal transduction	-	-	GO:0006351//transcription, DNA-templated	gi|645237938|ref|XP_008225442.1|/8.33861e-93/PREDICTED: pathogenesis-related genes transcriptional activator PTI5-like [Prunus mume]
Pm014945	26.2337	43.1474	41.5375	33.8257	ko03040//Spliceosome	-	GO:0036094//small molecule binding;GO:0097159//organic cyclic compound binding	-	gi|645247326|ref|XP_008229783.1|/1.03475e-145/PREDICTED: heterogeneous nuclear ribonucleoprotein 1-like [Prunus mume]
Pm015762	315.184	192.801	264.097	172.76	-	-	-	-	gi|595961801|ref|XP_007216956.1|/3.43853e-46/hypothetical protein PRUPE_ppa015520mg, partial [Prunus persica]
Pm015347	0.0763265	0.66409	0.218726	0.370183	ko04721//Synaptic vesicle cycle;ko04130//SNARE interactions in vesicular transport	-	GO:0005515//protein binding	GO:0015031//protein transport	gi|645248377|ref|XP_008230269.1|/0/PREDICTED: QWRF motif-containing protein 3 [Prunus mume]
Pm012894	11.6861	21.5631	14.6646	9.51857	-	GO:0043231//intracellular membrane-bounded organelle	-	GO:0006089//lactate metabolic process;GO:0014070//response to organic cyclic compound;GO:0009755//hormone-mediated signaling pathway;GO:0009404//toxin metabolic process;GO:0016485//protein processing	gi|645243040|ref|XP_008227800.1|/0/PREDICTED: uncharacterized protein LOC103327273 [Prunus mume]
Pm026238	3.67941	0.903779	0.812175	2.20624	ko00073//Cutin, suberine and wax biosynthesis	-	GO:0016411//acylglycerol O-acyltransferase activity	GO:0008610//lipid biosynthetic process	gi|645272515|ref|XP_008241433.1|/0/PREDICTED: O-acyltransferase WSD1-like [Prunus mume]
Pm001046	41.0536	27.3108	31.0558	38.7245	ko05142//Chagas disease (American trypanosomiasis);ko05133//Pertussis;ko05145//Toxoplasmosis;ko04626//Plant-pathogen interaction;ko04722//Neurotrophin signaling pathway;ko05162//Measles;ko04620//Toll-like receptor signaling pathway;ko05164//Influenza A;ko05140//Leishmaniasis;ko05152//Tuberculosis;ko04064//NF-kappa B signaling pathway;ko04210//Apoptosis	GO:0012505//endomembrane system	GO:0032550;GO:0004672//protein kinase activity	GO:0006464//cellular protein modification process	gi|645217466|ref|XP_008226005.1|/0/PREDICTED: receptor-like serine/threonine-protein kinase NCRK isoform X2 [Prunus mume]
Pm019474	669.237	1087.23	694.197	581.011	ko00500//Starch and sucrose metabolism;ko01100//Metabolic pathways;ko00040//Pentose and glucuronate interconversions	-	GO:0030234//enzyme regulator activity;GO:0052689//carboxylic ester hydrolase activity	GO:0044092//negative regulation of molecular function	gi|645257367|ref|XP_008234382.1|/1.41627e-124/PREDICTED: 21 kDa protein [Prunus mume]
Pm024652	26.7067	44.3678	23.6391	27.7866	-	-	-	-	gi|645268775|ref|XP_008239690.1|/0/PREDICTED: microtubule-associated protein TORTIFOLIA1 [Prunus mume]
Pm026974	14.2312	8.56804	10.2493	6.2986	ko05142//Chagas disease (American trypanosomiasis);ko05133//Pertussis;ko05145//Toxoplasmosis;ko04626//Plant-pathogen interaction;ko04722//Neurotrophin signaling pathway;ko05162//Measles;ko04620//Toll-like receptor signaling pathway;ko05164//Influenza A;ko05140//Leishmaniasis;ko05152//Tuberculosis;ko04064//NF-kappa B signaling pathway;ko04210//Apoptosis	-	GO:0004672//protein kinase activity;GO:0032550	GO:0006468//protein phosphorylation	gi|645273963|ref|XP_008242127.1|/0/PREDICTED: probable L-type lectin-domain containing receptor kinase S.5 [Prunus mume]
Pm021024	17.3918	9.224	3.54442	13.1785	-	GO:0031224//intrinsic component of membrane	-	GO:0051234//establishment of localization	gi|645261205|ref|XP_008236183.1|/0/PREDICTED: aquaporin-like [Prunus mume]
Pm029732	56.3878	92.8894	48.9792	41.2791	ko04360//Axon guidance;ko04020//Calcium signaling pathway;ko05166//HTLV-I infection;ko05031//Amphetamine addiction;ko04310//Wnt signaling pathway;ko04370//VEGF signaling pathway;ko04724//Glutamatergic synapse;ko04650//Natural killer cell mediated cytotoxicity;ko04380//Osteoclast differentiation;ko04662//B cell receptor signaling pathway;ko05152//Tuberculosis;ko04010//MAPK signaling pathway;ko0501…	-	GO:0046872//metal ion binding	-	gi|645278956|ref|XP_008244472.1|/3.60841e-150/PREDICTED: calcineurin B-like protein 1 [Prunus mume]
Pm010087	23.2488	40.1411	20.3897	9.93499	-	-	-	GO:0006952//defense response;GO:0002376//immune system process;GO:0009696//salicylic acid metabolic process;GO:0016265//death	gi|645237286|ref|XP_008225135.1|/0/PREDICTED: MACPF domain-containing protein NSL1 [Prunus mume]
Pm000873	6.16684	11.5826	5.50943	7.81009	ko04075//Plant hormone signal transduction	-	-	-	gi|645216969|ref|XP_008223489.1|/0/PREDICTED: probable protein phosphatase 2C 4 [Prunus mume]
Pm001502	16.1906	7.66393	10.3163	4.59776	-	-	-	GO:0015740//C4-dicarboxylate transport	gi|645218361|ref|XP_008230212.1|/0/PREDICTED: aluminum-activated malate transporter 2 [Prunus mume]
Pm021045	176.518	104.042	130.294	339.917	-	-	-	-	gi|645261243|ref|XP_008236200.1|/1.31244e-94/PREDICTED: proline-rich protein 4 [Prunus mume]
Pm026236	1.75672	4.42156	1.83371	1.06602	-	GO:0043231//intracellular membrane-bounded organelle	GO:0003677//DNA binding;GO:0001071//nucleic acid binding transcription factor activity	GO:0006351//transcription, DNA-templated	gi|645272510|ref|XP_008241431.1|/0/PREDICTED: heat stress transcription factor A-3 [Prunus mume]
Pm015677	279.95	503.525	381.62	371.758	ko00230//Purine metabolism;ko00240//Pyrimidine metabolism;ko01100//Metabolic pathways	GO:0043231//intracellular membrane-bounded organelle;GO:0044444;GO:0005576//extracellular region;GO:0016020//membrane	GO:0015036//disulfide oxidoreductase activity	GO:0044710;GO:0019725//cellular homeostasis	gi|645249052|ref|XP_008230572.1|/1.36756e-71/PREDICTED: glutaredoxin [Prunus mume]
Pm012005	59.1484	95.124	22.061	36.8316	ko00941//Flavonoid biosynthesis;ko00940//Phenylpropanoid biosynthesis;ko01100//Metabolic pathways;ko01110//Biosynthesis of secondary metabolites;ko00944//Flavone and flavonol biosynthesis	-	GO:0046914//transition metal ion binding;GO:0016491//oxidoreductase activity;GO:0046906//tetrapyrrole binding	GO:0044710	gi|645241471|ref|XP_008227094.1|/0/PREDICTED: cytochrome P450 CYP736A12-like [Prunus mume]
Pm017164	81.5684	131.218	110.19	334.562	ko00624//Polycyclic aromatic hydrocarbon degradation;ko00903//Limonene and pinene degradation;ko00073//Cutin, suberine and wax biosynthesis;ko01120//Microbial metabolism in diverse environments;ko01100//Metabolic pathways;ko00627//Aminobenzoate degradation;ko00945//Stilbenoid, diarylheptanoid and gingerol biosynthesis;ko00363//Bisphenol degradation;ko01110//Biosynthesis of secondary metabolites	-	GO:0046914//transition metal ion binding;GO:0016491//oxidoreductase activity;GO:0046906//tetrapyrrole binding	GO:0044710	gi|645252152|ref|XP_008231991.1|/0/PREDICTED: cytochrome P450 77A3-like [Prunus mume]
Pm001360	1.64514	0.337252	0.20035	0.0319223	ko04146//Peroxisome;ko00073//Cutin, suberine and wax biosynthesis	-	GO:0016620//oxidoreductase activity, acting on the aldehyde or oxo group of donors, NAD or NADP as acceptor	GO:0044710	gi|645218203|ref|XP_008229411.1|/0/PREDICTED: alcohol-forming fatty acyl-CoA reductase-like [Prunus mume]
Pm029452	19.751	42.8372	14.5213	7.84624	ko04075//Plant hormone signal transduction	-	-	GO:0006351//transcription, DNA-templated	gi|645278651|ref|XP_008244327.1|/0/PREDICTED: scarecrow-like protein 21 [Prunus mume]
Pm009961	76.3608	47.3516	28.7808	22.3249	ko01100//Metabolic pathways;ko00950//Isoquinoline alkaloid biosynthesis;ko00350//Tyrosine metabolism;ko01110//Biosynthesis of secondary metabolites	-	GO:0043169//cation binding;GO:0016682//oxidoreductase activity, acting on diphenols and related substances as donors, oxygen as acceptor	GO:0042440//pigment metabolic process	gi|645236985|ref|XP_008224999.1|/0/PREDICTED: polyphenol oxidase, chloroplastic-like [Prunus mume]
Pm030506	5.30449	1.86494	1.18821	1.15811	ko00940//Phenylpropanoid biosynthesis;ko00360//Phenylalanine metabolism;ko01100//Metabolic pathways;ko01110//Biosynthesis of secondary metabolites	-	GO:0003824//catalytic activity;GO:0016209//antioxidant activity;GO:0043169//cation binding;GO:0046906//tetrapyrrole binding	GO:0044710;GO:0006950//response to stress	gi|645277408|ref|XP_008243756.1|/0/PREDICTED: peroxidase 11 [Prunus mume]
Pm008371	68.4967	43.3979	28.9811	11.2744	-	-	-	-	gi|645233485|ref|XP_008223369.1|/1.98241e-11/PREDICTED: glycine-rich cell wall structural protein-like isoform X3 [Prunus mume]
Pm015030	637.144	417.593	537.481	1247.21	ko00196//Photosynthesis - antenna proteins;ko01100//Metabolic pathways	GO:0009521;GO:0009526//plastid envelope;GO:0009570//chloroplast stroma;GO:0009534//chloroplast thylakoid;GO:0044437	GO:0043169//cation binding	GO:0009639//response to red or far red light;GO:0006091//generation of precursor metabolites and energy	gi|645247564|ref|XP_008229895.1|/1.25904e-169/PREDICTED: chlorophyll a-b binding protein 151, chloroplastic [Prunus mume]
Pm003235	36.3165	23.2166	25.7304	174.062	ko00270//Cysteine and methionine metabolism;ko01100//Metabolic pathways;ko01110//Biosynthesis of secondary metabolites	GO:0044424	GO:0043169//cation binding;GO:0032550;GO:0016765//transferase activity, transferring alkyl or aryl (other than methyl) groups	GO:0009108//coenzyme biosynthetic process	gi|645221824|ref|XP_008246300.1|/0/PREDICTED: S-adenosylmethionine synthase 2-like [Prunus mume]
Pm013228	151.075	58.6384	39.003	26.7369	ko04626//Plant-pathogen interaction;ko04075//Plant hormone signal transduction	-	-	-	gi|645243850|ref|XP_008228164.1|/1.78333e-145/PREDICTED: protein TIFY 10B-like [Prunus mume]
Pm008076	147.352	82.3445	90.7895	59.0496	-	-	-	-	gi|645232861|ref|XP_008223064.1|/3.87536e-102/PREDICTED: uncharacterized protein LOC103322891 [Prunus mume]
Pm005523	40.1139	24.8448	15.1763	17.3817	-	-	-	-	gi|645227396|ref|XP_008220496.1|/0/PREDICTED: protein IQ-DOMAIN 1 [Prunus mume]
Pm017829	39.7024	79.6123	59.6852	0.689738	-	-	-	-	gi|645253467|ref|XP_008232587.1|/4.37972e-31/PREDICTED: 14 kDa proline-rich protein DC2.15-like [Prunus mume]
Pm025968	8.23922	14.5901	8.90737	7.13271	-	-	GO:0005488	-	gi|645271502|ref|XP_008240943.1|/0/PREDICTED: microtubule-associated protein futsch [Prunus mume]
Pm008602	20.2373	10.0908	13.8972	35.476	ko00940//Phenylpropanoid biosynthesis;ko01100//Metabolic pathways;ko01110//Biosynthesis of secondary metabolites	-	GO:0048037//cofactor binding	GO:0008152//metabolic process;GO:0009628//response to abiotic stimulus	gi|645233934|ref|XP_008223579.1|/0/PREDICTED: cinnamoyl-CoA reductase 2-like isoform X2 [Prunus mume]
Pm028282	24.6824	10.2848	10.9039	11.1483	ko01100//Metabolic pathways;ko00563//Glycosylphosphatidylinositol(GPI)-anchor biosynthesis	-	GO:0046914//transition metal ion binding	-	gi|645281128|ref|XP_008245485.1|/4.1969e-125/PREDICTED: RING-H2 finger protein ATL2 [Prunus mume]
Pm020174	21.0348	11.6651	11.201	18.2455	-	-	-	-	gi|645259269|ref|XP_008235282.1|/0/PREDICTED: uncharacterized protein LOC103334121 [Prunus mume]
Pm030919	4.81405	15.0373	12.6713	11.0644	-	-	-	-	gi|596289054|ref|XP_007226036.1|/3.32294e-86/hypothetical protein PRUPE_ppa013101mg [Prunus persica]
Pm010108	0.265682	1.8052	0.502297	0.188316	-	GO:0031224//intrinsic component of membrane	GO:0005515//protein binding	GO:0006950//response to stress	gi|645237344|ref|XP_008225160.1|/0/PREDICTED: MLO-like protein 12 [Prunus mume]
Pm027498	47.9346	107.759	188.856	193.928	-	-	-	-	gi|595808615|ref|XP_007202786.1|/1.91716e-53/hypothetical protein PRUPE_ppa013711mg [Prunus persica]
Pm006793	3.05294	8.23176	1.68104	1.68106	ko00624//Polycyclic aromatic hydrocarbon degradation;ko00903//Limonene and pinene degradation;ko01120//Microbial metabolism in diverse environments;ko01100//Metabolic pathways;ko00627//Aminobenzoate degradation;ko00945//Stilbenoid, diarylheptanoid and gingerol biosynthesis;ko00363//Bisphenol degradation;ko01110//Biosynthesis of secondary metabolites	GO:0043231//intracellular membrane-bounded organelle	GO:0046914//transition metal ion binding;GO:0016491//oxidoreductase activity;GO:0046906//tetrapyrrole binding	GO:0009725//response to hormone;GO:0070887;GO:0051707//response to other organism;GO:0009700//indole phytoalexin biosynthetic process;GO:0001101//response to acid chemical;GO:0009628//response to abiotic stimulus;GO:0010035//response to inorganic substance;GO:0006950//response to stress;GO:1901700	gi|645230435|ref|XP_008221935.1|/0/PREDICTED: cytochrome P450 71B36-like [Prunus mume]
Pm020288	23.7724	40.0129	68.3299	195.014	-	-	-	-	gi|645259513|ref|XP_008235397.1|/0/PREDICTED: uncharacterized protein LOC103334227 [Prunus mume]
Pm030534	2.17794	6.65235	3.31677	5.70134	ko00908//Zeatin biosynthesis;ko01100//Metabolic pathways;ko00905//Brassinosteroid biosynthesis;ko01110//Biosynthesis of secondary metabolites	-	GO:0046914//transition metal ion binding;GO:0016491//oxidoreductase activity;GO:0046906//tetrapyrrole binding	GO:0044710	gi|645277455|ref|XP_008243778.1|/0/PREDICTED: cytochrome P450 CYP749A22-like [Prunus mume]
Pm010174	13.2359	5.28208	5.77858	8.0205	-	-	GO:0016791//phosphatase activity	GO:0006796//phosphate-containing compound metabolic process	gi|645237512|ref|XP_008225241.1|/0/PREDICTED: carboxy-terminal domain RNA polymerase II polypeptide A small phosphatase 1-like [Prunus mume]
Pm027484	62.1266	28.355	35.6614	18.5291	-	-	-	-	gi|595808431|ref|XP_007202759.1|/4.09218e-90/hypothetical protein PRUPE_ppa013408mg [Prunus persica]
Pm018930	1.24837	3.04017	2.48442	7.11369	ko00903//Limonene and pinene degradation;ko00642//Ethylbenzene degradation;ko00362//Benzoate degradation;ko00240//Pyrimidine metabolism;ko00051//Fructose and mannose metabolism;ko01120//Microbial metabolism in diverse environments;ko01100//Metabolic pathways;ko00627//Aminobenzoate degradation;ko00350//Tyrosine metabolism	-	GO:0004672//protein kinase activity;GO:0032550	GO:0006464//cellular protein modification process	gi|645256017|ref|XP_008233760.1|/0/PREDICTED: putative serine/threonine-protein kinase-like protein CCR3 [Prunus mume]
Pm028324	95.6953	62.0848	56.0544	50.5354	-	-	-	-	gi|645286272|ref|XP_008245671.1|/2.99258e-146/PREDICTED: uncharacterized protein LOC103343811 [Prunus mume]
Pm007008	2.88623	11.8703	22.1401	2.67506	-	-	-	-	gi|645231084|ref|XP_008222230.1|/0/PREDICTED: LOW QUALITY PROTEIN: uncharacterized protein LOC103322127 [Prunus mume]
Pm021003	14.1098	7.33089	6.32796	8.3253	ko03040//Spliceosome;ko03013//RNA transport;ko05130//Pathogenic Escherichia coli infection;ko03015//mRNA surveillance pathway	-	-	-	gi|645261271|ref|XP_008236213.1|/0/PREDICTED: micronuclear linker histone polyprotein [Prunus mume]
Pm016830	31.8806	50.4333	44.9218	74.8214	-	GO:0031224//intrinsic component of membrane	-	GO:0044763	gi|645251611|ref|XP_008231756.1|/0/PREDICTED: protein ZINC INDUCED FACILITATOR-LIKE 1-like [Prunus mume]
Pm027057	0.0495107	0.830323	0.0181496	0.065701	-	-	GO:0016798//hydrolase activity, acting on glycosyl bonds	GO:0044238//primary metabolic process	gi|645274373|ref|XP_008242312.1|/0/PREDICTED: putative glucan endo-1,3-beta-glucosidase GVI [Prunus mume]
Pm002671	39.4545	25.2842	23.1464	19.4048	-	-	GO:0046872//metal ion binding	-	gi|645220534|ref|XP_008240686.1|/0/PREDICTED: E3 ubiquitin-protein ligase RING1-like [Prunus mume]
Pm022713	6.33195	16.7155	10.4817	12.0407	-	-	-	-	gi|645264525|ref|XP_008237718.1|/0/PREDICTED: uncharacterized protein LOC103336454 [Prunus mume]
Pm006252	3.76631	1.08872	0.820378	22.4406	-	-	-	-	gi|645229112|ref|XP_008221311.1|/0/PREDICTED: galactose oxidase-like [Prunus mume]
Pm020378	19.6232	31.0272	25.6083	30.3508	-	-	-	-	gi|645259745|ref|XP_008235509.1|/0/PREDICTED: uncharacterized protein LOC103334337 [Prunus mume]
Pm018638	13.3713	3.14363	2.44719	0.710863	ko04626//Plant-pathogen interaction	-	GO:0046872//metal ion binding	-	gi|645255245|ref|XP_008233410.1|/3.00324e-117/PREDICTED: probable calcium-binding protein CML31 [Prunus mume]
Pm002264	1.33839	4.32707	4.81581	7.48097	ko00940//Phenylpropanoid biosynthesis;ko01100//Metabolic pathways;ko01110//Biosynthesis of secondary metabolites	-	GO:0003824//catalytic activity;GO:0046914//transition metal ion binding	GO:0044710	gi|645219594|ref|XP_008236534.1|/0/PREDICTED: probable mannitol dehydrogenase isoform X1 [Prunus mume]
Pm022201	28.3976	44.2621	37.3093	34.5667	-	-	GO:0097159//organic cyclic compound binding;GO:0043169//cation binding	GO:0009268//response to pH;GO:0010038//response to metal ion	gi|645263530|ref|XP_008237278.1|/0/PREDICTED: protein SENSITIVE TO PROTON RHIZOTOXICITY 1 [Prunus mume]
Pm017568	6.73986	13.0342	6.67792	7.41371	ko00903//Limonene and pinene degradation;ko00642//Ethylbenzene degradation;ko00362//Benzoate degradation;ko00240//Pyrimidine metabolism;ko00051//Fructose and mannose metabolism;ko01120//Microbial metabolism in diverse environments;ko01100//Metabolic pathways;ko00627//Aminobenzoate degradation;ko00350//Tyrosine metabolism	-	GO:0004672//protein kinase activity;GO:0032550	GO:0006464//cellular protein modification process	gi|645252911|ref|XP_008232338.1|/0/PREDICTED: probable receptor-like protein kinase At5g47070 [Prunus mume]
Pm021452	19.5966	33.7766	47.7598	98.8599	ko00943//Isoflavonoid biosynthesis;ko04075//Plant hormone signal transduction;ko01110//Biosynthesis of secondary metabolites	-	GO:0003824//catalytic activity	-	gi|645262088|ref|XP_008236606.1|/0/PREDICTED: probable carboxylesterase 5 [Prunus mume]
Pm018996	14.0265	7.31068	6.43222	13.0452	ko00903//Limonene and pinene degradation;ko00642//Ethylbenzene degradation;ko00362//Benzoate degradation;ko04075//Plant hormone signal transduction;ko00240//Pyrimidine metabolism;ko00051//Fructose and mannose metabolism;ko01120//Microbial metabolism in diverse environments;ko01100//Metabolic pathways;ko00627//Aminobenzoate degradation;ko00350//Tyrosine metabolism	GO:0031224//intrinsic component of membrane	GO:0016301//kinase activity;GO:0032550	GO:0006464//cellular protein modification process	gi|645256154|ref|XP_008233822.1|/0/PREDICTED: probable leucine-rich repeat receptor-like protein kinase IMK3 [Prunus mume]
Pm006717	48.6288	32.3739	26.2802	14.9526	-	GO:0043231//intracellular membrane-bounded organelle	GO:0001071//nucleic acid binding transcription factor activity;GO:0003677//DNA binding	GO:0044699;GO:0009725//response to hormone;GO:0050794//regulation of cellular process;GO:0006351//transcription, DNA-templated	gi|646227298|ref|NP_001280190.1|/0/homeobox protein knotted-1-like 6 [Prunus mume]
Pm008389	25.3947	48.431	9.85956	7.32323	ko04626//Plant-pathogen interaction	-	-	-	gi|645233514|ref|XP_008223383.1|/2.0411e-177/PREDICTED: probable WRKY transcription factor 23 [Prunus mume]
Pm019231	3.95989	0.487388	0.62528	0.243858	-	-	GO:0046914//transition metal ion binding	-	gi|645256637|ref|XP_008234042.1|/3.19732e-107/PREDICTED: mavicyanin-like [Prunus mume]
Pm006596	135.083	81.0409	81.6396	30.1886	-	-	-	-	gi|645229955|ref|XP_008221703.1|/0/PREDICTED: uncharacterized protein LOC103321649 [Prunus mume]
Pm001567	22.4117	14.7755	12.2363	10.0544	-	GO:0043234//protein complex;GO:0044430;GO:0015630//microtubule cytoskeleton	GO:0036094//small molecule binding;GO:1901363;GO:0097159//organic cyclic compound binding	-	gi|645218439|ref|XP_008230618.1|/0/PREDICTED: phragmoplast orienting kinesin 2 [Prunus mume]
Pm022843	22.2701	11.8195	9.5102	11.1126	-	-	-	-	gi|645264779|ref|XP_008237839.1|/1.27736e-139/PREDICTED: uncharacterized protein DDB_G0287625-like [Prunus mume]
Pm005299	13.1685	4.96807	5.91795	12.1359	-	-	GO:0004175//endopeptidase activity;GO:0016491//oxidoreductase activity;GO:0005515//protein binding	GO:0016485//protein processing;GO:0044092//negative regulation of molecular function	gi|645226871|ref|XP_008220243.1|/0/PREDICTED: subtilisin-like protease [Prunus mume]
Pm007723	2.30238	6.76308	2.72753	10.565	ko00942//Anthocyanin biosynthesis	-	GO:0016757//transferase activity, transferring glycosyl groups	-	gi|645232159|ref|XP_008222736.1|/0/PREDICTED: anthocyanidin 3-O-glucoside 5-O-glucosyltransferase-like [Prunus mume]
Pm019933	46.7964	29.6135	21.2872	18.0701	-	GO:0044464	-	GO:0007154//cell communication	gi|645258630|ref|XP_008234974.1|/0/PREDICTED: rho GTPase-activating protein 2-like [Prunus mume]
Pm025254	14.3786	8.5373	8.42074	3.48068	-	GO:0043231//intracellular membrane-bounded organelle	GO:0001071//nucleic acid binding transcription factor activity;GO:0044212//transcription regulatory region DNA binding	GO:0006351//transcription, DNA-templated	gi|645270260|ref|XP_008240378.1|/0/PREDICTED: homeobox-leucine zipper protein HDG11 [Prunus mume]
Pm002652	4.43121	8.78485	5.48844	4.82071	ko05142//Chagas disease (American trypanosomiasis);ko05133//Pertussis;ko05145//Toxoplasmosis;ko04626//Plant-pathogen interaction;ko04075//Plant hormone signal transduction;ko04722//Neurotrophin signaling pathway;ko05162//Measles;ko04620//Toll-like receptor signaling pathway;ko05164//Influenza A;ko05140//Leishmaniasis;ko05152//Tuberculosis;ko04064//NF-kappa B signaling pathway;ko04210//Apoptosis	-	GO:0004672//protein kinase activity;GO:0032550	GO:0006464//cellular protein modification process	gi|645220503|ref|XP_008240558.1|/0/PREDICTED: L-type lectin-domain containing receptor kinase S.4-like [Prunus mume]
Pm002470	37.211	59.614	39.9329	45.7299	-	-	GO:0003824//catalytic activity	GO:0044710	gi|645220119|ref|XP_008238786.1|/0/PREDICTED: putative oxidoreductase TDA3 [Prunus mume]
Pm005309	14.3131	24.1279	18.0815	6.86383	ko00941//Flavonoid biosynthesis;ko03013//RNA transport;ko00940//Phenylpropanoid biosynthesis;ko03015//mRNA surveillance pathway;ko00945//Stilbenoid, diarylheptanoid and gingerol biosynthesis;ko01110//Biosynthesis of secondary metabolites;ko03018//RNA degradation	-	GO:0016746//transferase activity, transferring acyl groups	-	gi|645226888|ref|XP_008220251.1|/0/PREDICTED: uncharacterized acetyltransferase At3g50280-like [Prunus mume]
Pm008659	3.06052	0.562176	0.894297	0.0969956	ko04075//Plant hormone signal transduction	GO:0005618//cell wall;GO:0043231//intracellular membrane-bounded organelle;GO:0005576//extracellular region;GO:0016020//membrane	GO:0016798//hydrolase activity, acting on glycosyl bonds;GO:0046527//glucosyltransferase activity	GO:0006073//cellular glucan metabolic process	gi|645234102|ref|XP_008223658.1|/1.50861e-176/PREDICTED: probable xyloglucan endotransglucosylase/hydrolase protein 23 [Prunus mume]
Pm005039	26.6463	43.0725	19.9351	22.1363	ko03013//RNA transport;ko05164//Influenza A	-	GO:0046914//transition metal ion binding	-	gi|645226223|ref|XP_008219940.1|/0/PREDICTED: uncharacterized protein DDB_G0271670-like [Prunus mume]
Pm011844	8.49031	23.7777	16.708	3.72987	-	-	-	-	gi|645241090|ref|XP_008226914.1|/3.17738e-60/PREDICTED: uncharacterized protein LOC103326464 [Prunus mume]
Pm009717	4.9181	9.35496	5.10753	3.78838	-	-	-	-	gi|645236408|ref|XP_008224723.1|/0/PREDICTED: uncharacterized protein LOC103324446 [Prunus mume]
Pm018787	26.2605	48.0121	24.9959	148.221	ko03040//Spliceosome;ko05145//Toxoplasmosis;ko05134//Legionellosis;ko05162//Measles;ko05169//Epstein-Barr virus infection;ko04144//Endocytosis;ko04141//Protein processing in endoplasmic reticulum;ko05164//Influenza A;ko04010//MAPK signaling pathway;ko05020//Prion diseases;ko04612//Antigen processing and presentation	GO:0005840//ribosome;GO:0030312//external encapsulating structure;GO:0009526//plastid envelope;GO:0044437;GO:0005911//cell-cell junction;GO:0005576//extracellular region;GO:0016020//membrane	GO:0032550;GO:0019899//enzyme binding	GO:0051707//response to other organism;GO:0010038//response to metal ion;GO:0009628//response to abiotic stimulus;GO:0006950//response to stress	gi|645255689|ref|XP_008233611.1|/0/PREDICTED: heat shock cognate 70 kDa protein 2 [Prunus mume]
Pm026404	1.76823	7.3222	1.75942	1.48101	-	-	GO:0016746//transferase activity, transferring acyl groups	-	gi|595812541|ref|XP_007203423.1|/1.6314e-53/hypothetical protein PRUPE_ppa021561mg [Prunus persica]
Pm014194	17.2039	7.88187	5.96569	2.28926	-	-	-	-	gi|595926982|ref|XP_007215057.1|/9.33665e-109/hypothetical protein PRUPE_ppa012217mg [Prunus persica]
Pm016027	42.5936	22.6187	16.1671	24.7834	-	-	-	-	gi|645249741|ref|XP_008230881.1|/1.66962e-89/PREDICTED: uncharacterized protein LOC103330108 [Prunus mume]
Pm003353	42.1551	68.7843	41.3796	48.4549	ko04146//Peroxisome;ko00260//Glycine, serine and threonine metabolism;ko00330//Arginine and proline metabolism;ko00270//Cysteine and methionine metabolism;ko01120//Microbial metabolism in diverse environments;ko01100//Metabolic pathways;ko00300//Lysine biosynthesis;ko01110//Biosynthesis of secondary metabolites	GO:0031224//intrinsic component of membrane	GO:0000295//adenine nucleotide transmembrane transporter activity	GO:0019752//carboxylic acid metabolic process;GO:0015711//organic anion transport	gi|645222198|ref|XP_008246477.1|/0/PREDICTED: peroxisomal adenine nucleotide carrier 1-like [Prunus mume]
Pm030475	0.442919	2.50834	2.05411	73.1632	-	GO:0043231//intracellular membrane-bounded organelle	GO:0003676//nucleic acid binding;GO:0001071//nucleic acid binding transcription factor activity	GO:0006351//transcription, DNA-templated	gi|645277646|ref|XP_008243869.1|/1.79858e-87/PREDICTED: ethylene-responsive transcription factor WIN1, partial [Prunus mume]
Pm013701	4.00323	8.48593	11.7945	4.40326	ko05142//Chagas disease (American trypanosomiasis);ko05133//Pertussis;ko05145//Toxoplasmosis;ko04626//Plant-pathogen interaction;ko04075//Plant hormone signal transduction;ko04722//Neurotrophin signaling pathway;ko05162//Measles;ko04620//Toll-like receptor signaling pathway;ko05164//Influenza A;ko05140//Leishmaniasis;ko05152//Tuberculosis;ko04064//NF-kappa B signaling pathway;ko04210//Apoptosis	-	GO:0036094//small molecule binding;GO:1901363;GO:0097159//organic cyclic compound binding;GO:0004674//protein serine/threonine kinase activity	GO:0006796//phosphate-containing compound metabolic process	gi|645245083|ref|XP_008228713.1|/0/PREDICTED: G-type lectin S-receptor-like serine/threonine-protein kinase At5g24080 [Prunus mume]
Pm020064	7.0373	13.5275	9.11179	5.38695	ko00500//Starch and sucrose metabolism;ko01100//Metabolic pathways;ko00040//Pentose and glucuronate interconversions	-	GO:0004553//hydrolase activity, hydrolyzing O-glycosyl compounds	GO:0044238//primary metabolic process	gi|645258966|ref|XP_008235135.1|/0/PREDICTED: probable polygalacturonase [Prunus mume]
Pm023520	55.3289	106.198	151.164	231.852	-	-	-	-	gi|595860324|ref|XP_007211118.1|/3.27378e-25/hypothetical protein PRUPE_ppa025269mg [Prunus persica]
Pm021298	1.21833	0.16539	0.146242	0.104833	ko00073//Cutin, suberine and wax biosynthesis	-	GO:0016411//acylglycerol O-acyltransferase activity	GO:0008610//lipid biosynthetic process	gi|645261824|ref|XP_008236478.1|/0/PREDICTED: O-acyltransferase WSD1-like [Prunus mume]
Pm012236	19.8038	30.7669	23.766	30.5154	-	-	-	-	gi|645241841|ref|XP_008227269.1|/0/PREDICTED: crt homolog 1 [Prunus mume]
Pm017364	0.197582	1.20095	0.334559	1.35302	-	-	-	-	gi|645252566|ref|XP_008232180.1|/0/PREDICTED: F-box/kelch-repeat protein SKIP25-like [Prunus mume]
Pm015302	3.69918	0.739224	0.532498	0.354399	-	-	GO:0003676//nucleic acid binding	-	gi|645248215|ref|XP_008230195.1|/0/PREDICTED: myb-related protein Myb4-like [Prunus mume]
Pm025777	79.4094	45.9574	44.9025	258.764	-	-	GO:0008422//beta-glucosidase activity;GO:0019865//immunoglobulin binding	GO:0006950//response to stress	gi|645271172|ref|XP_008240790.1|/6.3186e-161/PREDICTED: glucan endo-1,3-beta-glucosidase [Prunus mume]
Pm005182	4.53209	9.60171	11.6455	18.9548	ko04075//Plant hormone signal transduction	GO:0043231//intracellular membrane-bounded organelle	GO:0060089;GO:0005515//protein binding	GO:0009755//hormone-mediated signaling pathway;GO:0006351//transcription, DNA-templated	gi|645226609|ref|XP_008220118.1|/0/PREDICTED: auxin-responsive protein IAA2-like [Prunus mume]
Pm029511	14.7299	6.99249	5.79486	2.15192	-	-	-	-	gi|645279027|ref|XP_008244505.1|/0/PREDICTED: ethylene-responsive transcription factor ERF053-like [Prunus mume]
Pm011189	0.597003	2.8804	1.5291	1.17963	ko00980//Metabolism of xenobiotics by cytochrome P450;ko05200//Pathways in cancer;ko00480//Glutathione metabolism;ko00982//Drug metabolism - cytochrome P450;ko05215//Prostate cancer	-	GO:0016846//carbon-sulfur lyase activity	-	gi|645239707|ref|XP_008226256.1|/1.2145e-165/PREDICTED: probable glutathione S-transferase parC [Prunus mume]
Pm027956	78.3913	53.8226	62.9964	38.6273	-	-	-	-	gi|645306047|ref|XP_008245989.1|/0/PREDICTED: mediator-associated protein 1-like [Prunus mume]
Pm014584	20.1855	6.32318	8.33201	1.251	-	GO:0005576//extracellular region;GO:0030312//external encapsulating structure	GO:0016798//hydrolase activity, acting on glycosyl bonds;GO:0016758//transferase activity, transferring hexosyl groups	GO:0044042//glucan metabolic process	gi|645246548|ref|XP_008229405.1|/0/PREDICTED: brassinosteroid-regulated protein BRU1-like [Prunus mume]
Pm011203	7.8418	18.9424	9.61363	2.53986	ko00980//Metabolism of xenobiotics by cytochrome P450;ko05200//Pathways in cancer;ko00480//Glutathione metabolism;ko00982//Drug metabolism - cytochrome P450;ko05215//Prostate cancer	-	-	-	gi|645239716|ref|XP_008226262.1|/2.15062e-150/PREDICTED: probable glutathione S-transferase [Prunus mume]
Pm002752	95.7873	156.205	105.936	94.9743	-	-	-	-	gi|645220709|ref|XP_008241444.1|/6.2445e-173/PREDICTED: uncharacterized protein LOC103339866 [Prunus mume]
Pm002367	40.9238	66.2883	50.4124	44.5075	ko04920//Adipocytokine signaling pathway	GO:0031224//intrinsic component of membrane	-	-	gi|645219871|ref|XP_008237729.1|/0/PREDICTED: adiponectin receptor protein-like isoform X1 [Prunus mume]
Pm010640	66.8036	42.86	43.4796	37.5051	ko04144//Endocytosis	-	-	GO:0045184//establishment of protein localization	gi|645238507|ref|XP_008225711.1|/3.6205e-112/PREDICTED: vacuolar protein sorting-associated protein 2 homolog 2 [Prunus mume]
Pm005257	18.3487	9.96617	7.04582	6.98298	-	GO:0043231//intracellular membrane-bounded organelle	GO:0003676//nucleic acid binding	GO:0006351//transcription, DNA-templated	gi|596120011|ref|XP_007221762.1|/2.54575e-156/hypothetical protein PRUPE_ppb024283mg [Prunus persica]
Pm003636	19.5381	9.67772	7.09267	16.8577	-	-	GO:0016787//hydrolase activity	GO:0044238//primary metabolic process	gi|595834708|ref|XP_007206912.1|/4.89829e-90/hypothetical protein PRUPE_ppb014227mg, partial [Prunus persica]
Pm005019	5.49829	12.6238	7.12121	13.7596	-	-	-	-	gi|645226133|ref|XP_008219898.1|/0/PREDICTED: uncharacterized protein LOC103320063 [Prunus mume]
Pm009165	1.51891	5.20743	2.25039	0.647279	-	-	GO:0046914//transition metal ion binding	-	gi|645235254|ref|XP_008224181.1|/0/PREDICTED: E3 ubiquitin protein ligase DRIP2-like isoform X2 [Prunus mume]
Pm026308	0.289265	1.37599	0.753537	0.926477	ko00908//Zeatin biosynthesis;ko00944//Flavone and flavonol biosynthesis	-	GO:0016757//transferase activity, transferring glycosyl groups	-	gi|645272371|ref|XP_008241364.1|/0/PREDICTED: UDP-glycosyltransferase 73C3-like [Prunus mume]
Pm009159	2.16649	6.97221	6.29489	2.91774	ko03010//Ribosome	-	GO:0016791//phosphatase activity	GO:0006796//phosphate-containing compound metabolic process	gi|645235247|ref|XP_008224179.1|/4.56626e-151/PREDICTED: acid phosphatase 1-like [Prunus mume]
Pm026850	2.0889	6.64273	3.2434	15.3829	ko05033//Nicotine addiction;ko04721//Synaptic vesicle cycle;ko04075//Plant hormone signal transduction;ko04727//GABAergic synapse;ko04723//Retrograde endocannabinoid signaling;ko05032//Morphine addiction	GO:0031224//intrinsic component of membrane	-	-	gi|645273659|ref|XP_008241984.1|/0/PREDICTED: lysine histidine transporter-like 8 [Prunus mume]
Pm007647	483.358	294.421	346.113	1217.86	-	-	-	-	gi|645232037|ref|XP_008222678.1|/1.91716e-53/PREDICTED: putative lipid-transfer protein DIR1 [Prunus mume]
Pm009288	7.47359	16.4186	5.64895	16.9358	-	-	GO:0016407//acetyltransferase activity	GO:0001101//response to acid chemical	gi|645235478|ref|XP_008224290.1|/6.66262e-135/PREDICTED: uncharacterized protein LOC103324032 [Prunus mume]
Pm002768	20.3123	32.4984	28.7649	35.4451	ko00903//Limonene and pinene degradation;ko00642//Ethylbenzene degradation;ko00362//Benzoate degradation;ko05134//Legionellosis;ko00240//Pyrimidine metabolism;ko00051//Fructose and mannose metabolism;ko01120//Microbial metabolism in diverse environments;ko01100//Metabolic pathways;ko00627//Aminobenzoate degradation;ko00350//Tyrosine metabolism	-	GO:0004672//protein kinase activity;GO:0032550	GO:0006464//cellular protein modification process	gi|645220742|ref|XP_008241592.1|/0/PREDICTED: serine/threonine-protein kinase AFC1 [Prunus mume]
Pm016533	42.1756	19.2854	25.4639	24.9008	-	-	-	-	gi|645251066|ref|XP_008231509.1|/1.29614e-155/PREDICTED: uncharacterized protein LOC103330685 isoform X1 [Prunus mume]
Pm008439	31.4781	51.8461	69.8496	67.1319	ko00500//Starch and sucrose metabolism;ko01100//Metabolic pathways;ko00040//Pentose and glucuronate interconversions	-	GO:0004553//hydrolase activity, hydrolyzing O-glycosyl compounds	GO:0044238//primary metabolic process	gi|645233640|ref|XP_008223441.1|/0/PREDICTED: polygalacturonase At1g48100 [Prunus mume]
Pm021759	30.4643	58.8688	57.606	35.4779	-	-	-	-	gi|645262745|ref|XP_008236903.1|/2.25996e-50/PREDICTED: uncharacterized protein LOC103335657 [Prunus mume]
Pm007045	20.8221	32.2743	24.1171	26.3084	ko01100//Metabolic pathways;ko00600//Sphingolipid metabolism	-	GO:0043168//anion binding;GO:0016832//aldehyde-lyase activity	GO:0043436;GO:0006665//sphingolipid metabolic process	gi|645231020|ref|XP_008222198.1|/0/PREDICTED: sphingosine-1-phosphate lyase isoform X1 [Prunus mume]
Pm002370	84.4885	144.574	99.3519	63.7149	-	-	-	-	gi|571540380|ref|XP_006601467.1|/8.88501e-11/PREDICTED: uncharacterized protein LOC102663474 [Glycine max]
Pm009724	32.7028	52.4755	56.2165	62.9282	ko04115//p53 signaling pathway;ko04120//Ubiquitin mediated proteolysis	GO:0031224//intrinsic component of membrane	GO:0043169//cation binding;GO:0016682//oxidoreductase activity, acting on diphenols and related substances as donors, oxygen as acceptor	GO:0044710;GO:0006996//organelle organization	gi|645236435|ref|XP_008224736.1|/0/PREDICTED: ubiquinol oxidase 4, chloroplastic/chromoplastic [Prunus mume]
Pm004557	3.11249	0.869331	1.21516	0.709384	-	-	GO:0003676//nucleic acid binding	GO:0010033//response to organic substance	gi|645225106|ref|XP_008219428.1|/0/PREDICTED: protein ODORANT1 [Prunus mume]
Pm003627	4.10724	1.56809	2.6547	5.72976	-	GO:0031224//intrinsic component of membrane	GO:0015077//monovalent inorganic cation transmembrane transporter activity	GO:0015696//ammonium transport	gi|751068263|gb|AJF36054.1|/0/ammonium transporter [Prunus persica]
Pm018827	52.7337	84.392	77.9459	152.232	-	-	GO:0016859//cis-trans isomerase activity	GO:0018208//peptidyl-proline modification	gi|645255758|ref|XP_008233642.1|/2.46436e-101/PREDICTED: peptidyl-prolyl cis-trans isomerase FKBP20-1 [Prunus mume]
Pm003379	43.7592	21.2746	29.8398	21.3387	ko01100//Metabolic pathways;ko00563//Glycosylphosphatidylinositol(GPI)-anchor biosynthesis	-	GO:0046914//transition metal ion binding	-	gi|645222270|ref|XP_008246510.1|/0/PREDICTED: E3 ubiquitin-protein ligase ATL6-like [Prunus mume]
Pm002166	32.641	19.5892	17.0052	4.54758	-	GO:0043231//intracellular membrane-bounded organelle	GO:0003676//nucleic acid binding;GO:0001071//nucleic acid binding transcription factor activity;GO:0005515//protein binding	GO:0006351//transcription, DNA-templated	gi|645219410|ref|XP_008235579.1|/1.80498e-130/PREDICTED: MADS-box protein SVP [Prunus mume]
Pm013680	17.1925	10.0306	14.8219	2.35525	ko04626//Plant-pathogen interaction	-	-	-	gi|645245116|ref|XP_008228729.1|/0/PREDICTED: protein TOO MANY MOUTHS [Prunus mume]
Pm018264	17.2624	27.9377	21.7163	24.1852	-	-	GO:0004672//protein kinase activity;GO:0032550	GO:0006464//cellular protein modification process	gi|297745358|emb|CBI40438.3|/0/unnamed protein product [Vitis vinifera]
Pm006753	41.2811	14.8515	35.5219	11.1349	-	-	GO:0046914//transition metal ion binding	-	gi|645230365|ref|XP_008221903.1|/4.47678e-95/PREDICTED: RING-H2 finger protein ATL47 [Prunus mume]
Pm017493	122.232	80.4422	76.0286	181.501	ko00073//Cutin, suberine and wax biosynthesis;ko01110//Biosynthesis of secondary metabolites	GO:0031224//intrinsic component of membrane	GO:0046914//transition metal ion binding;GO:0003824//catalytic activity	GO:0006631//fatty acid metabolic process	gi|645252745|ref|XP_008232261.1|/0/PREDICTED: protein ECERIFERUM 1-like [Prunus mume]
Pm020959	77.1859	146.946	72.8333	37.5279	-	GO:0044444	-	-	gi|645261053|ref|XP_008236109.1|/2.82e-174/PREDICTED: cytokinin riboside 5'-monophosphate phosphoribohydrolase LOG5 [Prunus mume]
Pm019009	115.685	60.1496	74.508	111.392	-	-	-	-	gi|596027619|ref|XP_007219274.1|/6.15634e-66/hypothetical protein PRUPE_ppa018399mg, partial [Prunus persica]
Pm007778	23.9254	16.4103	15.0182	15.1612	-	GO:0005875//microtubule associated complex	GO:0032550;GO:0003774//motor activity;GO:0015631//tubulin binding	GO:0007017//microtubule-based process	gi|645232264|ref|XP_008222786.1|/0/PREDICTED: kinesin-like protein KIN12B [Prunus mume]
Pm028337	0.087617	0.716537	0.307919	1.93833	ko00460//Cyanoamino acid metabolism;ko00908//Zeatin biosynthesis;ko01110//Biosynthesis of secondary metabolites;ko00402//Benzoxazinoid biosynthesis	-	-	-	gi|645305213|ref|XP_008245954.1|/0/PREDICTED: UDP-glycosyltransferase 85A5-like [Prunus mume]
Pm029122	33.6895	53.4452	32.0184	20.3213	-	GO:0016020//membrane	GO:0016791//phosphatase activity	GO:0006796//phosphate-containing compound metabolic process	gi|645276450|ref|XP_008243295.1|/0/PREDICTED: lipid phosphate phosphatase 2-like [Prunus mume]
Pm030471	2.73749	8.96091	6.53721	3.86977	-	GO:0031224//intrinsic component of membrane	GO:0046915//transition metal ion transmembrane transporter activity	GO:0006829//zinc II ion transport;GO:0044763	gi|595960062|ref|XP_007216850.1|/2.07598e-150/hypothetical protein PRUPE_ppa021733mg [Prunus persica]
Pm025927	3.72615	0.796062	0.392483	1.3076	ko00500//Starch and sucrose metabolism;ko02030//Bacterial chemotaxis;ko00940//Phenylpropanoid biosynthesis;ko00460//Cyanoamino acid metabolism;ko01100//Metabolic pathways;ko02020//Two-component system;ko01110//Biosynthesis of secondary metabolites	-	GO:0004553//hydrolase activity, hydrolyzing O-glycosyl compounds	GO:0044238//primary metabolic process	gi|595819910|ref|XP_007204571.1|/0/hypothetical protein PRUPE_ppa003718mg [Prunus persica]
Pm028721	13.4634	6.56431	7.04935	5.07122	-	-	GO:0003676//nucleic acid binding	GO:0006351//transcription, DNA-templated	gi|645278337|ref|XP_008244186.1|/0/PREDICTED: NAC domain-containing protein 89-like [Prunus mume]
Pm015116	23.4927	15.183	12.2703	3.95429	-	GO:0031224//intrinsic component of membrane	GO:0016759//cellulose synthase activity	GO:0030243//cellulose metabolic process	gi|645247750|ref|XP_008229982.1|/0/PREDICTED: cellulose synthase-like protein B4 isoform X3 [Prunus mume]
Pm006334	28.6436	13.1259	16.9078	17.3395	ko04626//Plant-pathogen interaction	-	GO:0046872//metal ion binding;GO:0016491//oxidoreductase activity	-	gi|645229432|ref|XP_008221464.1|/4.22539e-113/PREDICTED: probable calcium-binding protein CML25 [Prunus mume]
Pm030024	37.2734	25.4257	12.3439	3.33002	ko00514//Other types of O-glycan biosynthesis	-	-	-	gi|645253965|ref|XP_008232818.1|/0/PREDICTED: O-glucosyltransferase rumi homolog [Prunus mume]
Pm017356	0.825719	0.160059	0.132663	0.316727	ko00500//Starch and sucrose metabolism;ko01100//Metabolic pathways;ko00040//Pentose and glucuronate interconversions	GO:0030312//external encapsulating structure	GO:0030234//enzyme regulator activity;GO:0052689//carboxylic ester hydrolase activity	GO:0071555//cell wall organization;GO:0000272//polysaccharide catabolic process;GO:0044092//negative regulation of molecular function	gi|645252509|ref|XP_008232156.1|/0/PREDICTED: probable pectinesterase/pectinesterase inhibitor 51 [Prunus mume]
Pm006503	1.83662	5.02766	1.7451	0.732218	-	GO:0030529//ribonucleoprotein complex	GO:0005198//structural molecule activity	GO:0010467//gene expression	gi|645229779|ref|XP_008221619.1|/0/PREDICTED: uncharacterized protein LOC103321580 [Prunus mume]
Pm028034	148.107	96.2343	41.9921	13.7429	-	GO:0043231//intracellular membrane-bounded organelle	GO:0003824//catalytic activity	-	gi|645276851|ref|XP_008243486.1|/0/PREDICTED: IAA-amino acid hydrolase ILR1-like 3 [Prunus mume]
Pm007983	20.5281	13.6659	11.9687	12.0487	ko04626//Plant-pathogen interaction;ko04011//MAPK signaling pathway - yeast	-	GO:0036094//small molecule binding;GO:0004672//protein kinase activity;GO:1901363;GO:0097159//organic cyclic compound binding	GO:0006464//cellular protein modification process	gi|645232654|ref|XP_008222965.1|/0/PREDICTED: mitogen-activated protein kinase kinase kinase NPK1 [Prunus mume]
Pm028407	0.601741	3.14797	2.68835	3.8683	-	-	-	-	gi|596289040|ref|XP_007226034.1|/3.10184e-73/hypothetical protein PRUPE_ppa013095mg [Prunus persica]
Pm008153	24.2716	38.1557	22.5552	14.7281	ko04075//Plant hormone signal transduction	-	-	-	gi|645233063|ref|XP_008223164.1|/0/PREDICTED: probable protein phosphatase 2C 40 isoform X1 [Prunus mume]
Pm029613	13.6978	8.67605	8.13621	9.80874	-	GO:0005875//microtubule associated complex	GO:0015631//tubulin binding;GO:0003774//motor activity;GO:0032550	GO:0007017//microtubule-based process	gi|645278483|ref|XP_008244252.1|/0/PREDICTED: LOW QUALITY PROTEIN: kinesin-4 [Prunus mume]
Pm020483	4.6349	8.40646	3.41342	31.2337	ko03040//Spliceosome;ko04976//Bile secretion;ko02010//ABC transporters	-	GO:0017111//nucleoside-triphosphatase activity;GO:0032550	GO:0009154//purine ribonucleotide catabolic process	gi|645259890|ref|XP_008235577.1|/0/PREDICTED: pleiotropic drug resistance protein 1-like [Prunus mume]
Pm010058	844.831	564.857	496.953	515.085	-	-	GO:0005198//structural molecule activity	-	gi|595885039|ref|XP_007213090.1|/3.40189e-88/hypothetical protein PRUPE_ppa021281mg, partial [Prunus persica]
Pm003331	2.88721	6.13686	4.12728	7.71984	ko00591//Linoleic acid metabolism	-	GO:0046914//transition metal ion binding;GO:0016702//oxidoreductase activity, acting on single donors with incorporation of molecular oxygen, incorporation of two atoms of oxygen	GO:0006633//fatty acid biosynthetic process	gi|645222147|ref|XP_008246455.1|/0/PREDICTED: probable linoleate 9S-lipoxygenase 5 [Prunus mume]
Pm012360	5.23336	10.9561	9.78509	23.3287	ko00941//Flavonoid biosynthesis;ko00624//Polycyclic aromatic hydrocarbon degradation;ko00361//Chlorocyclohexane and chlorobenzene degradation;ko01120//Microbial metabolism in diverse environments;ko00640//Propanoate metabolism;ko01110//Biosynthesis of secondary metabolites	-	GO:0016628//oxidoreductase activity, acting on the CH-CH group of donors, NAD or NADP as acceptor	GO:0044710	gi|645241998|ref|XP_008227344.1|/0/PREDICTED: isoeugenol synthase 1-like [Prunus mume]
Pm017959	16.8571	34.2435	19.8124	34.0047	-	-	GO:0046914//transition metal ion binding	-	gi|645253733|ref|XP_008232713.1|/2.78473e-104/PREDICTED: early nodulin-55-2-like [Prunus mume]
Pm014642	0.316515	2.14806	0.884719	6.70949	ko00940//Phenylpropanoid biosynthesis;ko00460//Cyanoamino acid metabolism;ko01110//Biosynthesis of secondary metabolites;ko00402//Benzoxazinoid biosynthesis	-	-	-	gi|645246692|ref|XP_008229473.1|/0/PREDICTED: UDP-glycosyltransferase 85A5-like [Prunus mume]
Pm002602	68.3146	122.622	78.0894	136.705	-	-	-	-	gi|645220409|ref|XP_008240135.1|/1.52286e-85/PREDICTED: uncharacterized protein LOC103338677 [Prunus mume]
Pm027870	3.82742	0.880152	0.170213	0	-	-	-	GO:0006351//transcription, DNA-templated	gi|645306590|ref|XP_008246209.1|/6.1433e-52/PREDICTED: ethylene-responsive transcription factor ERF027-like [Prunus mume]
Pm020323	36.9235	66.2227	46.6823	55.3917	ko04146//Peroxisome;ko04115//p53 signaling pathway;ko04120//Ubiquitin mediated proteolysis	-	GO:0046914//transition metal ion binding	-	gi|645259625|ref|XP_008235449.1|/2.4973e-112/PREDICTED: E3 ubiquitin-protein ligase RNF4 isoform X2 [Prunus mume]
Pm010079	921.382	591.683	596.149	321.201	-	-	-	-	gi|645237268|ref|XP_008225127.1|/1.45134e-65/PREDICTED: auxin-repressed 12.5 kDa protein-like [Prunus mume]
Pm009945	21.6553	14.1101	11.1593	9.33981	ko04626//Plant-pathogen interaction	-	GO:0016301//kinase activity;GO:0032550	GO:0006464//cellular protein modification process	gi|645236957|ref|XP_008224986.1|/0/PREDICTED: protein STRUBBELIG-RECEPTOR FAMILY 3 [Prunus mume]
Pm015261	705.912	464.601	575.209	923.86	-	GO:0005576//extracellular region;GO:0030312//external encapsulating structure	GO:0016798//hydrolase activity, acting on glycosyl bonds;GO:0016758//transferase activity, transferring hexosyl groups	GO:0044042//glucan metabolic process	gi|645248046|ref|XP_008230120.1|/0/PREDICTED: xyloglucan endotransglucosylase/hydrolase protein 9 [Prunus mume]
Pm019084	47.8345	77.5496	197.317	1237.25	ko00941//Flavonoid biosynthesis;ko01100//Metabolic pathways;ko01110//Biosynthesis of secondary metabolites	GO:0044424	GO:0046914//transition metal ion binding;GO:0019842//vitamin binding;GO:0016706//oxidoreductase activity, acting on paired donors, with incorporation or reduction of molecular oxygen, 2-oxoglutarate as one donor, and incorporation of one atom each of oxygen into both donors	GO:0051553	gi|645256322|ref|XP_008233898.1|/0/PREDICTED: flavonol synthase/flavanone 3-hydroxylase [Prunus mume]
Pm026679	47.2871	76.0744	73.7019	78.1322	ko05218//Melanoma;ko05160//Hepatitis C;ko05211//Renal cell carcinoma;ko04540//Gap junction;ko04725//Cholinergic synapse;ko04360//Axon guidance;ko04916//Melanogenesis;ko05142//Chagas disease (American trypanosomiasis);ko04270//Vascular smooth muscle contraction;ko05133//Pertussis;ko04062//Chemokine signaling pathway;ko05145//Toxoplasmosis;ko05221//Acute myeloid leukemia;ko04320//Dorso-ventral axis…	-	GO:0001071//nucleic acid binding transcription factor activity;GO:0003677//DNA binding	GO:0050896//response to stimulus;GO:0017148//negative regulation of translation;GO:0006351//transcription, DNA-templated	gi|645273132|ref|XP_008241732.1|/1.44973e-94/PREDICTED: ocs element-binding factor 1-like [Prunus mume]
Pm010425	22.0139	10.6698	4.60942	4.46649	ko01100//Metabolic pathways;ko00906//Carotenoid biosynthesis;ko01110//Biosynthesis of secondary metabolites	-	GO:0016491//oxidoreductase activity	GO:0044710	gi|645238050|ref|XP_008225495.1|/0/PREDICTED: probable 9-cis-epoxycarotenoid dioxygenase NCED5, chloroplastic [Prunus mume]
Pm023906	11.4758	5.21351	2.34853	110.639	ko00073//Cutin, suberine and wax biosynthesis;ko01100//Metabolic pathways	-	GO:0046906//tetrapyrrole binding;GO:0046914//transition metal ion binding;GO:0016713;GO:0016712//oxidoreductase activity, acting on paired donors, with incorporation or reduction of molecular oxygen, reduced flavin or flavoprotein as one donor, and incorporation of one atom of oxygen	GO:0032787//monocarboxylic acid metabolic process	gi|645267111|ref|XP_008238919.1|/0/PREDICTED: cytochrome P450 86A8 [Prunus mume]
Pm027040	0.265864	1.45447	0.814321	0.240129	ko00330//Arginine and proline metabolism;ko00270//Cysteine and methionine metabolism;ko01100//Metabolic pathways;ko00480//Glutathione metabolism;ko03010//Ribosome;ko00410//beta-Alanine metabolism	-	GO:0003824//catalytic activity	-	gi|645274147|ref|XP_008242205.1|/0/PREDICTED: thermospermine synthase ACAULIS5-like [Prunus mume]
Pm005389	40.5533	24.1482	33.475	10.2071	ko03060//Protein export;ko03070//Bacterial secretion system;ko00240//Pyrimidine metabolism;ko01100//Metabolic pathways;ko00250//Alanine, aspartate and glutamate metabolism	-	-	GO:0008152//metabolic process;GO:0009965//leaf morphogenesis	gi|645227023|ref|XP_008220315.1|/1.44519e-129/PREDICTED: LOB domain-containing protein 37-like [Prunus mume]
Pm015568	27.8751	18.1502	13.6802	20.8408	-	-	-	-	gi|645248784|ref|XP_008230454.1|/0/PREDICTED: cell wall protein TIR4-like isoform X1 [Prunus mume]
Pm007488	0.483673	2.3705	0.647994	2.3931	ko00500//Starch and sucrose metabolism;ko00520//Amino sugar and nucleotide sugar metabolism;ko01100//Metabolic pathways;ko01110//Biosynthesis of secondary metabolites	GO:0030312//external encapsulating structure	GO:0004553//hydrolase activity, hydrolyzing O-glycosyl compounds;GO:0097367//carbohydrate derivative binding	GO:0009793//embryo development ending in seed dormancy;GO:0044036//cell wall macromolecule metabolic process;GO:0044238//primary metabolic process;GO:0006026	gi|645231793|ref|XP_008222565.1|/0/PREDICTED: endochitinase PR4-like [Prunus mume]
Pm027641	149.835	95.9562	114.225	57.5121	-	-	-	-	gi|645275588|ref|XP_008242890.1|/3.9848e-102/PREDICTED: uncharacterized protein LOC103341189 [Prunus mume]
Pm002154	9.28145	1.66622	0.273022	0.906918	-	-	-	-	-
Pm014836	6.82595	15.7546	12.022	3.99187	-	-	GO:0016757//transferase activity, transferring glycosyl groups	-	gi|645247022|ref|XP_008229635.1|/0/PREDICTED: UDP-glucose flavonoid 3-O-glucosyltransferase 6-like [Prunus mume]
Pm023538	5.84429	11.1459	9.02419	7.92315	ko04626//Plant-pathogen interaction;ko04111//Cell cycle - yeast	-	GO:0032550	GO:0006950//response to stress;GO:0007154//cell communication	gi|595858400|ref|XP_007210739.1|/0/hypothetical protein PRUPE_ppa021703mg [Prunus persica]
Pm009323	7.48846	3.69492	3.91685	2.1503	-	-	-	-	gi|645235545|ref|XP_008224321.1|/0/PREDICTED: uncharacterized protein LOC103324064 [Prunus mume]
Pm023087	2.27608	0.5594	0.234955	0.0176956	ko00941//Flavonoid biosynthesis;ko00624//Polycyclic aromatic hydrocarbon degradation;ko00361//Chlorocyclohexane and chlorobenzene degradation;ko01120//Microbial metabolism in diverse environments;ko00640//Propanoate metabolism;ko01110//Biosynthesis of secondary metabolites	-	-	-	gi|645265367|ref|XP_008238117.1|/0/PREDICTED: isoflavone reductase homolog [Prunus mume]
Pm026349	41.7891	70.488	54.4421	92.4806	ko00270//Cysteine and methionine metabolism;ko01100//Metabolic pathways;ko01110//Biosynthesis of secondary metabolites	GO:0016021//integral component of membrane;GO:0005911//cell-cell junction;GO:0044444	GO:0032550;GO:0046906//tetrapyrrole binding;GO:0046914//transition metal ion binding;GO:0016765//transferase activity, transferring alkyl or aryl (other than methyl) groups	GO:0009108//coenzyme biosynthetic process	gi|645272444|ref|XP_008241399.1|/0/PREDICTED: S-adenosylmethionine synthase 3 [Prunus mume]
Pm006847	0.2035	1.23457	0.0894048	0.0961595	ko04075//Plant hormone signal transduction	-	GO:0003824//catalytic activity	-	gi|645230539|ref|XP_008221981.1|/0/PREDICTED: probable carboxylesterase 11 [Prunus mume]
Pm001638	3.21125	1.28121	2.4453	1.18903	ko04626//Plant-pathogen interaction	-	GO:0032550	GO:0006950//response to stress	gi|645218520|ref|XP_008231039.1|/0/PREDICTED: probable disease resistance RPP8-like protein 2 [Prunus mume]
Pm010487	178.747	121.994	110.332	69.769	-	-	GO:0005515//protein binding	-	gi|645238155|ref|XP_008225543.1|/2.24061e-179/PREDICTED: BAG family molecular chaperone regulator 2-like [Prunus mume]
Pm026736	67.9284	118.015	86.7049	105.253	-	GO:0000785//chromatin;GO:0043231//intracellular membrane-bounded organelle	GO:0003676//nucleic acid binding	GO:0034728//nucleosome organization	gi|645273281|ref|XP_008241803.1|/2.53947e-42/PREDICTED: histone H1 [Prunus mume]
Pm011546	97.1991	154.246	73.7981	26.1067	-	-	-	-	gi|645240501|ref|XP_008226634.1|/2.59295e-89/PREDICTED: uncharacterized protein LOC103326207 [Prunus mume]
Pm023519	9.98489	26.201	43.7699	433.547	-	-	-	-	gi|645266321|ref|XP_008238562.1|/4.87716e-68/PREDICTED: 14 kDa proline-rich protein DC2.15-like [Prunus mume]
Pm005380	34.9109	23.5243	31.7664	37.3653	ko04910//Insulin signaling pathway;ko00061//Fatty acid biosynthesis;ko01100//Metabolic pathways;ko00640//Propanoate metabolism;ko00620//Pyruvate metabolism;ko04920//Adipocytokine signaling pathway	-	GO:0005515//protein binding;GO:0004175//endopeptidase activity	GO:0016485//protein processing;GO:0044092//negative regulation of molecular function	gi|645227002|ref|XP_008220305.1|/0/PREDICTED: subtilisin-like protease [Prunus mume]
Pm009499	21.8764	12.3955	13.8616	7.71904	ko04075//Plant hormone signal transduction	-	-	-	gi|645235966|ref|XP_008224513.1|/3.76255e-96/PREDICTED: glucan endo-1,3-beta-glucosidase-like protein 2 [Prunus mume]
Pm020497	1.76809	5.58867	1.32792	1.77311	-	-	-	-	gi|645259916|ref|XP_008235588.1|/0/PREDICTED: uncharacterized protein LOC103334406 [Prunus mume]
Pm004490	2.2343	5.16336	1.66829	5.03712	ko01100//Metabolic pathways;ko00563//Glycosylphosphatidylinositol(GPI)-anchor biosynthesis	-	GO:0046914//transition metal ion binding	-	gi|645224964|ref|XP_008219359.1|/0/PREDICTED: RING-H2 finger protein ATL34-like [Prunus mume]
Pm013843	0.528232	2.86713	0.321796	2.91643	-	-	-	-	gi|645245347|ref|XP_008228836.1|/1.1952e-77/PREDICTED: formin-like protein 14 [Prunus mume]
Pm025724	442.404	285.111	366.234	150.975	ko04626//Plant-pathogen interaction	-	GO:0046872//metal ion binding	-	gi|645271060|ref|XP_008240735.1|/6.23906e-143/PREDICTED: probable calcium-binding protein CML36 [Prunus mume]
Pm024246	14.6374	6.58435	9.35882	3.95422	-	-	-	-	gi|645267816|ref|XP_008239247.1|/1.8515e-102/PREDICTED: LOW QUALITY PROTEIN: uncharacterized protein LOC103337859 [Prunus mume]
Pm013006	3.78358	7.90678	6.84702	11.2852	ko04727//GABAergic synapse;ko04940//Type I diabetes mellitus;ko00430//Taurine and hypotaurine metabolism;ko01100//Metabolic pathways;ko00410//beta-Alanine metabolism;ko01110//Biosynthesis of secondary metabolites;ko00650//Butanoate metabolism;ko00250//Alanine, aspartate and glutamate metabolism	GO:0044444	GO:0016831//carboxy-lyase activity;GO:0043168//anion binding	GO:0009064//glutamine family amino acid metabolic process;GO:0010038//response to metal ion	gi|645243312|ref|XP_008227916.1|/0/PREDICTED: glutamate decarboxylase 1 [Prunus mume]
Pm005715	38.2715	21.4163	30.0493	17.9096	-	-	-	-	gi|645228185|ref|XP_008220875.1|/5.34944e-132/PREDICTED: uncharacterized protein LOC103320911 [Prunus mume]
Pm009356	19.662	55.2718	14.9019	37.0629	ko00980//Metabolism of xenobiotics by cytochrome P450;ko05200//Pathways in cancer;ko00480//Glutathione metabolism;ko00982//Drug metabolism - cytochrome P450;ko05215//Prostate cancer	-	-	-	gi|645235607|ref|XP_008224351.1|/6.7371e-165/PREDICTED: probable glutathione S-transferase [Prunus mume]
Pm009285	6.67516	2.41455	1.74279	3.49464	-	-	GO:0005488	GO:0010876//lipid localization	gi|645235472|ref|XP_008224287.1|/1.49474e-114/PREDICTED: non-specific lipid-transfer protein-like protein At2g13820 [Prunus mume]
Pm030227	22.3014	15.1931	13.184	15.5886	-	GO:0005875//microtubule associated complex	GO:0015631//tubulin binding;GO:0003774//motor activity;GO:0032550	GO:0007017//microtubule-based process	gi|645278050|ref|XP_008244056.1|/0/PREDICTED: kinesin-like protein KIF19 isoform X1 [Prunus mume]
Pm010433	1.34175	0.223922	0.825475	0.218634	-	-	-	-	gi|645238202|ref|XP_008225566.1|/4.66557e-156/PREDICTED: uncharacterized protein LOC103325199 [Prunus mume]
Pm007343	0.908379	0.211315	0.141334	0.122037	-	-	-	-	gi|645231600|ref|XP_008222473.1|/0/PREDICTED: uncharacterized protein LOC103322347 [Prunus mume]
Pm025177	4.81594	10.3774	4.40513	17.2357	-	-	GO:0003676//nucleic acid binding	-	gi|645269999|ref|XP_008240255.1|/0/PREDICTED: transcription factor MYB108-like [Prunus mume]
Pm006606	3.9821	7.83535	4.08905	4.40669	ko04626//Plant-pathogen interaction	-	GO:0016491//oxidoreductase activity	GO:0008152//metabolic process	gi|645229973|ref|XP_008221711.1|/0/PREDICTED: probable leucine-rich repeat receptor-like protein kinase At1g35710 [Prunus mume]
Pm005892	3.29121	8.18544	8.42041	6.79698	ko05166//HTLV-I infection;ko05221//Acute myeloid leukemia;ko05200//Pathways in cancer;ko04115//p53 signaling pathway;ko05169//Epstein-Barr virus infection;ko04110//Cell cycle;ko05202//Transcriptional misregulation in cancer;ko04914//Progesterone-mediated oocyte maturation;ko04114//Oocyte meiosis	GO:0043231//intracellular membrane-bounded organelle	-	-	gi|645229223|ref|XP_008221365.1|/0/PREDICTED: cyclin-SDS [Prunus mume]
Pm024270	1.03156	2.34451	3.19479	4.46013	ko03013//RNA transport;ko05164//Influenza A	-	-	-	gi|645267927|ref|XP_008239300.1|/0/PREDICTED: putative GPI-anchored protein PB15E9.01c [Prunus mume]
Pm010466	20.6143	34.0144	19.3033	20.0794	-	-	-	-	gi|645238125|ref|XP_008225530.1|/0/PREDICTED: uncharacterized protein LOC103325163 [Prunus mume]
Pm020743	2.23676	4.93826	1.20793	4.83882	ko04626//Plant-pathogen interaction	-	GO:0016301//kinase activity;GO:0032550	GO:0006464//cellular protein modification process	gi|645260654|ref|XP_008235929.1|/4.8717e-157/PREDICTED: probably inactive leucine-rich repeat receptor-like protein kinase At5g48380 [Prunus mume]
Pm007608	166.442	110.126	145.243	282.617	-	-	-	-	gi|645231988|ref|XP_008222655.1|/2.69523e-72/PREDICTED: extensin-2-like, partial [Prunus mume]
Pm025284	30.1694	18.958	37.5354	47.6775	ko00564//Glycerophospholipid metabolism;ko00740//Riboflavin metabolism;ko00562//Inositol phosphate metabolism;ko00565//Ether lipid metabolism;ko04111//Cell cycle - yeast;ko01120//Microbial metabolism in diverse environments;ko01100//Metabolic pathways;ko00627//Aminobenzoate degradation;ko05152//Tuberculosis	-	GO:0016791//phosphatase activity	GO:0006796//phosphate-containing compound metabolic process	gi|645270324|ref|XP_008240407.1|/0/PREDICTED: purple acid phosphatase 3-like [Prunus mume]
Pm016292	26.2018	17.418	18.4516	21.2418	-	-	-	-	gi|645250583|ref|XP_008231278.1|/0/PREDICTED: uncharacterized protein LOC103330468 isoform X1 [Prunus mume]
Pm006651	0.220912	1.34152	1.70915	12.4446	-	GO:0016021//integral component of membrane;GO:0005576//extracellular region;GO:0030312//external encapsulating structure	GO:0016798//hydrolase activity, acting on glycosyl bonds;GO:0016758//transferase activity, transferring hexosyl groups	GO:0044042//glucan metabolic process;GO:0009827//plant-type cell wall modification	gi|645230127|ref|XP_008221789.1|/0/PREDICTED: probable xyloglucan endotransglucosylase/hydrolase protein 33 [Prunus mume]
Pm018317	13.6975	8.47918	10.1651	2.94243	ko00941//Flavonoid biosynthesis;ko00624//Polycyclic aromatic hydrocarbon degradation;ko00903//Limonene and pinene degradation;ko01120//Microbial metabolism in diverse environments;ko01100//Metabolic pathways;ko00627//Aminobenzoate degradation;ko00945//Stilbenoid, diarylheptanoid and gingerol biosynthesis;ko00363//Bisphenol degradation;ko01110//Biosynthesis of secondary metabolites;ko00944//Flavon…	-	GO:0046914//transition metal ion binding;GO:0016491//oxidoreductase activity;GO:0046906//tetrapyrrole binding	GO:0044710	gi|645254537|ref|XP_008233084.1|/0/PREDICTED: cytochrome P450 78A9 [Prunus mume]
Pm014613	508.815	335.986	500.45	382.82	ko00196//Photosynthesis - antenna proteins;ko01100//Metabolic pathways	GO:0009521;GO:0009536//plastid	GO:0043169//cation binding	GO:0006091//generation of precursor metabolites and energy	gi|645246604|ref|XP_008229429.1|/0/PREDICTED: chlorophyll a-b binding protein of LHCII type 1-like [Prunus mume]
Pm027071	8.3266	16.9858	14.9582	15.4503	-	-	GO:0016407//acetyltransferase activity	-	gi|645274206|ref|XP_008242232.1|/0/PREDICTED: uncharacterized protein LOC103340582 [Prunus mume]
Pm004870	7.29764	1.8453	1.97514	1.00522	-	-	-	GO:0006351//transcription, DNA-templated	gi|645225832|ref|XP_008219757.1|/1.99093e-108/PREDICTED: ethylene-responsive transcription factor ERF012-like [Prunus mume]
Pm022277	14.3064	26.2963	22.1003	27.6271	ko03410//Base excision repair;ko03440//Homologous recombination;ko00061//Fatty acid biosynthesis;ko01120//Microbial metabolism in diverse environments;ko01100//Metabolic pathways;ko01040//Biosynthesis of unsaturated fatty acids;ko00640//Propanoate metabolism;ko00620//Pyruvate metabolism;ko03430//Mismatch repair;ko01110//Biosynthesis of secondary metabolites	-	GO:0003824//catalytic activity	GO:0044710	gi|645263678|ref|XP_008237345.1|/3.26012e-164/PREDICTED: short-chain type dehydrogenase/reductase-like [Prunus mume]
Pm012349	1.51531	4.01853	1.95045	2.3922	ko00941//Flavonoid biosynthesis;ko01100//Metabolic pathways;ko04712//Circadian rhythm - plant;ko01110//Biosynthesis of secondary metabolites	-	GO:0016747//transferase activity, transferring acyl groups other than amino-acyl groups;GO:0005515//protein binding	GO:1901575;GO:0009805//coumarin biosynthetic process	gi|645242027|ref|XP_008227360.1|/0/PREDICTED: 3,5-dihydroxybiphenyl synthase-like [Prunus mume]
Pm003598	19.6473	12.6103	10.161	14.5554	-	-	-	-	gi|645222838|ref|XP_008218343.1|/0/PREDICTED: probable replication factor C subunit 1 [Prunus mume]
Pm023671	0.056016	1.04257	21.7574	16.5717	-	GO:0031224//intrinsic component of membrane	GO:0016491//oxidoreductase activity;GO:0022857//transmembrane transporter activity	GO:0044765;GO:0044763	gi|645266661|ref|XP_008238715.1|/0/PREDICTED: sugar carrier protein C-like [Prunus mume]
Pm003614	15.6432	24.3771	19.5701	22.9614	-	-	-	-	gi|645222860|ref|XP_008218354.1|/0/PREDICTED: uncharacterized protein LOC103318717 isoform X1 [Prunus mume]
Pm004474	4.34744	0.661153	1.61075	0.487801	-	-	-	-	gi|645225065|ref|XP_008219408.1|/6.26846e-55/PREDICTED: uncharacterized protein LOC103319625 [Prunus mume]
Pm027417	1.032	2.42483	1.135	1.01253	ko05142//Chagas disease (American trypanosomiasis);ko05133//Pertussis;ko05145//Toxoplasmosis;ko04626//Plant-pathogen interaction;ko04722//Neurotrophin signaling pathway;ko05162//Measles;ko04620//Toll-like receptor signaling pathway;ko05164//Influenza A;ko05140//Leishmaniasis;ko05152//Tuberculosis;ko04064//NF-kappa B signaling pathway;ko04210//Apoptosis	-	GO:0004672//protein kinase activity;GO:0032550	GO:0006464//cellular protein modification process;GO:0008037//cell recognition	gi|645275036|ref|XP_008242619.1|/0/PREDICTED: G-type lectin S-receptor-like serine/threonine-protein kinase B120 [Prunus mume]
Pm003011	22.2185	12.7239	10.3979	14.6235	-	-	-	-	gi|645221380|ref|XP_008244750.1|/3.63542e-140/PREDICTED: high mobility group B protein 6 [Prunus mume]
Pm003665	22.289	14.0753	16.0981	7.87591	-	-	GO:0003676//nucleic acid binding	-	gi|645222964|ref|XP_008218406.1|/0/PREDICTED: uncharacterized protein LOC103318753 [Prunus mume]
Pm028968	11.4835	18.7198	15.8345	13.786	ko05142//Chagas disease (American trypanosomiasis);ko05133//Pertussis;ko05145//Toxoplasmosis;ko04626//Plant-pathogen interaction;ko04722//Neurotrophin signaling pathway;ko05162//Measles;ko04620//Toll-like receptor signaling pathway;ko05164//Influenza A;ko05140//Leishmaniasis;ko05152//Tuberculosis;ko04064//NF-kappa B signaling pathway;ko04210//Apoptosis	-	GO:0004672//protein kinase activity;GO:0032550	GO:0006464//cellular protein modification process	gi|645276115|ref|XP_008243134.1|/0/PREDICTED: proline-rich receptor-like protein kinase PERK9 [Prunus mume]
Pm001177	8.3399	4.48854	6.10851	21.7617	-	-	GO:0004180//carboxypeptidase activity	GO:0016485//protein processing	gi|645217660|ref|XP_008226808.1|/0/PREDICTED: serine carboxypeptidase-like 51 [Prunus mume]
Pm015562	18.0416	10.8971	10.395	11.3104	-	-	GO:0046914//transition metal ion binding	-	gi|645249830|ref|XP_008230922.1|/0/PREDICTED: UPF0392 protein RCOM_0530710 [Prunus mume]
Pm002450	13.83	24.4931	11.6587	15.726	ko00624//Polycyclic aromatic hydrocarbon degradation;ko00903//Limonene and pinene degradation;ko01120//Microbial metabolism in diverse environments;ko01100//Metabolic pathways;ko00627//Aminobenzoate degradation;ko00945//Stilbenoid, diarylheptanoid and gingerol biosynthesis;ko00363//Bisphenol degradation;ko01110//Biosynthesis of secondary metabolites	-	GO:0046914//transition metal ion binding;GO:0016491//oxidoreductase activity;GO:0046906//tetrapyrrole binding	GO:0044710	gi|645220085|ref|XP_008238660.1|/0/PREDICTED: isoflavone 2'-hydroxylase-like isoform X1 [Prunus mume]
Pm011610	28.901	18.4984	18.0201	27.457	-	-	GO:0016741	GO:0008152//metabolic process	gi|645240601|ref|XP_008226681.1|/0/PREDICTED: uncharacterized protein LOC103326251 [Prunus mume]
Pm029133	0.887001	7.56082	16.1308	0.182435	-	-	GO:0043169//cation binding	-	gi|645276467|ref|XP_008243302.1|/0/PREDICTED: zinc finger CCCH domain-containing protein 15 [Prunus mume]
Pm006681	130.911	80.9431	70.4912	34.0824	-	-	-	-	gi|645230188|ref|XP_008221819.1|/0/PREDICTED: uncharacterized protein LOC103321766 [Prunus mume]
Pm017801	8.99839	4.32295	3.8679	3.59241	-	-	GO:0019900//kinase binding	GO:0051726//regulation of cell cycle	gi|645253422|ref|XP_008232567.1|/1.16446e-143/PREDICTED: cyclin-U2-1 [Prunus mume]
Pm006096	14.8333	23.4231	15.529	10.9726	ko00941//Flavonoid biosynthesis;ko00940//Phenylpropanoid biosynthesis;ko00945//Stilbenoid, diarylheptanoid and gingerol biosynthesis;ko01110//Biosynthesis of secondary metabolites	-	GO:0046914//transition metal ion binding;GO:0008235//metalloexopeptidase activity	GO:0016485//protein processing	gi|645228758|ref|XP_008221146.1|/0/PREDICTED: carboxypeptidase B2 [Prunus mume]
Pm002212	0.604162	1.5753	1.27004	1.77368	ko03440//Homologous recombination;ko03013//RNA transport;ko04110//Cell cycle;ko04111//Cell cycle - yeast;ko04113//Meiosis - yeast;ko03450//Non-homologous end-joining;ko04114//Oocyte meiosis	-	-	-	gi|645219517|ref|XP_008236191.1|/0/PREDICTED: putative leucine-rich repeat-containing protein DDB_G0290503 [Prunus mume]
Pm025283	1.23953	4.24651	12.4301	94.653	ko00564//Glycerophospholipid metabolism;ko00740//Riboflavin metabolism;ko00562//Inositol phosphate metabolism;ko00565//Ether lipid metabolism;ko04111//Cell cycle - yeast;ko01120//Microbial metabolism in diverse environments;ko01100//Metabolic pathways;ko00627//Aminobenzoate degradation;ko05152//Tuberculosis	-	GO:0016791//phosphatase activity	GO:0006796//phosphate-containing compound metabolic process	gi|645270320|ref|XP_008240404.1|/0/PREDICTED: purple acid phosphatase 17-like [Prunus mume]
Pm010587	5.13513	1.37889	0.732417	0.513527	-	-	GO:0000166//nucleotide binding;GO:0016616//oxidoreductase activity, acting on the CH-OH group of donors, NAD or NADP as acceptor	GO:0044710	gi|645238401|ref|XP_008225662.1|/0/PREDICTED: tetrahydrocannabinolic acid synthase-like [Prunus mume]
Pm012908	2.11835	6.80449	13.8879	7.9049	ko00500//Starch and sucrose metabolism;ko01100//Metabolic pathways;ko00040//Pentose and glucuronate interconversions	-	GO:0004553//hydrolase activity, hydrolyzing O-glycosyl compounds	GO:0044238//primary metabolic process	gi|645243069|ref|XP_008227812.1|/0/PREDICTED: polygalacturonase At1g48100 [Prunus mume]
Pm010067	6126.12	4163.11	3046.15	2429.9	-	-	-	-	gi|645237246|ref|XP_008225117.1|/7.64263e-152/PREDICTED: uncharacterized protein ECU03_1610-like [Prunus mume]
Pm009212	0.572899	3.05542	1.00909	0.994513	ko04626//Plant-pathogen interaction	-	GO:0046872//metal ion binding	GO:0019932//second-messenger-mediated signaling	gi|645235336|ref|XP_008224218.1|/3.55924e-111/PREDICTED: calmodulin-like protein 8 isoform X1 [Prunus mume]
Pm022548	46.3406	25.3497	23.6214	19.0422	-	-	-	-	gi|595792383|ref|XP_007199940.1|/1.41219e-152/hypothetical protein PRUPE_ppa007118mg [Prunus persica]
Pm003413	11.0705	18.6	11.9472	10.5661	-	-	-	-	gi|645222322|ref|XP_008246534.1|/0/PREDICTED: autophagy-related protein 18h isoform X1 [Prunus mume]
Pm008114	126.151	77.5253	93.2089	55.3534	ko00500//Starch and sucrose metabolism;ko01100//Metabolic pathways	-	GO:0016160//amylase activity	GO:0005976//polysaccharide metabolic process	gi|645232940|ref|XP_008223100.1|/0/PREDICTED: inactive beta-amylase 9 [Prunus mume]
Pm003546	134.535	254.058	123.992	237.486	-	GO:0000785//chromatin;GO:0043231//intracellular membrane-bounded organelle	GO:0003676//nucleic acid binding	GO:0034728//nucleosome organization	gi|645222702|ref|XP_008218284.1|/2.74265e-66/PREDICTED: histone H1-like [Prunus mume]
Pm002036	18.4045	11.8532	12.2993	6.80483	ko00260//Glycine, serine and threonine metabolism;ko01100//Metabolic pathways;ko00250//Alanine, aspartate and glutamate metabolism	-	GO:0043168//anion binding;GO:0008483//transaminase activity	-	gi|645219187|ref|XP_008234501.1|/0/PREDICTED: alanine--glyoxylate aminotransferase 2 homolog 1, mitochondrial [Prunus mume]
Pm007811	2.82225	6.10078	4.48402	3.76959	-	-	-	-	gi|645232298|ref|XP_008222801.1|/0/PREDICTED: xyloglucan galactosyltransferase KATAMARI1-like [Prunus mume]
Pm018219	4.68097	2.04855	1.87702	1.65099	ko04626//Plant-pathogen interaction	-	-	-	gi|645254302|ref|XP_008232978.1|/2.25977e-157/PREDICTED: WRKY transcription factor 22 [Prunus mume]
Pm015277	0.154746	0.75928	0.248092	0.378556	ko05142//Chagas disease (American trypanosomiasis);ko05133//Pertussis;ko05145//Toxoplasmosis;ko04626//Plant-pathogen interaction;ko04722//Neurotrophin signaling pathway;ko05162//Measles;ko04620//Toll-like receptor signaling pathway;ko05164//Influenza A;ko05140//Leishmaniasis;ko05152//Tuberculosis;ko04064//NF-kappa B signaling pathway;ko04210//Apoptosis	-	GO:0004672//protein kinase activity;GO:0032550	GO:0006796//phosphate-containing compound metabolic process;GO:0006464//cellular protein modification process;GO:0008037//cell recognition	gi|645248024|ref|XP_008230110.1|/0/PREDICTED: receptor-like serine/threonine-protein kinase SD1-7 isoform X2 [Prunus mume]
Pm014993	11.235	18.7639	18.1244	19.9233	-	-	-	-	gi|645247489|ref|XP_008229861.1|/0/PREDICTED: F-box protein At3g07870 [Prunus mume]
Pm014962	2.3904	6.58599	4.71295	8.87234	-	-	-	-	gi|645247399|ref|XP_008229817.1|/2.21139e-97/PREDICTED: uncharacterized protein LOC103329167 [Prunus mume]
Pm022458	82.4523	52.9268	51.6351	21.6442	ko00562//Inositol phosphate metabolism;ko01100//Metabolic pathways;ko04070//Phosphatidylinositol signaling system	-	-	GO:0046488//phosphatidylinositol metabolic process	gi|645263942|ref|XP_008237462.1|/0/PREDICTED: type I inositol 1,4,5-trisphosphate 5-phosphatase 1 isoform X3 [Prunus mume]
Pm027917	2.20957	6.66025	3.41496	2.31069	ko00564//Glycerophospholipid metabolism;ko01100//Metabolic pathways	-	GO:0016740//transferase activity	-	gi|645306314|ref|XP_008246087.1|/8.03472e-76/PREDICTED: probable choline kinase 2 [Prunus mume]
Pm018429	15.6469	10.4555	14.2011	6.42359	ko05200//Pathways in cancer;ko03013//RNA transport;ko04011//MAPK signaling pathway - yeast;ko05216//Thyroid cancer	-	-	-	gi|645254856|ref|XP_008233230.1|/0/PREDICTED: uncharacterized protein At5g41620 [Prunus mume]
Pm006460	0.364688	1.37682	0.232105	0.435836	-	GO:0031224//intrinsic component of membrane	-	GO:0015698//inorganic anion transport;GO:0009267//cellular response to starvation	gi|645229693|ref|XP_008221580.1|/0/PREDICTED: phosphate transporter PHO1 homolog 10 [Prunus mume]
Pm000996	11.9164	20.6353	11.3643	9.2054	-	GO:0031224//intrinsic component of membrane	GO:0005515//protein binding	GO:0006950//response to stress	gi|645217330|ref|XP_008225371.1|/0/PREDICTED: MLO-like protein 6 [Prunus mume]
Pm003828	63.1358	40.6476	41.6423	56.9563	-	-	-	-	gi|645223475|ref|XP_008218648.1|/3.39594e-68/PREDICTED: homeobox protein Hox-C4 [Prunus mume]
Pm011266	16.1313	27.3249	29.0842	44.1858	ko00941//Flavonoid biosynthesis;ko01100//Metabolic pathways;ko01110//Biosynthesis of secondary metabolites	-	GO:0016705//oxidoreductase activity, acting on paired donors, with incorporation or reduction of molecular oxygen	GO:0044710	gi|645239910|ref|XP_008226353.1|/0/PREDICTED: protein SRG1-like [Prunus mume]
Pm027288	25.6806	17.4083	18.0012	23.1033	ko04075//Plant hormone signal transduction	GO:0005618//cell wall;GO:0031225//anchored component of membrane	GO:0016798//hydrolase activity, acting on glycosyl bonds	GO:0044238//primary metabolic process	gi|645274711|ref|XP_008242470.1|/0/PREDICTED: glucan endo-1,3-beta-glucosidase 13 isoform X2 [Prunus mume]
Pm010998	0.25626	1.12026	2.15681	14.2288	ko00941//Flavonoid biosynthesis;ko00073//Cutin, suberine and wax biosynthesis;ko00940//Phenylpropanoid biosynthesis;ko00945//Stilbenoid, diarylheptanoid and gingerol biosynthesis;ko01110//Biosynthesis of secondary metabolites	-	GO:0016740//transferase activity	-	gi|645239521|ref|XP_008226167.1|/0/PREDICTED: vinorine synthase-like [Prunus mume]
Pm019313	15.0463	10.069	7.98199	11.3477	-	GO:0005875//microtubule associated complex	GO:0032550;GO:0003676//nucleic acid binding;GO:0003774//motor activity;GO:0015631//tubulin binding	GO:0006259//DNA metabolic process;GO:0007017//microtubule-based process	gi|645257009|ref|XP_008234213.1|/0/PREDICTED: kinesin-1-like protein PSS1 [Prunus mume]
Pm029942	0.0829666	0.594918	0.633564	1.26112	ko00908//Zeatin biosynthesis;ko00944//Flavone and flavonol biosynthesis	-	GO:0016757//transferase activity, transferring glycosyl groups	-	gi|645292011|ref|XP_008245758.1|/0/PREDICTED: scopoletin glucosyltransferase-like [Prunus mume]
Pm020252	24.3429	15.4943	16.2005	6.09319	-	-	GO:0005488	-	gi|645259429|ref|XP_008235356.1|/0/PREDICTED: zinc finger protein MAGPIE [Prunus mume]
Pm027545	7.02511	16.4199	13.6542	9.66555	-	-	-	-	gi|595808112|ref|XP_007202720.1|/1.50743e-85/hypothetical protein PRUPE_ppa012838mg [Prunus persica]
Pm027329	1.14724	3.37472	3.44794	5.52542	-	-	-	-	gi|645274797|ref|XP_008242509.1|/0/PREDICTED: myb-like protein X [Prunus mume]
Pm006183	7.11318	4.04713	2.23602	5.33195	ko04976//Bile secretion;ko02010//ABC transporters	GO:0031224//intrinsic component of membrane	GO:0032550;GO:0042626//ATPase activity, coupled to transmembrane movement of substances	GO:0009154//purine ribonucleotide catabolic process;GO:0042886//amide transport	gi|645229292|ref|XP_008221400.1|/0/PREDICTED: ABC transporter B family member 13-like [Prunus mume]
Pm014786	39.373	60.9774	58.7118	84.3844	ko00410//beta-Alanine metabolism	-	GO:0003824//catalytic activity	GO:0044710	gi|645246952|ref|XP_008229598.1|/0/PREDICTED: probable polyamine oxidase 2 [Prunus mume]
Pm010914	2	3.94298	3.31533	3.16545	ko00230//Purine metabolism	-	-	-	gi|645239242|ref|XP_008226041.1|/0/PREDICTED: calcium-transporting ATPase 12, plasma membrane-type-like [Prunus mume]
Pm015090	13.4391	7.5831	5.38868	2.35115	-	-	GO:0003824//catalytic activity;GO:0046914//transition metal ion binding	GO:0044710	gi|645247702|ref|XP_008229958.1|/0/PREDICTED: 2-alkenal reductase (NADP(+)-dependent)-like [Prunus mume]
Pm008642	16.1163	8.68436	13.3143	13.6028	-	-	GO:0004175//endopeptidase activity	GO:0016485//protein processing	gi|645234012|ref|XP_008223613.1|/0/PREDICTED: aspartic proteinase-like [Prunus mume]
Pm008295	9.03129	2.95532	1.28513	0.503356	-	-	-	-	gi|645233346|ref|XP_008223301.1|/3.74692e-128/PREDICTED: uncharacterized protein LOC103323116 [Prunus mume]
Pm003978	25.5366	16.9604	16.2653	20.3177	-	-	-	-	gi|645223793|ref|XP_008218803.1|/0/PREDICTED: F-box protein At1g10780 [Prunus mume]
Pm004307	1681.4	1139.22	994.516	1099.46	ko04540//Gap junction;ko04145//Phagosome;ko05130//Pathogenic Escherichia coli infection	GO:0032991//macromolecular complex;GO:0015630//microtubule cytoskeleton	GO:0017111//nucleoside-triphosphatase activity;GO:0032550;GO:0005198//structural molecule activity	GO:0009154//purine ribonucleotide catabolic process;GO:0043623//cellular protein complex assembly	gi|596187057|ref|XP_007223365.1|/0/hypothetical protein PRUPE_ppa005617mg [Prunus persica]
Pm005467	0.987702	11.4485	45.9685	0.163988	-	-	-	-	gi|645227480|ref|XP_008220538.1|/0/PREDICTED: uncharacterized protein LOC103320607 [Prunus mume]
Pm000594	26.942	17.1899	17.7232	18.1148	ko05100//Bacterial invasion of epithelial cells;ko04961//Endocrine and other factor-regulated calcium reabsorption;ko04721//Synaptic vesicle cycle;ko05016//Huntington's disease;ko04142//Lysosome;ko04144//Endocytosis	-	-	-	gi|920696378|gb|KOM39603.1|/0/hypothetical protein LR48_Vigan03g298500 [Vigna angularis]
Pm021409	83.9643	56.1246	52.8601	46.1395	ko05145//Toxoplasmosis;ko04626//Plant-pathogen interaction	GO:0005911//cell-cell junction;GO:0044444	-	GO:0006950//response to stress	gi|645262007|ref|XP_008236567.1|/1.30165e-94/PREDICTED: formin-like protein 18 [Prunus mume]
Pm006607	26.7723	41.5559	40.9189	54.1283	-	-	-	-	gi|645229975|ref|XP_008221712.1|/0/PREDICTED: uncharacterized protein LOC103321659 [Prunus mume]
Pm021277	1.67617	4.36767	3.3181	4.68687	-	-	GO:0046914//transition metal ion binding	-	gi|645261730|ref|XP_008236434.1|/0/PREDICTED: BRCA1-associated protein-like [Prunus mume]
Pm009199	95.261	63.0383	81.0128	32.869	-	-	-	-	gi|596151525|ref|XP_007222776.1|/0/hypothetical protein PRUPE_ppa006575mg [Prunus persica]
Pm004102	0.532267	2.47291	1.16008	2.34492	-	GO:0031224//intrinsic component of membrane	GO:0015291//secondary active transmembrane transporter activity;GO:0015103//inorganic anion transmembrane transporter activity	GO:0008272//sulfate transport;GO:0009267//cellular response to starvation	gi|645224001|ref|XP_008218902.1|/0/PREDICTED: sulfate transporter 1.3-like [Prunus mume]
Pm009750	3.93544	8.76836	14.1225	16.37	-	GO:0005576//extracellular region;GO:0030312//external encapsulating structure	GO:0016798//hydrolase activity, acting on glycosyl bonds;GO:0016758//transferase activity, transferring hexosyl groups	GO:0044042//glucan metabolic process	gi|645236539|ref|XP_008224786.1|/0/PREDICTED: probable xyloglucan endotransglucosylase/hydrolase protein 8 [Prunus mume]
Pm008381	82.1825	141.526	118.329	106.866	ko04916//Melanogenesis;ko04020//Calcium signaling pathway;ko04270//Vascular smooth muscle contraction;ko05133//Pertussis;ko04744//Phototransduction;ko04626//Plant-pathogen interaction;ko04910//Insulin signaling pathway;ko04970//Salivary secretion;ko04912//GnRH signaling pathway;ko04722//Neurotrophin signaling pathway;ko05034//Alcoholism;ko05031//Amphetamine addiction;ko04745//Phototransduction - …	-	GO:0046872//metal ion binding	-	gi|645233505|ref|XP_008223378.1|/1.17231e-96/PREDICTED: calcium-binding protein CML24 [Prunus mume]
Pm018693	3.05157	1.22962	0.850555	0.81051	ko00903//Limonene and pinene degradation;ko05142//Chagas disease (American trypanosomiasis);ko05133//Pertussis;ko05145//Toxoplasmosis;ko00642//Ethylbenzene degradation;ko00362//Benzoate degradation;ko04722//Neurotrophin signaling pathway;ko05162//Measles;ko00240//Pyrimidine metabolism;ko00051//Fructose and mannose metabolism;ko04620//Toll-like receptor signaling pathway;ko05164//Influenza A;ko011…	-	GO:0097159//organic cyclic compound binding;GO:0016301//kinase activity;GO:1901363;GO:0036094//small molecule binding	GO:0009987//cellular process;GO:0006810//transport	gi|645255576|ref|XP_008233560.1|/0/PREDICTED: putative wall-associated receptor kinase-like 16 [Prunus mume]
Pm016360	91.182	52.925	53.5159	228.629	ko00592//alpha-Linolenic acid metabolism;ko00591//Linoleic acid metabolism;ko01100//Metabolic pathways	GO:0044434	GO:0046914//transition metal ion binding;GO:0016702//oxidoreductase activity, acting on single donors with incorporation of molecular oxygen, incorporation of two atoms of oxygen	GO:0051707//response to other organism;GO:0006633//fatty acid biosynthetic process;GO:0055114//oxidation-reduction process	gi|645250798|ref|XP_008231380.1|/0/PREDICTED: linoleate 13S-lipoxygenase 2-1, chloroplastic-like [Prunus mume]
Pm001145	37.5371	25.515	28.1593	21.3555	-	GO:0043229//intracellular organelle	-	-	gi|645217598|ref|XP_008226557.1|/1.35661e-178/PREDICTED: shugoshin-1 isoform X1 [Prunus mume]
Pm017328	13.6801	22.2339	20.7641	25.0907	-	-	-	-	gi|645252445|ref|XP_008232127.1|/0/PREDICTED: BTB/POZ domain-containing protein At5g17580 [Prunus mume]
Pm002144	112.892	184.736	114.446	249.712	-	GO:0031224//intrinsic component of membrane;GO:0005740//mitochondrial envelope	GO:0046943//carboxylic acid transmembrane transporter activity	GO:0044763;GO:1902582;GO:0046942//carboxylic acid transport;GO:0006818//hydrogen transport	gi|645219384|ref|XP_008235452.1|/3.65921e-139/PREDICTED: LOW QUALITY PROTEIN: mitochondrial uncoupling protein 5 [Prunus mume]
Pm003042	5785.66	3769.73	3815.43	4080.33	-	-	GO:0005488	GO:0051234//establishment of localization;GO:0010876//lipid localization	gi|645221439|ref|XP_008244970.1|/2.4381e-81/PREDICTED: non-specific lipid-transfer protein 1 [Prunus mume]
Pm018265	26.5374	43.8176	24.3034	18.8564	ko03010//Ribosome	-	GO:0046914//transition metal ion binding	-	gi|645254395|ref|XP_008233021.1|/5.86734e-142/PREDICTED: E3 ubiquitin-protein ligase At3g02290 [Prunus mume]
Pm011225	17.2528	11.5056	9.52895	7.95426	-	GO:0005875//microtubule associated complex	GO:0015631//tubulin binding;GO:0003774//motor activity;GO:0032550	GO:0007017//microtubule-based process	gi|645239747|ref|XP_008226276.1|/0/PREDICTED: kinesin-related protein 2 [Prunus mume]
Pm019990	6.62982	14.64	22.9538	85.4131	ko00980//Metabolism of xenobiotics by cytochrome P450;ko05200//Pathways in cancer;ko00480//Glutathione metabolism;ko00982//Drug metabolism - cytochrome P450;ko05215//Prostate cancer	-	GO:0003824//catalytic activity	-	gi|645258741|ref|XP_008235026.1|/1.86611e-152/PREDICTED: glutathione S-transferase-like [Prunus mume]
Pm004442	0.669147	2.29348	0.34045	0.171848	ko00940//Phenylpropanoid biosynthesis;ko00460//Cyanoamino acid metabolism;ko00908//Zeatin biosynthesis;ko01110//Biosynthesis of secondary metabolites	-	GO:0016757//transferase activity, transferring glycosyl groups	-	gi|645224877|ref|XP_008219317.1|/0/PREDICTED: UDP-glycosyltransferase 85A2-like [Prunus mume]
Pm024028	6.47859	10.1742	8.49393	6.96457	-	-	-	-	gi|645267339|ref|XP_008239025.1|/0/PREDICTED: ankyrin repeat domain-containing protein 11-like [Prunus mume]
Pm019545	108.454	58.2995	50.7038	18.6606	-	-	-	GO:0006351//transcription, DNA-templated	gi|645257511|ref|XP_008234445.1|/4.91117e-173/PREDICTED: ethylene-responsive transcription factor ERF105 [Prunus mume]
Pm004944	4.67218	9.63775	7.07676	3.85777	ko03460//Fanconi anemia pathway	-	-	-	gi|645225999|ref|XP_008219835.1|/0/PREDICTED: pentatricopeptide repeat-containing protein At3g62890-like [Prunus mume]
Pm010106	19.6085	9.05972	5.67681	8.8876	ko00230//Purine metabolism;ko00240//Pyrimidine metabolism;ko01100//Metabolic pathways	-	GO:0015036//disulfide oxidoreductase activity	GO:0044710;GO:0019725//cellular homeostasis	gi|645237342|ref|XP_008225159.1|/2.02921e-76/PREDICTED: glutaredoxin-C9-like [Prunus mume]
Pm000186	13.0859	22.6306	20.434	13.066	ko00940//Phenylpropanoid biosynthesis	-	GO:0016757//transferase activity, transferring glycosyl groups	-	gi|645215447|ref|XP_008233194.1|/0/PREDICTED: UDP-glycosyltransferase 87A1-like [Prunus mume]
Pm026290	40.0326	62.8249	58.9905	46.0979	ko04144//Endocytosis	-	-	-	gi|645272335|ref|XP_008241346.1|/1.66319e-134/PREDICTED: vacuolar protein-sorting-associated protein 37 homolog 1 [Prunus mume]
Pm021260	30.3935	19.4235	18.3126	13.6464	ko04075//Plant hormone signal transduction	-	GO:0004721//phosphoprotein phosphatase activity;GO:0043169//cation binding	GO:0006464//cellular protein modification process	gi|645261696|ref|XP_008236418.1|/0/PREDICTED: probable protein phosphatase 2C 63 [Prunus mume]
Pm009342	3.01143	0.96794	1.8476	1.17716	ko04075//Plant hormone signal transduction	-	GO:0016787//hydrolase activity	GO:0008152//metabolic process	gi|645235568|ref|XP_008224332.1|/0/PREDICTED: putative protein phosphatase 2C-like protein 44 [Prunus mume]
Pm026964	59.0389	93.3994	78.0151	107.804	ko00450//Selenocompound metabolism;ko00240//Pyrimidine metabolism;ko02020//Two-component system	GO:0044424	GO:0016209//antioxidant activity;GO:0003824//catalytic activity;GO:0000166//nucleotide binding	GO:0006801//superoxide metabolic process;GO:0044710	gi|645273939|ref|XP_008242116.1|/0/PREDICTED: thioredoxin reductase NTRB-like [Prunus mume]
Pm004852	0.757108	2.09311	0.721198	1.29895	ko04626//Plant-pathogen interaction	-	GO:0016301//kinase activity	GO:0016310//phosphorylation	gi|645225662|ref|XP_008219676.1|/0/PREDICTED: probable LRR receptor-like serine/threonine-protein kinase At4g08850 [Prunus mume]
Pm016049	15.925	25.3624	22.6854	37.2489	-	-	-	-	gi|645249770|ref|XP_008230895.1|/0/PREDICTED: transcription factor TCP13 [Prunus mume]
Pm010133	23.9013	15.9969	16.9238	80.4884	ko00230//Purine metabolism;ko04142//Lysosome;ko01120//Microbial metabolism in diverse environments;ko01100//Metabolic pathways;ko00030//Pentose phosphate pathway;ko00906//Carotenoid biosynthesis;ko01110//Biosynthesis of secondary metabolites;ko00511//Other glycan degradation;ko00250//Alanine, aspartate and glutamate metabolism	-	GO:0016787//hydrolase activity	GO:0044238//primary metabolic process	gi|645237445|ref|XP_008225209.1|/0/PREDICTED: GDSL esterase/lipase At5g45910 [Prunus mume]
Pm013803	58.3653	37.3203	35.9942	51.1918	-	-	-	-	gi|645245267|ref|XP_008228802.1|/4.98007e-96/PREDICTED: lamin-like protein [Prunus mume]
Pm003385	4.43489	9.28537	7.05807	17.9935	-	-	-	-	gi|595824687|ref|XP_007205281.1|/0/hypothetical protein PRUPE_ppa006559mg [Prunus persica]
Pm005135	0.988177	2.54616	1.0368	2.56231	ko01100//Metabolic pathways;ko01110//Biosynthesis of secondary metabolites;ko00053//Ascorbate and aldarate metabolism	-	GO:0016616//oxidoreductase activity, acting on the CH-OH group of donors, NAD or NADP as acceptor;GO:0016899//oxidoreductase activity, acting on the CH-OH group of donors, oxygen as acceptor;GO:0000166//nucleotide binding	GO:0019852//L-ascorbic acid metabolic process	gi|645226473|ref|XP_008220057.1|/0/PREDICTED: L-gulonolactone oxidase [Prunus mume]
Pm025966	0.874871	2.64135	1.17944	0.812641	-	GO:0000793//condensed chromosome;GO:0043231//intracellular membrane-bounded organelle	-	GO:0006259//DNA metabolic process	gi|645271498|ref|XP_008240941.1|/0/PREDICTED: non-structural maintenance of chromosomes element 4 homolog A-like [Prunus mume]
Pm001889	24.2384	37.9446	18.3032	11.0965	-	-	GO:0003676//nucleic acid binding	-	gi|645218903|ref|XP_008232997.1|/0/PREDICTED: trihelix transcription factor GTL1-like [Prunus mume]
Pm024912	50.5648	32.0136	26.6637	31.3336	-	-	GO:0003676//nucleic acid binding	GO:0009628//response to abiotic stimulus;GO:0006950//response to stress;GO:0001101//response to acid chemical	gi|645269329|ref|XP_008239949.1|/0/PREDICTED: myb-related protein 306-like [Prunus mume]
Pm010592	4.96497	9.20606	8.42121	16.284	-	-	GO:0000166//nucleotide binding;GO:0016616//oxidoreductase activity, acting on the CH-OH group of donors, NAD or NADP as acceptor	GO:0044710	gi|645238408|ref|XP_008225665.1|/0/PREDICTED: reticuline oxidase-like protein [Prunus mume]
Pm001983	9.06047	2.63826	4.35892	1.3278	-	-	-	-	gi|645219061|ref|XP_008233820.1|/2.8251e-44/PREDICTED: CYSTM1 family protein A-like [Prunus mume]
Pm016053	12.7757	20.981	12.1623	13.0113	ko00860//Porphyrin and chlorophyll metabolism;ko01110//Biosynthesis of secondary metabolites;ko00901//Indole alkaloid biosynthesis	-	GO:0016787//hydrolase activity	-	gi|645249791|ref|XP_008230905.1|/0/PREDICTED: putative methylesterase 11, chloroplastic [Prunus mume]
Pm020885	12.7842	20.2055	11.7805	13.763	-	-	GO:0003824//catalytic activity	GO:0044710	gi|645260918|ref|XP_008236046.1|/0/PREDICTED: zeaxanthin epoxidase, chloroplastic-like [Prunus mume]
Pm026937	12.2213	20.0156	15.232	18.8443	-	-	GO:0032550	GO:0035556//intracellular signal transduction	gi|645273913|ref|XP_008242104.1|/0/PREDICTED: uncharacterized protein LOC103340465 [Prunus mume]
Pm027686	0.0951262	0.524558	0.183696	0.463923	ko00190//Oxidative phosphorylation	GO:0031224//intrinsic component of membrane	GO:0032550;GO:0017111//nucleoside-triphosphatase activity;GO:0043169//cation binding;GO:0008324//cation transmembrane transporter activity	GO:0009152//purine ribonucleotide biosynthetic process;GO:0009154//purine ribonucleotide catabolic process;GO:0006811//ion transport	gi|645275666|ref|XP_008242930.1|/0/PREDICTED: ATPase 8, plasma membrane-type [Prunus mume]
Pm016409	20.8318	9.51055	4.77975	2.65115	-	-	-	GO:0051179//localization	gi|645250815|ref|XP_008231388.1|/6.76553e-60/PREDICTED: non-specific lipid-transfer protein 8-like [Prunus mume]
Pm015754	10.4837	17.203	14.0905	12.2867	-	-	GO:0003676//nucleic acid binding;GO:0004175//endopeptidase activity	GO:0016485//protein processing	gi|645249211|ref|XP_008230647.1|/0/PREDICTED: protease Do-like 9 [Prunus mume]
Pm003246	1.08081	2.81096	0.70447	1.16233	-	-	GO:0043168//anion binding	-	gi|645221858|ref|XP_008246316.1|/0/PREDICTED: uncharacterized protein LOC103344506 [Prunus mume]
Pm005840	65.2432	113.513	57.657	20.682	-	-	-	-	gi|645228074|ref|XP_008220822.1|/1.38387e-99/PREDICTED: uncharacterized protein LOC103320861 [Prunus mume]
Pm024375	9.96555	16.5431	16.7395	24.0973	ko00624//Polycyclic aromatic hydrocarbon degradation;ko00903//Limonene and pinene degradation;ko00940//Phenylpropanoid biosynthesis;ko00460//Cyanoamino acid metabolism;ko01120//Microbial metabolism in diverse environments;ko01100//Metabolic pathways;ko00627//Aminobenzoate degradation;ko00945//Stilbenoid, diarylheptanoid and gingerol biosynthesis;ko00363//Bisphenol degradation;ko01110//Biosynthesi…	-	GO:0046914//transition metal ion binding;GO:0016491//oxidoreductase activity;GO:0046906//tetrapyrrole binding	GO:0044710	gi|645268052|ref|XP_008239357.1|/0/PREDICTED: cytochrome P450 71A1-like [Prunus mume]
Pm014583	6.33526	2.20996	1.68848	0.887852	-	GO:0005576//extracellular region;GO:0030312//external encapsulating structure	GO:0016798//hydrolase activity, acting on glycosyl bonds;GO:0016758//transferase activity, transferring hexosyl groups	GO:0044042//glucan metabolic process	gi|645246542|ref|XP_008229402.1|/0/PREDICTED: brassinosteroid-regulated protein BRU1-like [Prunus mume]
Pm017828	244.198	428.543	330.315	5.70594	-	-	-	-	gi|645253467|ref|XP_008232587.1|/4.18203e-44/PREDICTED: 14 kDa proline-rich protein DC2.15-like [Prunus mume]
Pm010626	3.31325	7.21507	3.38335	2.14401	-	-	-	-	gi|645238474|ref|XP_008225696.1|/0/PREDICTED: protein ROOT PRIMORDIUM DEFECTIVE 1 [Prunus mume]
Pm013430	3.72764	7.56592	8.36759	5.11772	ko03040//Spliceosome;ko04976//Bile secretion;ko02010//ABC transporters	-	GO:0017111//nucleoside-triphosphatase activity;GO:0032550	GO:0009154//purine ribonucleotide catabolic process	gi|645244437|ref|XP_008228429.1|/0/PREDICTED: ABC transporter G family member 29-like [Prunus mume]
Pm008105	25.6395	17.3045	15.2424	17.2274	ko05200//Pathways in cancer;ko05217//Basal cell carcinoma;ko04340//Hedgehog signaling pathway	-	GO:0004672//protein kinase activity;GO:0032550	GO:0006464//cellular protein modification process	gi|645232926|ref|XP_008223093.1|/0/PREDICTED: serine/threonine-protein kinase ULK4 [Prunus mume]
Pm002511	4.92032	10.1238	10.885	10.9492	-	-	-	-	gi|645220228|ref|XP_008239278.1|/0/PREDICTED: uncharacterized protein LOC103337883 [Prunus mume]
Pm015640	10.4124	16.9333	17.4463	42.7027	-	-	-	-	gi|645248983|ref|XP_008230540.1|/0/PREDICTED: F-box/LRR-repeat protein 3 [Prunus mume]
Pm000164	4.99663	8.87031	4.50375	3.99044	-	-	-	GO:0008152//metabolic process	gi|645215405|ref|XP_008231499.1|/0/PREDICTED: uncharacterized protein LOC103330643 [Prunus mume]
Pm012040	29.2881	49.421	12.0343	20.1282	ko00940//Phenylpropanoid biosynthesis;ko01100//Metabolic pathways;ko01110//Biosynthesis of secondary metabolites	-	GO:0046914//transition metal ion binding;GO:0016491//oxidoreductase activity;GO:0046906//tetrapyrrole binding	GO:0044710	gi|662243002|dbj|BAP15886.1|/1.2955e-134/cytochrome P450 71AU50 [Prunus mume]
Pm016204	23.7844	14.6006	11.5963	24.0016	-	-	-	-	gi|645250344|ref|XP_008231167.1|/0/PREDICTED: uncharacterized protein LOC103330374 [Prunus mume]
Pm005560	24.1868	16.0081	22.4788	6.52776	-	-	-	-	gi|645227591|ref|XP_008220593.1|/0/PREDICTED: uncharacterized protein LOC103320661 [Prunus mume]
Pm016361	33.5038	20.7682	20.8313	81.8716	ko00592//alpha-Linolenic acid metabolism;ko00591//Linoleic acid metabolism;ko01100//Metabolic pathways	GO:0009532//plastid stroma;GO:0009526//plastid envelope;GO:0009534//chloroplast thylakoid	GO:0046914//transition metal ion binding;GO:0016702//oxidoreductase activity, acting on single donors with incorporation of molecular oxygen, incorporation of two atoms of oxygen	GO:0051707//response to other organism;GO:0006633//fatty acid biosynthetic process;GO:0055114//oxidation-reduction process;GO:0001101//response to acid chemical;GO:0006950//response to stress	gi|645250690|ref|XP_008231327.1|/0/PREDICTED: linoleate 13S-lipoxygenase 2-1, chloroplastic-like [Prunus mume]
Pm009975	7.30875	14.1834	10.335	15.2323	-	-	GO:0003676//nucleic acid binding	GO:0006351//transcription, DNA-templated	gi|645237062|ref|XP_008225032.1|/2.20543e-145/PREDICTED: dof zinc finger protein DOF1.4-like [Prunus mume]
Pm009675	10.3885	19.8834	13.1357	20.2477	ko04141//Protein processing in endoplasmic reticulum	GO:0031224//intrinsic component of membrane;GO:0043231//intracellular membrane-bounded organelle	-	GO:0015031//protein transport	gi|645236356|ref|XP_008224696.1|/3.37421e-129/PREDICTED: B-cell receptor-associated protein 31 [Prunus mume]
Pm025087	300.781	545.466	144.362	74.2514	ko04626//Plant-pathogen interaction	GO:0016020//membrane;GO:0043231//intracellular membrane-bounded organelle	GO:0046872//metal ion binding	-	gi|645269785|ref|XP_008240158.1|/4.97079e-120/PREDICTED: probable calcium-binding protein CML27 [Prunus mume]
Pm019475	0.79869	3.2471	1.44232	86.2953	ko00500//Starch and sucrose metabolism;ko01100//Metabolic pathways;ko00040//Pentose and glucuronate interconversions	-	GO:0030234//enzyme regulator activity;GO:0052689//carboxylic ester hydrolase activity	GO:0044092//negative regulation of molecular function	gi|645257369|ref|XP_008234383.1|/2.49592e-113/PREDICTED: 21 kDa protein-like [Prunus mume]
Pm004551	0.829313	2.56227	6.40294	0.611989	ko05200//Pathways in cancer;ko03013//RNA transport;ko04011//MAPK signaling pathway - yeast;ko05216//Thyroid cancer	-	-	GO:0007127//meiosis I	gi|645225095|ref|XP_008219423.1|/0/PREDICTED: LOW QUALITY PROTEIN: synaptonemal complex protein 1-like [Prunus mume]
Pm001986	20.1452	13.5632	8.01447	10.4716	-	-	-	-	gi|645219068|ref|XP_008233855.1|/0/PREDICTED: xyloglucan galactosyltransferase KATAMARI1 homolog [Prunus mume]
Pm012485	1.81043	11.0126	140.111	50.8091	-	-	-	-	gi|645242203|ref|XP_008227441.1|/9.42083e-117/PREDICTED: uncharacterized protein LOC103326958 [Prunus mume]
Pm000101	2.61651	0.885664	1.19408	32.4046	-	-	-	-	gi|645215270|ref|XP_008225749.1|/0/PREDICTED: uncharacterized protein LOC103325329 [Prunus mume]
Pm006028	29.7244	20.1758	15.8108	16.7434	ko04614//Renin-angiotensin system;ko04142//Lysosome	-	GO:0004180//carboxypeptidase activity	GO:0016485//protein processing	gi|645228581|ref|XP_008221064.1|/0/PREDICTED: serine carboxypeptidase-like 35 [Prunus mume]
Pm013473	508.137	336.425	331.534	290.845	ko04962//Vasopressin-regulated water reabsorption;ko04976//Bile secretion	GO:0005618//cell wall;GO:0031224//intrinsic component of membrane;GO:0000325//plant-type vacuole;GO:0000322;GO:0009526//plastid envelope;GO:0005911//cell-cell junction	GO:0005372//water transmembrane transporter activity;GO:0005275//amine transmembrane transporter activity	GO:0015843//methylammonium transport;GO:0042044//fluid transport	gi|645244540|ref|XP_008228469.1|/7.08767e-163/PREDICTED: aquaporin TIP2-1 [Prunus mume]
Pm008759	0.709638	2.88369	4.72732	19.6488	-	-	-	-	gi|645234304|ref|XP_008223750.1|/6.19547e-128/PREDICTED: uncharacterized protein At4g30180 [Prunus mume]
Pm020208	197.561	334.143	190.961	346.893	-	GO:0031981//nuclear lumen;GO:0000785//chromatin	GO:0003676//nucleic acid binding	GO:0034728//nucleosome organization	gi|658041175|ref|XP_008356202.1|/5.51667e-18/PREDICTED: histone H1-like [Malus domestica]
Pm029114	2.58101	9.62077	3.03523	2.6191	-	-	-	-	gi|645276422|ref|XP_008243281.1|/2.75909e-08/PREDICTED: uncharacterized protein LOC103341522 [Prunus mume]
Pm014300	18.3156	11.6155	16.2375	14.5082	-	-	-	-	gi|645246054|ref|XP_008229171.1|/0/PREDICTED: lanC-like protein GCL2 [Prunus mume]
Pm008158	71.2515	48.896	46.7852	41.6466	-	-	-	-	gi|645233072|ref|XP_008223168.1|/4.38767e-79/PREDICTED: CAP-Gly domain-containing linker protein 1 [Prunus mume]
Pm018990	0.646127	1.65546	0.394541	0.0472317	-	GO:0031224//intrinsic component of membrane	GO:0015078//hydrogen ion transmembrane transporter activity	GO:0044763;GO:0015992//proton transport	gi|645256708|ref|XP_008234073.1|/0/PREDICTED: cation/H(+) antiporter 15-like [Prunus mume]
Pm005454	3.9783	6.72267	5.52245	9.14101	ko00770//Pantothenate and CoA biosynthesis;ko00790//Folate biosynthesis;ko00966//Glucosinolate biosynthesis;ko00290//Valine, leucine and isoleucine biosynthesis;ko01100//Metabolic pathways;ko03010//Ribosome;ko00280//Valine, leucine and isoleucine degradation;ko01110//Biosynthesis of secondary metabolites	-	GO:0004084//branched-chain-amino-acid transaminase activity	GO:0006520//cellular amino acid metabolic process	gi|645227242|ref|XP_008220421.1|/0/PREDICTED: branched-chain-amino-acid aminotransferase 2, chloroplastic-like isoform X2 [Prunus mume]
Pm024161	4.34317	1.88877	2.19918	2.3533	-	-	-	-	gi|645267630|ref|XP_008239164.1|/0/PREDICTED: protein ABIL2-like [Prunus mume]
Pm012618	0.126348	0.544305	0.206189	0.120916	-	-	GO:0043168//anion binding	-	gi|645242568|ref|XP_008227604.1|/0/PREDICTED: uncharacterized protein LOC103327093 [Prunus mume]
Pm005575	9.89241	15.8412	13.2537	14.4836	ko00908//Zeatin biosynthesis;ko01100//Metabolic pathways;ko00905//Brassinosteroid biosynthesis;ko01110//Biosynthesis of secondary metabolites	-	GO:0046914//transition metal ion binding;GO:0016491//oxidoreductase activity;GO:0046906//tetrapyrrole binding	GO:0044710	gi|596177378|ref|XP_007223241.1|/0/hypothetical protein PRUPE_ppa004414mg [Prunus persica]
Pm004003	1.64344	6.33614	39.612	1.78954	-	-	-	-	gi|645224128|ref|XP_008218961.1|/0/PREDICTED: fasciclin-like arabinogalactan protein 19 [Prunus mume]
Pm024254	17.0146	30.8703	38.6706	89.9491	ko00500//Starch and sucrose metabolism;ko00520//Amino sugar and nucleotide sugar metabolism;ko01100//Metabolic pathways;ko01110//Biosynthesis of secondary metabolites	-	GO:0004553//hydrolase activity, hydrolyzing O-glycosyl compounds	GO:0044238//primary metabolic process	gi|645267840|ref|XP_008239259.1|/0/PREDICTED: endoglucanase CX [Prunus mume]
Pm010295	0.75177	2.35007	3.61964	5.4381	-	GO:0031224//intrinsic component of membrane	-	-	gi|645237751|ref|XP_008225353.1|/0/PREDICTED: probable purine permease 9 [Prunus mume]
Pm006102	23.571	38.2658	31.3068	20.1716	-	-	-	-	gi|645228772|ref|XP_008221152.1|/0/PREDICTED: uncharacterized protein LOC103321154 [Prunus mume]
Pm019627	9.2356	17.204	20.164	44.0107	ko00910//Nitrogen metabolism;ko01120//Microbial metabolism in diverse environments;ko01100//Metabolic pathways;ko00920//Sulfur metabolism	GO:0044434	GO:0046914//transition metal ion binding	-	gi|645257832|ref|XP_008234595.1|/9.30433e-137/PREDICTED: uncharacterized protein LOC103333524 [Prunus mume]
Pm013321	17.8557	11.6573	9.17426	9.03511	-	-	-	-	gi|645244064|ref|XP_008228266.1|/0/PREDICTED: protein IQ-DOMAIN 1-like [Prunus mume]
Pm021764	30.6136	50.5876	47.0224	37.6644	-	GO:0016020//membrane;GO:0044424	-	GO:0009414//response to water deprivation;GO:0009247//glycolipid biosynthetic process;GO:0009267//cellular response to starvation;GO:0009620//response to fungus	gi|645262759|ref|XP_008236909.1|/2.01483e-121/PREDICTED: uncharacterized protein LOC103335663 [Prunus mume]
Pm026382	7.63902	4.0782	2.42079	6.30917	ko04626//Plant-pathogen interaction;ko04011//MAPK signaling pathway - yeast	-	GO:0004672//protein kinase activity;GO:0032550	GO:0006464//cellular protein modification process	gi|645272593|ref|XP_008241469.1|/0/PREDICTED: mitogen-activated protein kinase kinase kinase 3 [Prunus mume]
Pm020961	6.67933	2.93914	3.30942	2.66701	-	-	GO:0003676//nucleic acid binding	GO:0048731//system development;GO:0065007//biological regulation;GO:0009653//anatomical structure morphogenesis;GO:0006351//transcription, DNA-templated	gi|645261057|ref|XP_008236110.1|/0/PREDICTED: NAC transcription factor 29 [Prunus mume]
Pm004762	16.0877	28.6818	18.1191	11.5809	ko00903//Limonene and pinene degradation;ko00642//Ethylbenzene degradation;ko00362//Benzoate degradation;ko00240//Pyrimidine metabolism;ko00051//Fructose and mannose metabolism;ko04142//Lysosome;ko01120//Microbial metabolism in diverse environments;ko01100//Metabolic pathways;ko00627//Aminobenzoate degradation;ko00350//Tyrosine metabolism;ko05152//Tuberculosis	-	GO:0004175//endopeptidase activity	GO:0016485//protein processing	gi|645225512|ref|XP_008219613.1|/0/PREDICTED: aspartic proteinase Asp1-like isoform X1 [Prunus mume]
Pm018306	13.5464	8.58555	7.89715	1.90449	ko04626//Plant-pathogen interaction;ko04075//Plant hormone signal transduction	-	GO:0005515//protein binding	-	gi|645254518|ref|XP_008233076.1|/0/PREDICTED: LOW QUALITY PROTEIN: transcription factor MYC2 [Prunus mume]
Pm014514	15.673	8.39272	12.0693	8.47922	-	-	-	-	gi|645246627|ref|XP_008229440.1|/6.61882e-145/PREDICTED: uncharacterized protein LOC103328806 [Prunus mume]
Pm023620	1.8121	4.80759	3.67489	6.61979	-	-	-	-	gi|595848176|ref|XP_007209473.1|/1.2271e-137/hypothetical protein PRUPE_ppa010019mg [Prunus persica]
Pm006095	25.5968	15.7841	16.6293	22.6741	-	-	-	-	gi|645228756|ref|XP_008221144.1|/2.2345e-154/PREDICTED: uncharacterized protein LOC103321147 [Prunus mume]
Pm005955	2677.42	1795.74	1743.03	1818.09	-	GO:0071944//cell periphery	-	-	gi|596213701|ref|XP_007223891.1|/1.09513e-23/hypothetical protein PRUPE_ppa014246mg [Prunus persica]
Pm022030	123.207	55.8527	28.7298	2.98755	-	-	-	-	gi|595793269|ref|XP_007200383.1|/4.29803e-23/hypothetical protein PRUPE_ppa012458mg [Prunus persica]
Pm027450	6.96975	13.0096	12.6978	22.866	ko00073//Cutin, suberine and wax biosynthesis	-	GO:0016746//transferase activity, transferring acyl groups	-	gi|645275162|ref|XP_008242680.1|/0/PREDICTED: omega-hydroxypalmitate O-feruloyl transferase [Prunus mume]
Pm008946	20.0602	13.0917	9.98363	12.7342	-	-	-	-	gi|645234711|ref|XP_008223937.1|/0/PREDICTED: microtubule-associated protein TORTIFOLIA1 [Prunus mume]
Pm018826	37.9697	21.4788	29.4086	27.0749	-	-	-	-	gi|596037259|ref|XP_007219762.1|/2.59223e-17/hypothetical protein PRUPE_ppa024599mg [Prunus persica]
Pm018100	15.1151	8.97308	9.46727	13.591	ko00910//Nitrogen metabolism;ko00460//Cyanoamino acid metabolism;ko01120//Microbial metabolism in diverse environments;ko01100//Metabolic pathways;ko00627//Aminobenzoate degradation;ko00643//Styrene degradation;ko00380//Tryptophan metabolism	-	-	-	gi|645254033|ref|XP_008232850.1|/0/PREDICTED: transcription factor TCP9 [Prunus mume]
Pm003262	79.2446	130.96	115.895	228.771	-	GO:0031224//intrinsic component of membrane;GO:0043231//intracellular membrane-bounded organelle	-	-	gi|645221878|ref|XP_008246326.1|/1.14595e-36/PREDICTED: hydrophobic protein LTI6B-like [Prunus mume]
Pm017800	4.14184	2.01594	1.26438	0.411129	ko04712//Circadian rhythm - plant	-	-	-	gi|645253420|ref|XP_008232566.1|/0/PREDICTED: transcription factor UNE10 [Prunus mume]
Pm025954	32.9903	18.2339	16.0868	31.5596	-	-	-	-	gi|645271478|ref|XP_008240931.1|/9.13202e-68/PREDICTED: uncharacterized protein LOC103339415 [Prunus mume]
Pm026842	1.59557	3.62303	2.31479	1.70398	ko00940//Phenylpropanoid biosynthesis;ko00360//Phenylalanine metabolism;ko00130//Ubiquinone and other terpenoid-quinone biosynthesis;ko01100//Metabolic pathways;ko01110//Biosynthesis of secondary metabolites	-	-	-	gi|645273643|ref|XP_008241976.1|/0/PREDICTED: probable acyl-activating enzyme 1, peroxisomal [Prunus mume]
Pm026366	7.24179	14.9001	6.32525	23.9378	-	GO:0043231//intracellular membrane-bounded organelle	GO:0001071//nucleic acid binding transcription factor activity;GO:0003677//DNA binding	GO:0006351//transcription, DNA-templated	gi|645272561|ref|XP_008241456.1|/1.57963e-179/PREDICTED: heat shock factor protein HSF24 [Prunus mume]
Pm017139	17.851	11.7029	9.88166	19.6537	ko03040//Spliceosome;ko04976//Bile secretion;ko02010//ABC transporters	-	-	-	gi|645252118|ref|XP_008231976.1|/0/PREDICTED: pleiotropic drug resistance protein 2-like [Prunus mume]
Pm003646	11.8597	22.3122	12.3733	24.8325	-	-	-	-	gi|645222914|ref|XP_008218382.1|/4.84562e-132/PREDICTED: uncharacterized protein LOC103318739 isoform X1 [Prunus mume]
Pm005580	11.9538	6.95358	9.14547	7.61279	ko00908//Zeatin biosynthesis	-	GO:0016645//oxidoreductase activity, acting on the CH-NH group of donors;GO:0016616//oxidoreductase activity, acting on the CH-OH group of donors, NAD or NADP as acceptor;GO:0000166//nucleotide binding	GO:0006725//cellular aromatic compound metabolic process;GO:0044710	gi|645227595|ref|XP_008220595.1|/0/PREDICTED: cytokinin dehydrogenase 7 [Prunus mume]
Pm005712	3.79976	1.55025	1.60672	1.4566	-	-	GO:0043169//cation binding	-	gi|645227818|ref|XP_008220699.1|/1.84297e-176/PREDICTED: zinc finger protein 3 [Prunus mume]
Pm004773	3.42206	7.96241	2.84832	14.6782	-	-	GO:0003824//catalytic activity	-	gi|645225543|ref|XP_008219626.1|/0/PREDICTED: IAA-amino acid hydrolase ILR1-like 6 [Prunus mume]
Pm003308	8.08272	17.818	13.6371	9.67573	-	GO:0005911//cell-cell junction	-	-	gi|645222130|ref|XP_008246447.1|/1.23541e-85/PREDICTED: rapid alkalinization factor [Prunus mume]
Pm005716	21.8172	10.69	16.3389	8.99773	-	-	-	-	gi|596260922|ref|XP_007224916.1|/4.73934e-44/hypothetical protein PRUPE_ppa021934mg [Prunus persica]
Pm015115	0.943532	2.9287	2.64731	0.912528	-	GO:0031224//intrinsic component of membrane	GO:0016759//cellulose synthase activity	GO:0030243//cellulose metabolic process	gi|645247744|ref|XP_008229979.1|/0/PREDICTED: cellulose synthase-like protein B4 isoform X2 [Prunus mume]
Pm010619	12.9696	8.32141	5.28892	6.15548	-	-	-	-	gi|645238462|ref|XP_008225690.1|/0/PREDICTED: protein CHUP1, chloroplastic-like [Prunus mume]
Pm003078	5.06624	2.59994	6.22564	318.759	ko00260//Glycine, serine and threonine metabolism;ko01100//Metabolic pathways;ko00250//Alanine, aspartate and glutamate metabolism	-	GO:0016769;GO:0043168//anion binding	GO:0031669//cellular response to nutrient levels	gi|645221508|ref|XP_008245206.1|/0/PREDICTED: alanine--glyoxylate aminotransferase 2 homolog 2, mitochondrial-like [Prunus mume]
Pm013799	3.99524	1.5747	2.46825	1.80101	ko04626//Plant-pathogen interaction	-	GO:0004672//protein kinase activity;GO:0032550	GO:0006464//cellular protein modification process	gi|645245316|ref|XP_008228823.1|/0/PREDICTED: mitogen-activated protein kinase kinase kinase ANP1-like [Prunus mume]
Pm015251	7.38363	16.4947	15.2684	9.57912	-	-	-	-	gi|645248063|ref|XP_008230127.1|/2.00248e-87/PREDICTED: uncharacterized protein LOC103329433 [Prunus mume]
Pm005056	1.6315	3.83626	5.87895	51.9175	ko04146//Peroxisome;ko00260//Glycine, serine and threonine metabolism;ko00310//Lysine degradation;ko01100//Metabolic pathways	-	GO:0016647//oxidoreductase activity, acting on the CH-NH group of donors, oxygen as acceptor	GO:0006760//folic acid-containing compound metabolic process	gi|645226249|ref|XP_008219952.1|/0/PREDICTED: probable sarcosine oxidase [Prunus mume]
Pm010618	44.0356	26.5867	29.0346	12.1027	-	-	-	-	gi|595865083|ref|XP_007211887.1|/3.12228e-100/hypothetical protein PRUPE_ppa010212mg [Prunus persica]
Pm019943	7.4212	13.2587	11.5698	21.4574	ko00380//Tryptophan metabolism	-	GO:0016709//oxidoreductase activity, acting on paired donors, with incorporation or reduction of molecular oxygen, NAD(P)H as one donor, and incorporation of one atom of oxygen;GO:0000166//nucleotide binding	GO:0044710	gi|645258651|ref|XP_008234984.1|/0/PREDICTED: probable indole-3-pyruvate monooxygenase YUCCA10 [Prunus mume]
Pm008519	12.0426	4.1682	1.8483	14.272	ko00460//Cyanoamino acid metabolism;ko01100//Metabolic pathways	GO:0043231//intracellular membrane-bounded organelle;GO:0044444	GO:0016614//oxidoreductase activity, acting on CH-OH group of donors;GO:0016832//aldehyde-lyase activity;GO:0000166//nucleotide binding	GO:1901564;GO:0044281//small molecule metabolic process	gi|645233825|ref|XP_008223528.1|/0/PREDICTED: (R)-mandelonitrile lyase 1-like [Prunus mume]
Pm010465	0.61529	2.20902	0.714813	1.47583	-	-	-	-	gi|645238123|ref|XP_008225529.1|/7.00536e-161/PREDICTED: uncharacterized protein LOC103325162 [Prunus mume]
Pm021676	0.942412	4.96689	17.3403	3.01035	-	-	-	-	gi|645262604|ref|XP_008236837.1|/8.4832e-115/PREDICTED: uncharacterized protein LOC103335599 [Prunus mume]
Pm009011	1.26147	0.343993	0.0325384	0.122648	-	-	-	-	gi|645235039|ref|XP_008224089.1|/5.91851e-86/PREDICTED: probable serine incorporator [Prunus mume]
Pm002523	4.20648	8.09091	2.99298	2.18492	-	GO:0031224//intrinsic component of membrane	GO:0005515//protein binding	GO:0006950//response to stress	gi|645220253|ref|XP_008239391.1|/0/PREDICTED: MLO-like protein 3 [Prunus mume]
Pm018094	9.76128	5.63576	10.6261	27.9393	-	GO:0030312//external encapsulating structure	GO:0004175//endopeptidase activity;GO:0005515//protein binding	GO:0016485//protein processing;GO:0044092//negative regulation of molecular function	gi|645254012|ref|XP_008232840.1|/0/PREDICTED: subtilisin-like protease [Prunus mume]
Pm005628	0.886656	2.12984	0.868565	0.644119	-	GO:0031224//intrinsic component of membrane	GO:0004888//transmembrane signaling receptor activity;GO:0005231//excitatory extracellular ligand-gated ion channel activity	GO:0007215//glutamate receptor signaling pathway;GO:0006811//ion transport	gi|596284887|ref|XP_007225371.1|/0/hypothetical protein PRUPE_ppa000839mg [Prunus persica]
Pm015183	6.31763	12.6418	9.9355	13.2628	-	GO:0031224//intrinsic component of membrane	GO:0015291//secondary active transmembrane transporter activity	GO:0015893//drug transport;GO:0044763	gi|645247934|ref|XP_008230071.1|/0/PREDICTED: protein TRANSPARENT TESTA 12-like [Prunus mume]
Pm002737	6.25107	10.8962	9.18639	6.94604	-	-	-	-	gi|645220664|ref|XP_008241234.1|/0/PREDICTED: uncharacterized protein LOC103339676 [Prunus mume]
Pm014887	0.742677	2.10421	0.579127	0.35692	ko00460//Cyanoamino acid metabolism;ko01110//Biosynthesis of secondary metabolites;ko00402//Benzoxazinoid biosynthesis	-	-	-	gi|645247238|ref|XP_008229741.1|/0/PREDICTED: UDP-glycosyltransferase 85A2-like [Prunus mume]
Pm002132	16.8021	27.1104	20.9746	24.8837	-	GO:0043231//intracellular membrane-bounded organelle;GO:0044444	-	GO:0034968//histone lysine methylation;GO:0010053//root epidermal cell differentiation;GO:0019321;GO:0010481//epidermal cell division	gi|645219370|ref|XP_008235390.1|/0/PREDICTED: GLABRA2 expression modulator [Prunus mume]
Pm005621	10.13	16.6711	5.74451	4.45632	-	GO:0031224//intrinsic component of membrane	GO:0004888//transmembrane signaling receptor activity;GO:0005231//excitatory extracellular ligand-gated ion channel activity	GO:0007215//glutamate receptor signaling pathway;GO:0006811//ion transport	gi|645227625|ref|XP_008220611.1|/0/PREDICTED: glutamate receptor 2.7-like [Prunus mume]
Pm004950	0.174254	0.628225	0.294947	0.399067	ko04144//Endocytosis	-	GO:0046914//transition metal ion binding;GO:0005083	GO:0043087//regulation of GTPase activity;GO:0032012//regulation of ARF protein signal transduction	gi|645226154|ref|XP_008219908.1|/0/PREDICTED: probable ADP-ribosylation factor GTPase-activating protein AGD14 [Prunus mume]
Pm027168	5.7766	2.12005	1.75367	0.317608	-	-	-	-	gi|645274547|ref|XP_008242390.1|/6.06193e-73/PREDICTED: uncharacterized protein LOC103340724 [Prunus mume]
Pm024851	13.2883	20.6596	19.9255	19.258	ko04146//Peroxisome;ko04141//Protein processing in endoplasmic reticulum	-	GO:0046872//metal ion binding	GO:0071704//organic substance metabolic process;GO:0044238//primary metabolic process	gi|595850626|ref|XP_007209955.1|/0/hypothetical protein PRUPE_ppa004836mg [Prunus persica]
Pm024747	13.9563	24.9176	24.6532	93.1471	-	-	-	-	gi|645268961|ref|XP_008239777.1|/0/PREDICTED: uncharacterized protein LOC103338356 isoform X1 [Prunus mume]
Pm024808	1.50359	0.185136	1.09995	0.112376	ko04020//Calcium signaling pathway;ko05166//HTLV-I infection;ko05012//Parkinson's disease;ko05016//Huntington's disease	GO:0031966//mitochondrial membrane	-	GO:0044763	gi|645269093|ref|XP_008239838.1|/1.91695e-174/PREDICTED: mitochondrial outer membrane protein porin of 36 kDa-like [Prunus mume]
Pm004844	0.377372	0.920889	0.226275	0.217932	-	-	GO:0016772//transferase activity, transferring phosphorus-containing groups	-	gi|645225795|ref|XP_008219739.1|/0/PREDICTED: probable LRR receptor-like serine/threonine-protein kinase At4g08850 [Prunus mume]
Pm010013	15.2809	6.58159	19.6035	3.85266	ko03022//Basal transcription factors;ko03420//Nucleotide excision repair	GO:0031224//intrinsic component of membrane	-	-	gi|645237133|ref|XP_008225065.1|/1.70553e-63/PREDICTED: tetraspanin-19-like [Prunus mume]
Pm002728	14.5576	22.74	20.5604	18.3549	-	-	GO:0008194//UDP-glycosyltransferase activity	-	gi|645220644|ref|XP_008241149.1|/0/PREDICTED: xylosyltransferase [Prunus mume]
Pm023331	44.3534	28.4526	31.8116	58.333	-	-	-	-	gi|595849684|ref|XP_007209775.1|/8.71066e-13/hypothetical protein PRUPE_ppa013500mg [Prunus persica]
Pm000308	14.8617	27.7833	24.863	25.1227	-	-	GO:0004857//enzyme inhibitor activity	GO:0016070//RNA metabolic process;GO:0044092//negative regulation of molecular function	gi|645215783|ref|XP_008246468.1|/8.31305e-117/PREDICTED: regulator of ribonuclease-like protein 3 [Prunus mume]
Pm004601	7.13663	11.6046	13.1635	21.6144	-	-	GO:0032550	-	gi|645225220|ref|XP_008219482.1|/0/PREDICTED: lactation elevated protein 1 [Prunus mume]
Pm019945	11.93	20.3266	11.6649	24.526	ko00380//Tryptophan metabolism	-	GO:0016709//oxidoreductase activity, acting on paired donors, with incorporation or reduction of molecular oxygen, NAD(P)H as one donor, and incorporation of one atom of oxygen;GO:0000166//nucleotide binding	GO:0044710	gi|645258660|ref|XP_008234989.1|/0/PREDICTED: probable indole-3-pyruvate monooxygenase YUCCA10 [Prunus mume]
Pm012097	0.818518	0.204993	0.120091	0	-	-	-	-	-
Pm013076	17.4127	11.2776	10.4324	8.80885	-	-	GO:0016787//hydrolase activity;GO:0016836//hydro-lyase activity	GO:0006089//lactate metabolic process;GO:0016485//protein processing	gi|645243181|ref|XP_008227860.1|/0/PREDICTED: protein DJ-1 homolog D-like [Prunus mume]
Pm006880	20.2443	10.6862	9.74713	13.8941	ko05166//HTLV-I infection;ko04110//Cell cycle;ko04111//Cell cycle - yeast;ko04914//Progesterone-mediated oocyte maturation;ko04113//Meiosis - yeast;ko04114//Oocyte meiosis	GO:0044427//chromosomal part;GO:0005876//spindle microtubule;GO:0012505//endomembrane system	-	GO:0045841//negative regulation of mitotic metaphase/anaphase transition	gi|645230633|ref|XP_008222023.1|/8.88967e-131/PREDICTED: mitotic spindle checkpoint protein MAD2-like [Prunus mume]
Pm008576	16.6882	6.78221	2.1918	16.9171	-	-	-	-	gi|645233878|ref|XP_008223552.1|/5.69727e-93/PREDICTED: EG45-like domain containing protein [Prunus mume]
Pm017485	0.172362	0.587181	0.275256	0.497176	ko00230//Purine metabolism;ko04623//Cytosolic DNA-sensing pathway;ko04626//Plant-pathogen interaction;ko05016//Huntington's disease;ko05169//Epstein-Barr virus infection;ko00240//Pyrimidine metabolism;ko01100//Metabolic pathways;ko03020//RNA polymerase	-	GO:0032550	GO:0006950//response to stress	gi|645252724|ref|XP_008232251.1|/0/PREDICTED: putative disease resistance protein RGA3 [Prunus mume]
Pm022073	13.3582	8.3934	10.0223	1.51472	ko00460//Cyanoamino acid metabolism;ko01110//Biosynthesis of secondary metabolites;ko00402//Benzoxazinoid biosynthesis	-	GO:0016757//transferase activity, transferring glycosyl groups	-	gi|209954703|dbj|BAG80542.1|/0/glycosyltransferase [Lycium barbarum]
Pm028719	5.46976	2.94686	3.39881	3.58204	-	-	GO:0003676//nucleic acid binding	GO:0006351//transcription, DNA-templated	gi|645278449|ref|XP_008244236.1|/0/PREDICTED: uncharacterized protein LOC103342391 [Prunus mume]
Pm002051	4.99136	2.33822	2.19076	3.91902	ko00500//Starch and sucrose metabolism;ko01100//Metabolic pathways;ko00340//Histidine metabolism;ko01110//Biosynthesis of secondary metabolites	-	GO:0019203//carbohydrate phosphatase activity	GO:0006796//phosphate-containing compound metabolic process;GO:0005991//trehalose metabolic process;GO:0010038//response to metal ion	gi|595825178|ref|XP_007205367.1|/0/hypothetical protein PRUPE_ppa007221mg [Prunus persica]
Pm002529	2.21507	4.60482	2.11379	2.56441	-	-	-	GO:0051234//establishment of localization	gi|645220276|ref|XP_008239516.1|/0/PREDICTED: protein NRT1/ PTR FAMILY 5.5 [Prunus mume]
Pm022815	0.720793	7.25169	87.6024	30.2119	-	GO:0031224//intrinsic component of membrane;GO:0043231//intracellular membrane-bounded organelle	GO:0016758//transferase activity, transferring hexosyl groups	GO:0006464//cellular protein modification process	gi|645264721|ref|XP_008237813.1|/0/PREDICTED: probable beta-1,3-galactosyltransferase 8 [Prunus mume]
Pm001034	75.3397	45.3536	59.3144	31.3463	-	-	-	-	gi|645217399|ref|XP_008225670.1|/4.09585e-108/PREDICTED: uncharacterized protein LOC103325290 [Prunus mume]
Pm018912	41.5164	26.0756	26.9908	59.1131	ko00196//Photosynthesis - antenna proteins;ko01100//Metabolic pathways	GO:0043234//protein complex;GO:0009534//chloroplast thylakoid	GO:0046906//tetrapyrrole binding	GO:0006091//generation of precursor metabolites and energy;GO:0042254//ribosome biogenesis;GO:0009639//response to red or far red light	gi|645255980|ref|XP_008233744.1|/1.29702e-169/PREDICTED: chlorophyll a-b binding protein CP29.3, chloroplastic [Prunus mume]
Pm021470	4.25597	2.67688	2.17972	2.2666	-	GO:0005875//microtubule associated complex	GO:0015631//tubulin binding;GO:0003774//motor activity;GO:0032550	GO:0007017//microtubule-based process	gi|645262214|ref|XP_008236658.1|/0/PREDICTED: phragmoplast orienting kinesin 2 [Prunus mume]
Pm013484	16.3305	28.3708	19.3995	23.6894	-	-	-	GO:0009987//cellular process	gi|645244561|ref|XP_008228478.1|/1.11152e-163/PREDICTED: uncharacterized protein LOC103327886 [Prunus mume]
Pm001984	11.9158	4.48253	4.39585	1.70563	-	-	-	-	gi|645219063|ref|XP_008233831.1|/9.18953e-38/PREDICTED: CYSTM1 family protein A-like [Prunus mume]
Pm021658	1.49799	4.38538	3.67256	6.65202	ko04075//Plant hormone signal transduction	-	-	-	gi|595801452|ref|XP_007201825.1|/1.95119e-105/hypothetical protein PRUPE_ppa012885mg [Prunus persica]
Pm019961	22.9133	40.0608	35.1474	27.8929	-	-	-	-	gi|595798623|ref|XP_007201418.1|/4.49875e-83/hypothetical protein PRUPE_ppa013474mg [Prunus persica]
Pm022503	0.781477	2.00996	4.74019	1.59046	-	-	-	-	gi|645264154|ref|XP_008237557.1|/0/PREDICTED: uncharacterized protein LOC103336292 [Prunus mume]
Pm027616	9.08255	16.4288	7.23231	17.6631	ko00190//Oxidative phosphorylation	GO:0000325//plant-type vacuole;GO:0009526//plastid envelope	GO:0016628//oxidoreductase activity, acting on the CH-CH group of donors, NAD or NADP as acceptor;GO:0016462//pyrophosphatase activity;GO:0015405	GO:0048827//phyllome development;GO:0060918//auxin transport;GO:0006818//hydrogen transport;GO:0044763;GO:0044710;GO:0006970//response to osmotic stress	gi|645275500|ref|XP_008242846.1|/0/PREDICTED: pyrophosphate-energized vacuolar membrane proton pump [Prunus mume]
Pm023956	0.843837	2.0358	0.774358	3.46628	ko04976//Bile secretion;ko02010//ABC transporters	GO:0031224//intrinsic component of membrane	GO:0017111//nucleoside-triphosphatase activity;GO:0032550;GO:0015405	GO:0009154//purine ribonucleotide catabolic process;GO:0051234//establishment of localization	gi|596285430|ref|XP_007225454.1|/0/hypothetical protein PRUPE_ppa000316mg [Prunus persica]
Pm019017	18.7577	34.4617	42.3072	43.9796	-	-	GO:0005515//protein binding	-	gi|645256204|ref|XP_008233844.1|/1.50684e-107/PREDICTED: transcription factor bHLH61-like isoform X1 [Prunus mume]
Pm000124	9.06654	3.24337	3.89158	2.92232	-	-	-	-	gi|645215305|ref|XP_008227169.1|/1.58102e-25/PREDICTED: uncharacterized protein LOC103326675 [Prunus mume]
Pm026578	13.7759	7.14954	10.8736	3.71223	-	GO:0043231//intracellular membrane-bounded organelle	GO:0044212//transcription regulatory region DNA binding;GO:0001071//nucleic acid binding transcription factor activity	GO:0006351//transcription, DNA-templated	gi|645272939|ref|XP_008241637.1|/1.11148e-124/PREDICTED: homeobox-leucine zipper protein ATHB-40 [Prunus mume]
Pm011193	8.65908	15.7963	11.5459	15.633	ko00980//Metabolism of xenobiotics by cytochrome P450;ko05200//Pathways in cancer;ko00480//Glutathione metabolism;ko00982//Drug metabolism - cytochrome P450;ko05215//Prostate cancer	-	GO:0016846//carbon-sulfur lyase activity	-	gi|645239730|ref|XP_008226269.1|/3.48674e-157/PREDICTED: probable glutathione S-transferase parC [Prunus mume]
Pm011090	0.318466	1.2954	0.813217	1.62362	-	-	-	-	gi|595909641|ref|XP_007214284.1|/1.68286e-150/hypothetical protein PRUPE_ppa026598mg, partial [Prunus persica]
Pm000278	1.02654	0.246709	0.0353996	34.3686	ko00940//Phenylpropanoid biosynthesis;ko00360//Phenylalanine metabolism;ko01100//Metabolic pathways;ko01110//Biosynthesis of secondary metabolites	-	GO:0003824//catalytic activity;GO:0016209//antioxidant activity;GO:0043169//cation binding;GO:0046906//tetrapyrrole binding	GO:0044710;GO:0006950//response to stress	gi|645215692|ref|XP_008244108.1|/0/PREDICTED: peroxidase 4 [Prunus mume]
Pm010529	2.83459	1.48967	4.31188	1.87039	-	-	-	-	gi|645238330|ref|XP_008225627.1|/0/PREDICTED: uncharacterized protein LOC103325252 [Prunus mume]
Pm026609	0.622646	2.24693	8.28428	2.91342	-	-	-	-	gi|645272986|ref|XP_008241660.1|/0/PREDICTED: F-box protein At5g49610-like [Prunus mume]
Pm023121	1.77497	6.21618	5.06819	67.0317	-	-	-	-	gi|567880205|ref|XP_006432661.1|/2.34414e-10/hypothetical protein CICLE_v10003017mg [Citrus clementina]
Pm005378	0.644157	1.63701	1.13468	1.87907	-	-	GO:0008233//peptidase activity	-	gi|596285910|ref|XP_007225532.1|/0/hypothetical protein PRUPE_ppa025871mg [Prunus persica]
Pm004420	8.50316	4.56385	1.86455	0.32933	-	GO:0043231//intracellular membrane-bounded organelle	GO:0003676//nucleic acid binding;GO:0001071//nucleic acid binding transcription factor activity;GO:0005515//protein binding	GO:0006351//transcription, DNA-templated	gi|645224771|ref|XP_008219269.1|/4.2688e-137/PREDICTED: MADS-box protein AGL24-like [Prunus mume]
Pm020086	14.5603	26.7853	15.1596	13.2165	-	-	-	GO:0050896//response to stimulus	gi|645259025|ref|XP_008235165.1|/5.72495e-163/PREDICTED: protein YLS9-like [Prunus mume]
Pm023870	5.6333	12.1853	9.33539	14.5346	ko01110//Biosynthesis of secondary metabolites;ko00902//Monoterpenoid biosynthesis	-	GO:0003824//catalytic activity	GO:0044710	gi|645267023|ref|XP_008238881.1|/1.23062e-135/PREDICTED: salutaridine reductase-like [Prunus mume]
Pm008220	14.6413	23.203	17.5427	47.612	-	-	-	-	gi|645233187|ref|XP_008223222.1|/0/PREDICTED: bifunctional epoxide hydrolase 2-like [Prunus mume]
Pm023085	8.01225	3.84244	13.4245	41.4758	ko00941//Flavonoid biosynthesis;ko00624//Polycyclic aromatic hydrocarbon degradation;ko00361//Chlorocyclohexane and chlorobenzene degradation;ko01120//Microbial metabolism in diverse environments;ko00640//Propanoate metabolism;ko01110//Biosynthesis of secondary metabolites	-	-	-	gi|645265362|ref|XP_008238115.1|/0/PREDICTED: isoflavone reductase homolog [Prunus mume]
Pm027398	0.691501	1.52622	0.897744	0.54976	ko04626//Plant-pathogen interaction	GO:0042995//cell projection	GO:0005085//guanyl-nucleotide exchange factor activity	GO:0009856//pollination;GO:0033124;GO:0032011//ARF protein signal transduction	gi|645275084|ref|XP_008242641.1|/0/PREDICTED: ARF guanine-nucleotide exchange factor GNL2 [Prunus mume]
Pm019374	0.243553	0.956151	1.09714	0.679609	-	-	GO:0016741	GO:0008152//metabolic process	gi|645257573|ref|XP_008234471.1|/0/PREDICTED: probable methyltransferase PMT16, partial [Prunus mume]
Pm012511	1.37722	3.10676	4.29873	1.76587	-	-	-	GO:0044765	gi|645242259|ref|XP_008227468.1|/0/PREDICTED: tonoplast dicarboxylate transporter-like [Prunus mume]
Pm005913	1.10203	0.300549	1.09527	7.73424	ko00564//Glycerophospholipid metabolism;ko00740//Riboflavin metabolism;ko00562//Inositol phosphate metabolism;ko00565//Ether lipid metabolism;ko04111//Cell cycle - yeast;ko01120//Microbial metabolism in diverse environments;ko01100//Metabolic pathways;ko00627//Aminobenzoate degradation;ko05152//Tuberculosis	GO:0043231//intracellular membrane-bounded organelle	GO:0016791//phosphatase activity	GO:0006796//phosphate-containing compound metabolic process	gi|645228337|ref|XP_008220947.1|/0/PREDICTED: LOW QUALITY PROTEIN: purple acid phosphatase 3-like [Prunus mume]
Pm014813	1.21736	2.94364	1.80493	7.15124	ko00903//Limonene and pinene degradation;ko05142//Chagas disease (American trypanosomiasis);ko05133//Pertussis;ko05145//Toxoplasmosis;ko00642//Ethylbenzene degradation;ko00362//Benzoate degradation;ko04722//Neurotrophin signaling pathway;ko05162//Measles;ko00240//Pyrimidine metabolism;ko00051//Fructose and mannose metabolism;ko04620//Toll-like receptor signaling pathway;ko05164//Influenza A;ko011…	-	GO:0016772//transferase activity, transferring phosphorus-containing groups	-	gi|645246978|ref|XP_008229613.1|/0/PREDICTED: wall-associated receptor kinase-like 1 isoform X1 [Prunus mume]
Pm011604	4.15698	1.90573	3.68243	53.2382	-	-	GO:0003676//nucleic acid binding	GO:0006351//transcription, DNA-templated	gi|645240592|ref|XP_008226677.1|/0/PREDICTED: NAC transcription factor 25 [Prunus mume]
Pm002966	51.4704	34.6274	27.0386	56.5376	ko04270//Vascular smooth muscle contraction;ko04510//Focal adhesion;ko04910//Insulin signaling pathway;ko05034//Alcoholism;ko05031//Amphetamine addiction;ko04810//Regulation of actin cytoskeleton;ko03015//mRNA surveillance pathway;ko04113//Meiosis - yeast;ko04114//Oocyte meiosis;ko04720//Long-term potentiation;ko05168//Herpes simplex infection;ko04728//Dopaminergic synapse	-	GO:0016791//phosphatase activity;GO:0004672//protein kinase activity;GO:0032550	GO:0006796//phosphate-containing compound metabolic process;GO:0006464//cellular protein modification process	gi|595839911|ref|XP_007207933.1|/0/hypothetical protein PRUPE_ppa017704mg [Prunus persica]
Pm006833	20.8588	32.3468	32.9594	42.2599	-	-	GO:0003824//catalytic activity;GO:0046914//transition metal ion binding	-	gi|645230520|ref|XP_008221973.1|/0/PREDICTED: RING-H2 finger protein ATL47-like [Prunus mume]
Pm008471	0.36679	0.946002	0.604057	0.247099	ko03040//Spliceosome;ko04976//Bile secretion;ko02010//ABC transporters	-	GO:0017111//nucleoside-triphosphatase activity;GO:0032550	GO:0009154//purine ribonucleotide catabolic process	gi|645233732|ref|XP_008223485.1|/0/PREDICTED: pleiotropic drug resistance protein 3-like [Prunus mume]
Pm017722	1.08886	2.25593	2.54094	0.925798	ko04626//Plant-pathogen interaction	-	-	-	gi|645253308|ref|XP_008232518.1|/0/PREDICTED: receptor-like protein 12 [Prunus mume]
Pm022885	16.7977	10.4014	8.12457	12.2132	ko04110//Cell cycle;ko04111//Cell cycle - yeast;ko04914//Progesterone-mediated oocyte maturation;ko04113//Meiosis - yeast;ko04114//Oocyte meiosis	-	-	-	gi|645264891|ref|XP_008237893.1|/0/PREDICTED: mitotic spindle checkpoint protein BUBR1 isoform X2 [Prunus mume]
Pm018632	3.25659	2.06722	1.49857	3.48312	ko04626//Plant-pathogen interaction	-	-	-	gi|645255236|ref|XP_008233405.1|/0/PREDICTED: uncharacterized protein LOC103332439 [Prunus mume]
Pm012502	37.0085	65.6602	20.6375	26.8379	-	GO:0031224//intrinsic component of membrane	-	-	gi|645242249|ref|XP_008227463.1|/0/PREDICTED: uncharacterized protein LOC103326975 [Prunus mume]
Pm007063	16.9984	28.045	50.0642	124.049	-	-	-	-	gi|645231056|ref|XP_008222217.1|/2.04676e-108/PREDICTED: proline-rich protein 4 [Prunus mume]
Pm010862	3.62865	1.52544	2.04957	5.55234	-	GO:0031225//anchored component of membrane	-	GO:0009987//cellular process	gi|645239014|ref|XP_008225946.1|/8.50229e-86/PREDICTED: plasma membrane-associated cation-binding protein 1-like [Prunus mume]
Pm029901	3.22598	7.25992	4.00831	3.35993	-	-	-	-	gi|645279404|ref|XP_008244704.1|/0/PREDICTED: cysteine-rich repeat secretory protein 55 [Prunus mume]
Pm029196	50.1168	33.9337	42.98	42.0666	-	-	-	-	gi|645276587|ref|XP_008243356.1|/7.24438e-13/PREDICTED: cytokinesis protein sepA [Prunus mume]
Pm022209	6.34053	12.4484	10.9729	16.947	ko03410//Base excision repair;ko03440//Homologous recombination;ko00061//Fatty acid biosynthesis;ko01120//Microbial metabolism in diverse environments;ko01100//Metabolic pathways;ko01040//Biosynthesis of unsaturated fatty acids;ko00640//Propanoate metabolism;ko00620//Pyruvate metabolism;ko03430//Mismatch repair;ko01110//Biosynthesis of secondary metabolites	-	GO:0003824//catalytic activity	GO:0044710	gi|645263534|ref|XP_008237281.1|/2.28895e-164/PREDICTED: short-chain type dehydrogenase/reductase-like [Prunus mume]
Pm003305	0.827419	2.31515	1.12778	0.712526	ko04626//Plant-pathogen interaction	GO:0031224//intrinsic component of membrane	GO:0046872//metal ion binding;GO:0016209//antioxidant activity;GO:0050664//oxidoreductase activity, acting on NAD(P)H, oxygen as acceptor	GO:0044707;GO:0006950//response to stress;GO:0044710	gi|645222060|ref|XP_008246416.1|/0/PREDICTED: respiratory burst oxidase homolog protein B isoform X2 [Prunus mume]
Pm027792	0.417035	1.28503	0.29573	2.48151	-	-	-	-	gi|645275954|ref|XP_008243060.1|/0/PREDICTED: F-box/kelch-repeat protein At3g23880-like [Prunus mume]
Pm019883	3.30575	7.25301	2.63743	4.8187	-	-	-	-	gi|645258505|ref|XP_008234919.1|/0/PREDICTED: uncharacterized protein LOC103333805 [Prunus mume]
Pm008562	23.7886	39.3054	28.6878	29.2463	ko01100//Metabolic pathways;ko00563//Glycosylphosphatidylinositol(GPI)-anchor biosynthesis	-	-	-	gi|645233872|ref|XP_008223550.1|/6.8566e-100/PREDICTED: RING-H2 finger protein ATL56 [Prunus mume]
Pm014534	4.54593	7.5973	5.9398	6.0936	ko00903//Limonene and pinene degradation;ko04626//Plant-pathogen interaction;ko00642//Ethylbenzene degradation;ko00362//Benzoate degradation;ko00240//Pyrimidine metabolism;ko00051//Fructose and mannose metabolism;ko01120//Microbial metabolism in diverse environments;ko01100//Metabolic pathways;ko00627//Aminobenzoate degradation;ko00350//Tyrosine metabolism	GO:0031224//intrinsic component of membrane	GO:0032550;GO:0004672//protein kinase activity	GO:0044763;GO:0006464//cellular protein modification process;GO:0006796//phosphate-containing compound metabolic process;GO:0006950//response to stress	gi|645246461|ref|XP_008229366.1|/0/PREDICTED: receptor-like protein kinase [Prunus mume]
Pm022991	8.55743	14.557	16.0371	75.5401	-	-	-	-	gi|645265144|ref|XP_008238012.1|/0/PREDICTED: protein notum homolog isoform X2 [Prunus mume]
Pm000191	1.75566	3.593	2.17636	5.07138	-	-	GO:0016757//transferase activity, transferring glycosyl groups	-	gi|645215452|ref|XP_008233409.1|/0/PREDICTED: UDP-glycosyltransferase 87A1-like [Prunus mume]
Pm012998	39.6126	27.2075	41.1423	9.63262	ko04712//Circadian rhythm - plant	-	GO:0003676//nucleic acid binding	-	gi|645243287|ref|XP_008227906.1|/0/PREDICTED: LOW QUALITY PROTEIN: protein REVEILLE 1 [Prunus mume]
Pm014996	8.99483	3.31699	3.2354	0.419631	-	-	-	-	gi|645247463|ref|XP_008229847.1|/7.82746e-83/PREDICTED: uncharacterized protein LOC103329196 [Prunus mume]
Pm009216	0.597939	1.50032	0.2288	0.128918	ko00230//Purine metabolism	GO:0031224//intrinsic component of membrane	GO:0043169//cation binding;GO:0032550;GO:0019829//cation-transporting ATPase activity	GO:0006816//calcium ion transport	gi|645235342|ref|XP_008224221.1|/0/PREDICTED: putative calcium-transporting ATPase 13, plasma membrane-type [Prunus mume]
Pm028720	3.96511	1.91345	1.48285	2.47686	-	-	GO:0003676//nucleic acid binding	GO:0006351//transcription, DNA-templated	gi|645278446|ref|XP_008244235.1|/0/PREDICTED: NAC domain-containing protein 67-like [Prunus mume]
Pm019751	79.2097	52.5417	61.6042	164.655	ko00500//Starch and sucrose metabolism;ko01100//Metabolic pathways;ko00040//Pentose and glucuronate interconversions	GO:0030312//external encapsulating structure	GO:0030234//enzyme regulator activity;GO:0052689//carboxylic ester hydrolase activity	GO:0071555//cell wall organization;GO:0000272//polysaccharide catabolic process;GO:0044092//negative regulation of molecular function	gi|645258137|ref|XP_008234745.1|/0/PREDICTED: probable pectinesterase/pectinesterase inhibitor 34 [Prunus mume]
Pm021449	9.43741	17.9338	9.29413	15.737	ko00943//Isoflavonoid biosynthesis;ko04075//Plant hormone signal transduction;ko01110//Biosynthesis of secondary metabolites	-	GO:0003824//catalytic activity	-	gi|645262081|ref|XP_008236603.1|/0/PREDICTED: probable carboxylesterase 12 [Prunus mume]
Pm012870	0.527922	2.09434	2.49018	1.22859	ko00500//Starch and sucrose metabolism;ko00520//Amino sugar and nucleotide sugar metabolism;ko01100//Metabolic pathways;ko01110//Biosynthesis of secondary metabolites	-	GO:0004553//hydrolase activity, hydrolyzing O-glycosyl compounds	GO:0044036//cell wall macromolecule metabolic process;GO:0044238//primary metabolic process;GO:0006026	gi|645242971|ref|XP_008227772.1|/0/PREDICTED: chitinase 10 [Prunus mume]
Pm026014	4.77126	9.70983	8.38793	5.229	-	-	-	-	gi|645271708|ref|XP_008241044.1|/8.11982e-151/PREDICTED: uncharacterized protein LOC103339528 [Prunus mume]
Pm021974	2.28026	5.31486	3.18556	4.27096	-	-	GO:0097159//organic cyclic compound binding;GO:0046914//transition metal ion binding	-	gi|645263143|ref|XP_008237095.1|/1.3633e-156/PREDICTED: uncharacterized protein LOC103335836 isoform X3 [Prunus mume]
Pm019427	43.0909	72.5622	39.6019	24.2729	ko00624//Polycyclic aromatic hydrocarbon degradation;ko00903//Limonene and pinene degradation;ko00073//Cutin, suberine and wax biosynthesis;ko01120//Microbial metabolism in diverse environments;ko01100//Metabolic pathways;ko00627//Aminobenzoate degradation;ko00945//Stilbenoid, diarylheptanoid and gingerol biosynthesis;ko00363//Bisphenol degradation;ko01110//Biosynthesis of secondary metabolites	-	GO:0046914//transition metal ion binding;GO:0016491//oxidoreductase activity;GO:0046906//tetrapyrrole binding	GO:0044710	gi|645257264|ref|XP_008234334.1|/0/PREDICTED: cytochrome P450 704C1-like [Prunus mume]
Pm028585	18.1408	7.39272	6.94035	3.36199	-	-	-	-	gi|645294320|ref|XP_008245785.1|/3.82234e-43/PREDICTED: uncharacterized protein LOC103343930 [Prunus mume]
Pm006669	1.8209	3.90869	3.75243	1.70853	-	-	GO:0042578//phosphoric ester hydrolase activity;GO:0043169//cation binding	-	gi|645230157|ref|XP_008221804.1|/0/PREDICTED: deoxynucleoside triphosphate triphosphohydrolase SAMHD1 homolog [Prunus mume]
Pm019998	2.28313	0.548569	0.530364	1.74942	-	-	-	-	gi|595793995|ref|XP_007200746.1|/9.8205e-107/hypothetical protein PRUPE_ppa026610mg [Prunus persica]
Pm014713	17.2997	31.6422	23.2372	18.7359	-	-	-	-	gi|595849614|ref|XP_007209762.1|/9.7714e-13/hypothetical protein PRUPE_ppa013330mg [Prunus persica]
Pm025246	1.84719	3.99743	3.35091	4.85373	ko00500//Starch and sucrose metabolism;ko01100//Metabolic pathways	-	GO:0035251//UDP-glucosyltransferase activity	GO:0052545;GO:0005984//disaccharide metabolic process	gi|645270239|ref|XP_008240368.1|/0/PREDICTED: sucrose synthase 6-like [Prunus mume]
Pm004415	131.291	83.3746	27.4833	0.683017	-	GO:0043231//intracellular membrane-bounded organelle	GO:0003676//nucleic acid binding;GO:0001071//nucleic acid binding transcription factor activity;GO:0005515//protein binding	GO:0006351//transcription, DNA-templated	gi|646227287|ref|NP_001280191.1|/2.23875e-135/MADS-box protein AGL24-like [Prunus mume]
Pm019592	9.26696	17.2925	15.208	6.57781	-	-	GO:0036094//small molecule binding;GO:0097159//organic cyclic compound binding	-	gi|645257754|ref|XP_008234556.1|/2.03572e-158/PREDICTED: uncharacterized protein LOC103333490 [Prunus mume]
Pm026328	1512.82	984.331	1138.33	2052.06	-	GO:0031224//intrinsic component of membrane	-	GO:0051234//establishment of localization	gi|645272400|ref|XP_008241379.1|/1.62076e-170/PREDICTED: aquaporin TIP1-1 [Prunus mume]
Pm003771	1.29222	3.94224	3.28218	2.50282	-	GO:0043231//intracellular membrane-bounded organelle	GO:0003676//nucleic acid binding	GO:0006351//transcription, DNA-templated	gi|645223333|ref|XP_008218580.1|/5.15476e-82/PREDICTED: uncharacterized protein LOC103318912 [Prunus mume]
Pm018862	6.54289	11.6523	9.13637	8.22091	-	-	GO:0003676//nucleic acid binding	-	gi|645255864|ref|XP_008233695.1|/0/PREDICTED: transcription factor RAX2-like [Prunus mume]
Pm002837	11.6027	18.8601	20.3671	21.8761	-	-	GO:0043169//cation binding	-	gi|645220845|ref|XP_008242109.1|/0/PREDICTED: zinc finger CCCH domain-containing protein 11-like [Prunus mume]
Pm017165	1.85689	4.32731	5.31558	7.28372	ko00230//Purine metabolism	GO:0031224//intrinsic component of membrane	GO:0043169//cation binding;GO:0032550;GO:0019829//cation-transporting ATPase activity	GO:0006816//calcium ion transport	gi|645252168|ref|XP_008231999.1|/0/PREDICTED: putative calcium-transporting ATPase 13, plasma membrane-type [Prunus mume]
Pm009322	10.0505	4.21505	2.05359	2.45553	-	-	-	-	gi|596245989|ref|XP_007224549.1|/2.25142e-44/hypothetical protein PRUPE_ppa024671mg [Prunus persica]
Pm015657	26.8644	48.2019	9.42452	4.60457	ko00052//Galactose metabolism	-	GO:0008378//galactosyltransferase activity	-	gi|645249020|ref|XP_008230558.1|/0/PREDICTED: probable galactinol--sucrose galactosyltransferase 5 [Prunus mume]
Pm014967	17.0203	10.5357	13.9941	4.93639	ko00230//Purine metabolism;ko04142//Lysosome;ko01120//Microbial metabolism in diverse environments;ko01100//Metabolic pathways;ko00030//Pentose phosphate pathway;ko00906//Carotenoid biosynthesis;ko01110//Biosynthesis of secondary metabolites;ko00511//Other glycan degradation;ko00250//Alanine, aspartate and glutamate metabolism	-	GO:0016787//hydrolase activity	GO:0044238//primary metabolic process	gi|645247406|ref|XP_008229820.1|/0/PREDICTED: GDSL esterase/lipase At2g42990-like [Prunus mume]
Pm009892	3.47206	7.16594	1.77327	1.22542	-	-	GO:0003676//nucleic acid binding	GO:0050896//response to stimulus	gi|645236836|ref|XP_008224927.1|/0/PREDICTED: transcription repressor MYB6-like [Prunus mume]
Pm010571	11.5525	6.38002	6.88362	11.9515	-	-	-	-	gi|645238369|ref|XP_008225647.1|/0/PREDICTED: uncharacterized protein LOC103325271 [Prunus mume]
Pm027330	4.25218	9.50182	5.97206	107.803	-	-	-	-	gi|595807743|ref|XP_007202661.1|/4.78339e-128/hypothetical protein PRUPE_ppa012360mg [Prunus persica]
Pm025699	0.313637	0.822021	0.224592	0.348741	ko04626//Plant-pathogen interaction	-	GO:0016301//kinase activity	GO:0016310//phosphorylation	gi|645225807|ref|XP_008219745.1|/0/PREDICTED: probable leucine-rich repeat receptor-like protein kinase At1g35710 [Prunus mume]
Pm003303	0.931453	2.40472	3.0478	1.83659	ko03060//Protein export;ko04141//Protein processing in endoplasmic reticulum;ko05020//Prion diseases;ko04612//Antigen processing and presentation	-	GO:0032550	GO:0050896//response to stimulus;GO:0000904//cell morphogenesis involved in differentiation	gi|645222056|ref|XP_008246412.1|/0/PREDICTED: luminal-binding protein 5 [Prunus mume]
Pm014482	3.61275	0.993099	2.05665	0.140502	-	-	-	-	gi|645246380|ref|XP_008229327.1|/1.28288e-93/PREDICTED: uncharacterized protein LOC103328697 [Prunus mume]
Pm022865	46.0004	23.0327	10.1427	6.96691	ko04626//Plant-pathogen interaction	-	GO:0046872//metal ion binding	-	gi|645264840|ref|XP_008237869.1|/4.77084e-114/PREDICTED: probable calcium-binding protein CML31 [Prunus mume]
Pm017330	4.8191	9.59622	7.43115	9.75553	-	-	-	-	gi|596031270|ref|XP_007219456.1|/0/hypothetical protein PRUPE_ppa021192mg [Prunus persica]
Pm000789	3.82974	1.65202	1.53479	1.82233	ko04910//Insulin signaling pathway	GO:0043234//protein complex	-	GO:0016192//vesicle-mediated transport	gi|645216796|ref|XP_008222767.1|/0/PREDICTED: LOW QUALITY PROTEIN: exocyst complex component EXO70A1 [Prunus mume]
Pm005524	10.1529	6.7403	4.71797	11.0156	-	GO:0044424	-	GO:0044763	gi|645227398|ref|XP_008220497.1|/0/PREDICTED: uncharacterized protein LOC103320576 [Prunus mume]
Pm002096	20.6323	10.1717	11.6979	12.059	-	-	-	-	gi|645219316|ref|XP_008235138.1|/1.07747e-75/PREDICTED: uncharacterized protein LOC103333999 [Prunus mume]
Pm008942	32.8075	20.3618	36.1406	12.1792	-	-	-	GO:0009267//cellular response to starvation;GO:0006791//sulfur utilization;GO:0009657//plastid organization	gi|645234700|ref|XP_008223931.1|/0/PREDICTED: uncharacterized protein LOC103323704 [Prunus mume]
Pm005368	1.10223	3.36997	3.35178	6.45265	-	-	-	-	gi|645227120|ref|XP_008220361.1|/0/PREDICTED: uncharacterized protein LOC103320460 [Prunus mume]
Pm008598	289.499	194.042	147.448	77.4565	ko00500//Starch and sucrose metabolism;ko00520//Amino sugar and nucleotide sugar metabolism;ko01100//Metabolic pathways;ko02010//ABC transporters	GO:0043231//intracellular membrane-bounded organelle	GO:0048037//cofactor binding;GO:0016857//racemase and epimerase activity, acting on carbohydrates and derivatives	GO:0044238//primary metabolic process	gi|645233922|ref|XP_008223573.1|/0/PREDICTED: UDP-glucuronate 4-epimerase 1 [Prunus mume]
Pm011794	2.59995	6.12859	5.55561	21.4487	-	-	-	-	gi|645240998|ref|XP_008226867.1|/1.84017e-11/PREDICTED: glycine-rich cell wall structural protein [Prunus mume]
Pm005779	1.56709	6.27752	2.23815	1.7402	-	-	-	-	gi|645228218|ref|XP_008220891.1|/3.56424e-26/PREDICTED: uncharacterized protein LOC103320930 [Prunus mume]
Pm009574	0.215784	0.581339	0.152575	0.0983825	ko00500//Starch and sucrose metabolism;ko00520//Amino sugar and nucleotide sugar metabolism;ko01100//Metabolic pathways	GO:0031224//intrinsic component of membrane	GO:0016759//cellulose synthase activity	GO:0030243//cellulose metabolic process	gi|645236125|ref|XP_008224588.1|/0/PREDICTED: cellulose synthase-like protein D1 [Prunus mume]
Pm008771	4.39016	7.67837	6.18011	7.17304	ko05142//Chagas disease (American trypanosomiasis);ko05133//Pertussis;ko05145//Toxoplasmosis;ko04626//Plant-pathogen interaction;ko04075//Plant hormone signal transduction;ko04722//Neurotrophin signaling pathway;ko05162//Measles;ko04620//Toll-like receptor signaling pathway;ko05164//Influenza A;ko05140//Leishmaniasis;ko05152//Tuberculosis;ko04064//NF-kappa B signaling pathway;ko04210//Apoptosis	-	GO:0004672//protein kinase activity;GO:0032550	GO:0006796//phosphate-containing compound metabolic process;GO:0006464//cellular protein modification process	gi|645234323|ref|XP_008223759.1|/0/PREDICTED: G-type lectin S-receptor-like serine/threonine-protein kinase At1g34300 isoform X1 [Prunus mume]
Pm020222	9.32739	5.75417	5.46716	10.2436	ko00564//Glycerophospholipid metabolism;ko00592//alpha-Linolenic acid metabolism;ko00130//Ubiquinone and other terpenoid-quinone biosynthesis;ko01100//Metabolic pathways;ko01110//Biosynthesis of secondary metabolites;ko00561//Glycerolipid metabolism	-	GO:0004620//phospholipase activity	GO:0044238//primary metabolic process	gi|645259362|ref|XP_008235325.1|/0/PREDICTED: phospholipase A1-Igamma2, chloroplastic [Prunus mume]
Pm025862	1.39395	0.616481	0.391615	0.759247	ko04146//Peroxisome;ko03320//PPAR signaling pathway;ko00592//alpha-Linolenic acid metabolism;ko00071//Fatty acid metabolism;ko01100//Metabolic pathways;ko01040//Biosynthesis of unsaturated fatty acids;ko00640//Propanoate metabolism;ko00280//Valine, leucine and isoleucine degradation;ko00410//beta-Alanine metabolism	GO:0042579//microbody	GO:0016634//oxidoreductase activity, acting on the CH-CH group of donors, oxygen as acceptor;GO:0000166//nucleotide binding	GO:0009062//fatty acid catabolic process	gi|645271584|ref|XP_008240982.1|/0/PREDICTED: peroxisomal acyl-coenzyme A oxidase 1-like [Prunus mume]
Pm018654	4.59995	1.93722	1.37516	0.235139	-	-	GO:0043169//cation binding	-	gi|645255380|ref|XP_008233479.1|/6.28906e-125/PREDICTED: probable transcriptional regulator RABBIT EARS [Prunus mume]
Pm023969	7.54686	12.3363	8.73521	14.7915	-	GO:0031224//intrinsic component of membrane;GO:0005768//endosome	GO:0015078//hydrogen ion transmembrane transporter activity	GO:0044763;GO:0006605//protein targeting;GO:0055067;GO:0015992//proton transport	gi|645267268|ref|XP_008238994.1|/0/PREDICTED: cation/H(+) antiporter 18-like [Prunus mume]
Pm010089	19.1282	29.8943	25.6111	16.6609	-	-	-	-	gi|645237294|ref|XP_008225137.1|/2.57414e-159/PREDICTED: protein DEHYDRATION-INDUCED 19-like [Prunus mume]
Pm018378	0.476575	1.81275	1.37052	0.290972	ko01100//Metabolic pathways;ko00563//Glycosylphosphatidylinositol(GPI)-anchor biosynthesis	-	GO:0001871;GO:0046914//transition metal ion binding	-	gi|643716867|gb|KDP28493.1|/0/hypothetical protein JCGZ_14264 [Jatropha curcas]
Pm021349	4.776	2.58949	2.44799	2.65071	-	GO:0043231//intracellular membrane-bounded organelle	GO:0003676//nucleic acid binding	GO:0006351//transcription, DNA-templated	gi|645261922|ref|XP_008236526.1|/0/PREDICTED: B3 domain-containing protein Os01g0234100-like [Prunus mume]
Pm003540	4.94896	10.3473	7.27915	6.83335	-	-	-	-	gi|645222687|ref|XP_008218278.1|/7.47047e-123/PREDICTED: PRA1 family protein E [Prunus mume]
Pm011309	3.21235	5.89698	5.0933	8.17335	-	-	-	-	gi|645239998|ref|XP_008226397.1|/0/PREDICTED: F-box/LRR-repeat protein At4g14103-like [Prunus mume]
Pm003958	51.2002	82.0013	52.2548	129.288	-	-	-	-	gi|645223763|ref|XP_008218788.1|/0/PREDICTED: legumin B-like [Prunus mume]
Pm005654	10.2778	4.72551	2.88257	4.03444	-	-	GO:0004175//endopeptidase activity	GO:0016485//protein processing	gi|645227669|ref|XP_008220627.1|/4.99354e-61/PREDICTED: protein ASPARTIC PROTEASE IN GUARD CELL 2-like [Prunus mume]
Pm024531	15.0332	26.7921	8.39109	9.38298	ko04626//Plant-pathogen interaction	-	GO:0001071//nucleic acid binding transcription factor activity;GO:0003677//DNA binding	GO:0031667//response to nutrient levels;GO:0006355//regulation of transcription, DNA-templated;GO:0048528//post-embryonic root development	gi|645268375|ref|XP_008239499.1|/1.67128e-93/PREDICTED: probable WRKY transcription factor 43 [Prunus mume]
Pm022070	11.9076	21.7187	13.5898	20.2207	-	GO:0044444	GO:0016703	GO:0044710;GO:0009608//response to symbiont;GO:0010038//response to metal ion	gi|645263295|ref|XP_008237169.1|/0/PREDICTED: nitronate monooxygenase [Prunus mume]
Pm006404	4.72848	8.50231	7.08373	8.89119	-	-	GO:0005488	-	gi|645229571|ref|XP_008221522.1|/0/PREDICTED: uncharacterized protein LOC103321495 [Prunus mume]
Pm009631	1.11522	2.57583	0.996196	0.916157	-	-	-	-	gi|645236236|ref|XP_008224639.1|/0/PREDICTED: WEB family protein At1g12150 [Prunus mume]
Pm013163	1.95147	3.34313	2.34287	5.9349	ko04145//Phagosome;ko00562//Inositol phosphate metabolism;ko04810//Regulation of actin cytoskeleton;ko04070//Phosphatidylinositol signaling system	-	GO:0043169//cation binding;GO:0016307//phosphatidylinositol phosphate kinase activity;GO:0032550	GO:0046488//phosphatidylinositol metabolic process;GO:0019538//protein metabolic process	gi|645243735|ref|XP_008228111.1|/0/PREDICTED: LOW QUALITY PROTEIN: 1-phosphatidylinositol-3-phosphate 5-kinase FAB1B [Prunus mume]
Pm022300	3.86541	1.3055	1.72232	0.23263	-	-	-	GO:0008544//epidermis development;GO:0009791//post-embryonic development	gi|595790667|ref|XP_007199082.1|/6.27297e-57/hypothetical protein PRUPE_ppa019146mg [Prunus persica]
Pm004179	7.35777	11.5643	9.60718	14.6777	ko00943//Isoflavonoid biosynthesis	-	GO:0016758//transferase activity, transferring hexosyl groups	-	gi|645224222|ref|XP_008219006.1|/0/PREDICTED: anthocyanidin 5,3-O-glucosyltransferase-like [Prunus mume]
Pm000474	51.3174	29.1902	19.9199	41.8114	-	-	-	-	gi|590583720|ref|XP_007014977.1|/1.38123e-09/Uncharacterized protein TCM_040599 [Theobroma cacao]
Pm013206	36.6932	24.1375	34.3977	23.8313	-	-	-	-	gi|645243802|ref|XP_008228141.1|/2.85014e-51/PREDICTED: auxin-repressed 12.5 kDa protein isoform X1 [Prunus mume]
Pm014856	27.4004	16.8207	20.2841	6.69262	-	-	-	-	gi|645247049|ref|XP_008229649.1|/1.36986e-104/PREDICTED: broad-complex core protein isoforms 1/2/3/4/5 [Prunus mume]
Pm004267	3.76969	6.3592	3.45102	4.5632	-	-	-	-	gi|645224406|ref|XP_008219093.1|/0/PREDICTED: ankyrin repeat-containing protein At3g12360-like [Prunus mume]
Pm010636	2.58398	5.20037	3.50981	7.35439	ko00906//Carotenoid biosynthesis	-	GO:0016709//oxidoreductase activity, acting on paired donors, with incorporation or reduction of molecular oxygen, NAD(P)H as one donor, and incorporation of one atom of oxygen;GO:0046914//transition metal ion binding;GO:0046906//tetrapyrrole binding	GO:0044710	gi|645238493|ref|XP_008225705.1|/0/PREDICTED: beta-amyrin 28-oxidase-like isoform X1 [Prunus mume]
Pm001800	2.39732	4.49691	4.6937	2.29088	-	-	-	-	gi|595838375|ref|XP_007207640.1|/0/hypothetical protein PRUPE_ppa020776mg [Prunus persica]
Pm027658	8.60828	13.4566	12.9614	14.6286	ko04075//Plant hormone signal transduction	-	GO:0004672//protein kinase activity;GO:0032550	GO:0006464//cellular protein modification process	gi|645276048|ref|XP_008243103.1|/0/PREDICTED: LOW QUALITY PROTEIN: uncharacterized protein LOC103341368 [Prunus mume]
Pm008652	0.346484	0.949712	0.601237	2.01596	ko04976//Bile secretion;ko02010//ABC transporters	GO:0031224//intrinsic component of membrane	GO:0017111//nucleoside-triphosphatase activity;GO:0032550;GO:0015405	GO:0009154//purine ribonucleotide catabolic process;GO:0051234//establishment of localization	gi|645234033|ref|XP_008223623.1|/0/PREDICTED: ABC transporter B family member 11-like [Prunus mume]
Pm000445	11.7161	19.1853	14.2257	12.8491	ko04976//Bile secretion;ko02010//ABC transporters	-	-	-	gi|645216062|ref|XP_008219304.1|/2.75833e-172/PREDICTED: uncharacterized protein LOC103319529 isoform X1 [Prunus mume]
Pm023214	1.84741	4.12151	3.50116	8.50251	ko03013//RNA transport;ko05164//Influenza A;ko01100//Metabolic pathways;ko00563//Glycosylphosphatidylinositol(GPI)-anchor biosynthesis	-	GO:0046914//transition metal ion binding	-	gi|645265608|ref|XP_008238231.1|/0/PREDICTED: E3 ubiquitin-protein ligase Os04g0590900 [Prunus mume]
Pm019405	3.8838	2.01956	2.95381	6.1747	-	-	-	-	gi|645257230|ref|XP_008234317.1|/0/PREDICTED: uncharacterized protein LOC103333276 isoform X2 [Prunus mume]
Pm030577	1.23351	3.27778	1.11271	13.4405	ko00908//Zeatin biosynthesis;ko01100//Metabolic pathways;ko00905//Brassinosteroid biosynthesis;ko01110//Biosynthesis of secondary metabolites	-	GO:0046914//transition metal ion binding;GO:0016491//oxidoreductase activity;GO:0046906//tetrapyrrole binding	GO:0044710	gi|645277509|ref|XP_008243804.1|/0/PREDICTED: cytochrome P450 CYP749A22-like [Prunus mume]
Pm029187	0.407456	1.55259	0.397465	6.86348	-	-	-	-	gi|645276569|ref|XP_008243347.1|/1.03725e-136/PREDICTED: uncharacterized protein At1g66480-like [Prunus mume]
Pm001717	7.00062	13.1572	7.8358	12.2548	-	GO:0044424	GO:0019787//ubiquitin-like protein transferase activity	GO:0032446//protein modification by small protein conjugation	gi|694412937|ref|XP_009334758.1|/4.43884e-179/PREDICTED: U-box domain-containing protein 28-like [Pyrus x bretschneideri]
Pm027300	1.33136	3.00562	0.844811	3.7572	ko00903//Limonene and pinene degradation;ko00642//Ethylbenzene degradation;ko00362//Benzoate degradation;ko00240//Pyrimidine metabolism;ko00051//Fructose and mannose metabolism;ko01120//Microbial metabolism in diverse environments;ko01100//Metabolic pathways;ko00627//Aminobenzoate degradation;ko00350//Tyrosine metabolism	GO:0031224//intrinsic component of membrane	GO:0004672//protein kinase activity;GO:0032550	GO:0006796//phosphate-containing compound metabolic process;GO:0006464//cellular protein modification process	gi|645274870|ref|XP_008242544.1|/0/PREDICTED: receptor-like protein kinase HSL1 [Prunus mume]
Pm016205	12.0562	6.08104	3.24897	2.37895	-	-	-	-	gi|645250341|ref|XP_008231166.1|/0/PREDICTED: uncharacterized protein LOC103330373 [Prunus mume]
Pm002011	1.51315	0.410523	0.10169	0.131145	-	-	GO:0003676//nucleic acid binding	-	gi|645219113|ref|XP_008234088.1|/0/PREDICTED: transcription factor MYB28 [Prunus mume]
Pm011250	10.4976	17.1364	10.7023	6.95132	-	-	GO:0016301//kinase activity	GO:0006739//NADP metabolic process	gi|645239881|ref|XP_008226340.1|/0/PREDICTED: NADH kinase [Prunus mume]
Pm009358	1.57089	3.94295	3.10692	6.76556	-	-	-	-	gi|645235611|ref|XP_008224353.1|/7.26101e-160/PREDICTED: uncharacterized protein LOC103324092 [Prunus mume]
Pm022608	0.340666	1.19967	0.521766	0.519563	ko00230//Purine metabolism;ko04623//Cytosolic DNA-sensing pathway;ko04626//Plant-pathogen interaction;ko05016//Huntington's disease;ko05169//Epstein-Barr virus infection;ko00240//Pyrimidine metabolism;ko04111//Cell cycle - yeast;ko01100//Metabolic pathways;ko03020//RNA polymerase	-	GO:0032550	GO:0006950//response to stress;GO:0007154//cell communication	gi|645264401|ref|XP_008237660.1|/0/PREDICTED: TMV resistance protein N-like [Prunus mume]
Pm026748	2.21955	4.75656	4.42183	14.2474	-	GO:0043231//intracellular membrane-bounded organelle	GO:0001071//nucleic acid binding transcription factor activity;GO:0003677//DNA binding	GO:0048856//anatomical structure development;GO:0044767;GO:0044707;GO:0006351//transcription, DNA-templated	gi|645273501|ref|XP_008241906.1|/0/PREDICTED: protein WUSCHEL [Prunus mume]
Pm012304	12.4431	7.1524	8.52405	5.11058	-	-	-	-	gi|645241941|ref|XP_008227318.1|/4.13816e-76/PREDICTED: uncharacterized protein LOC103326843 [Prunus mume]
Pm017442	3.60295	0.868678	0.509038	0.0923964	ko04978//Mineral absorption	-	-	-	gi|645252673|ref|XP_008232227.1|/7.38475e-133/PREDICTED: neurofilament heavy polypeptide isoform X1 [Prunus mume]
Pm025774	8.23678	19.1586	9.82619	82.2837	-	-	GO:0008422//beta-glucosidase activity;GO:0019865//immunoglobulin binding	GO:0006950//response to stress	gi|645271172|ref|XP_008240790.1|/1.19786e-174/PREDICTED: glucan endo-1,3-beta-glucosidase [Prunus mume]
Pm002918	27.5958	44.4168	29.6373	61.3163	-	-	GO:0005515//protein binding	GO:0044267//cellular protein metabolic process	gi|645221116|ref|XP_008243637.1|/0/PREDICTED: dnaJ homolog subfamily B member 1-like [Prunus mume]
Pm030588	1.32844	3.0997	3.53056	5.22718	ko00908//Zeatin biosynthesis;ko01100//Metabolic pathways;ko00905//Brassinosteroid biosynthesis;ko01110//Biosynthesis of secondary metabolites	-	GO:0016491//oxidoreductase activity;GO:0005488	-	gi|595799427|ref|XP_007201527.1|/0/hypothetical protein PRUPE_ppa016887mg [Prunus persica]
Pm003380	15.8659	25.4235	24.2867	24.6566	ko04626//Plant-pathogen interaction;ko04075//Plant hormone signal transduction	-	GO:0005515//protein binding	-	gi|645222272|ref|XP_008246511.1|/0/PREDICTED: transcription factor bHLH96-like [Prunus mume]
Pm027494	0.37831	0.118389	0.361948	0.552006	ko04075//Plant hormone signal transduction	-	GO:0004672//protein kinase activity;GO:0032550	GO:0006468//protein phosphorylation	gi|645275298|ref|XP_008242746.1|/0/PREDICTED: uncharacterized protein LOC103341044 [Prunus mume]
Pm002564	37.7775	24.3296	16.2589	13.4143	-	-	-	-	gi|645220334|ref|XP_008239791.1|/0/PREDICTED: uncharacterized protein At1g04910-like [Prunus mume]
Pm013404	5.10631	8.73749	6.77208	14.5688	ko00052//Galactose metabolism;ko00521//Streptomycin biosynthesis;ko00500//Starch and sucrose metabolism;ko04910//Insulin signaling pathway;ko04973//Carbohydrate digestion and absorption;ko04930//Type II diabetes mellitus;ko00051//Fructose and mannose metabolism;ko00524//Butirosin and neomycin biosynthesis;ko00520//Amino sugar and nucleotide sugar metabolism;ko01120//Microbial metabolism in divers…	-	GO:0016773//phosphotransferase activity, alcohol group as acceptor;GO:0032550	GO:0016310//phosphorylation;GO:0044238//primary metabolic process;GO:0006091//generation of precursor metabolites and energy	gi|645244408|ref|XP_008228416.1|/0/PREDICTED: hexokinase-1-like [Prunus mume]
Pm020416	10.0332	17.095	17.5118	15.2816	-	-	-	-	gi|595793701|ref|XP_007200599.1|/1.03407e-70/hypothetical protein PRUPE_ppa012136mg [Prunus persica]
Pm027225	2.30668	0.982305	1.32159	0.727924	ko03460//Fanconi anemia pathway	-	-	-	gi|645274595|ref|XP_008242413.1|/0/PREDICTED: uncharacterized protein LOC103340747 [Prunus mume]
Pm014414	5.94397	9.71536	7.34132	15.5821	ko05142//Chagas disease (American trypanosomiasis);ko05133//Pertussis;ko05145//Toxoplasmosis;ko04626//Plant-pathogen interaction;ko04722//Neurotrophin signaling pathway;ko05162//Measles;ko04620//Toll-like receptor signaling pathway;ko05164//Influenza A;ko05140//Leishmaniasis;ko05152//Tuberculosis;ko04064//NF-kappa B signaling pathway;ko04210//Apoptosis	-	GO:0036094//small molecule binding;GO:0004672//protein kinase activity;GO:1901363;GO:0097159//organic cyclic compound binding	-	gi|645246234|ref|XP_008229259.1|/0/PREDICTED: probable serine/threonine-protein kinase At1g18390 isoform X1 [Prunus mume]
Pm021704	17.3738	27.9197	21.3673	22.9297	-	GO:0044437	GO:0043169//cation binding	-	gi|645262644|ref|XP_008236854.1|/1.10241e-158/PREDICTED: protein FMP32, mitochondrial [Prunus mume]
Pm025782	13.0343	5.59154	3.74886	54.024	-	-	GO:0016798//hydrolase activity, acting on glycosyl bonds	GO:0044238//primary metabolic process	gi|645271124|ref|XP_008240765.1|/0/PREDICTED: glucan endo-1,3-beta-glucosidase, basic isoform-like [Prunus mume]
Pm000105	2.70251	0.997422	1.12803	2.61193	-	-	-	-	gi|645215275|ref|XP_008225958.1|/7.88238e-123/PREDICTED: dirigent protein 22-like [Prunus mume]
Pm020440	0.278646	0.792415	0.733991	0.603069	-	-	-	-	gi|657981550|ref|XP_008382799.1|/0/PREDICTED: uncharacterized protein LOC103445563 [Malus domestica]
Pm023521	28.0413	47.5425	64.2193	272.686	-	-	GO:0005488	GO:0060918//auxin transport;GO:0000097//sulfur amino acid biosynthetic process;GO:0043479;GO:0032535//regulation of cellular component size;GO:0045229//external encapsulating structure organization;GO:0048588//developmental cell growth;GO:0005976//polysaccharide metabolic process;GO:0009826//unidimensional cell growth;GO:0007275//multicellular organismal development	gi|645266326|ref|XP_008238564.1|/8.03364e-41/PREDICTED: 14 kDa proline-rich protein DC2.15-like [Prunus mume]
Pm004905	18.3581	28.5634	24.7176	60.9568	-	-	-	-	gi|645225898|ref|XP_008219787.1|/0/PREDICTED: dehydration-responsive protein RD22-like isoform X1 [Prunus mume]
Pm013337	8.16605	13.2106	11.0573	23.8011	ko00052//Galactose metabolism;ko00500//Starch and sucrose metabolism;ko01100//Metabolic pathways	GO:0016020//membrane;GO:0043231//intracellular membrane-bounded organelle	GO:0016798//hydrolase activity, acting on glycosyl bonds	GO:0044238//primary metabolic process;GO:0006950//response to stress;GO:0009628//response to abiotic stimulus	gi|645244088|ref|XP_008228278.1|/0/PREDICTED: beta-fructofuranosidase, insoluble isoenzyme CWINV1-like [Prunus mume]
Pm006287	3.07628	1.53436	2.70888	1.4074	ko00908//Zeatin biosynthesis	-	GO:0016645//oxidoreductase activity, acting on the CH-NH group of donors;GO:0016616//oxidoreductase activity, acting on the CH-OH group of donors, NAD or NADP as acceptor;GO:0000166//nucleotide binding	GO:0006725//cellular aromatic compound metabolic process;GO:0044710	gi|645229181|ref|XP_008221343.1|/0/PREDICTED: cytokinin dehydrogenase 5 [Prunus mume]
Pm014768	19.2616	32.0142	29.2096	22.0454	ko00980//Metabolism of xenobiotics by cytochrome P450;ko05200//Pathways in cancer;ko00480//Glutathione metabolism;ko00982//Drug metabolism - cytochrome P450;ko05215//Prostate cancer	-	-	-	gi|645246915|ref|XP_008229579.1|/3.48403e-158/PREDICTED: glutathione S-transferase F9-like isoform X2 [Prunus mume]
Pm026673	10.5788	16.683	12.6602	11.6222	-	-	GO:0032550;GO:0016462//pyrophosphatase activity	-	gi|645273483|ref|XP_008241897.1|/0/PREDICTED: putative cell division cycle ATPase [Prunus mume]
Pm011106	2.1233	3.96478	1.88137	0.331665	ko04075//Plant hormone signal transduction	-	-	GO:0006351//transcription, DNA-templated	gi|645239474|ref|XP_008226143.1|/0/PREDICTED: DELLA protein RGL1-like [Prunus mume]
Pm028722	3.30156	1.38424	1.29335	2.1567	-	-	-	-	gi|645278337|ref|XP_008244186.1|/1.89997e-114/PREDICTED: NAC domain-containing protein 89-like [Prunus mume]
Pm000346	2.30995	4.38523	3.80128	133.339	ko03040//Spliceosome;ko04976//Bile secretion;ko02010//ABC transporters	GO:0016020//membrane	GO:0032550;GO:0017111//nucleoside-triphosphatase activity;GO:0015098//molybdate ion transmembrane transporter activity	GO:0015698//inorganic anion transport;GO:0010208//pollen wall assembly;GO:0009154//purine ribonucleotide catabolic process	gi|645215884|ref|XP_008218542.1|/0/PREDICTED: ABC transporter G family member 26 [Prunus mume]
Pm011839	0.324801	0.967327	0.797876	1.44328	-	-	-	-	gi|645241082|ref|XP_008226910.1|/5.69582e-139/PREDICTED: uncharacterized protein LOC103326461 [Prunus mume]
Pm006690	0.517808	1.30255	0.933252	2.86853	-	-	GO:0016668//oxidoreductase activity, acting on a sulfur group of donors, NAD(P) as acceptor	GO:0044710;GO:0019725//cellular homeostasis	gi|645230204|ref|XP_008221827.1|/0/PREDICTED: probable nucleoredoxin 1 [Prunus mume]
Pm024581	10.6936	18.4324	13.6661	8.06573	-	GO:0031224//intrinsic component of membrane	-	GO:0051234//establishment of localization	gi|645268473|ref|XP_008239543.1|/0/PREDICTED: mitochondrial phosphate carrier protein 2, mitochondrial [Prunus mume]
Pm031090	220.359	141.757	166.652	135.61	ko00520//Amino sugar and nucleotide sugar metabolism;ko01100//Metabolic pathways;ko01110//Biosynthesis of secondary metabolites	-	GO:0003824//catalytic activity	-	gi|645279684|ref|XP_008244840.1|/0/PREDICTED: haloacid dehalogenase-like hydrolase domain-containing protein 3 [Prunus mume]
Pm016393	11.4614	18.2155	16.5586	15.1625	-	-	-	-	gi|645250727|ref|XP_008231344.1|/0/PREDICTED: uncharacterized protein LOC103330528 [Prunus mume]
Pm011050	2.83352	1.28818	2.05966	4.73804	ko05033//Nicotine addiction;ko04721//Synaptic vesicle cycle;ko04727//GABAergic synapse;ko04723//Retrograde endocannabinoid signaling;ko05032//Morphine addiction	GO:0031224//intrinsic component of membrane	-	-	gi|645239550|ref|XP_008226182.1|/0/PREDICTED: vacuolar amino acid transporter 1-like [Prunus mume]
Pm018028	0.441441	1.71222	2.68214	3.77715	ko01110//Biosynthesis of secondary metabolites;ko00902//Monoterpenoid biosynthesis	-	GO:0003824//catalytic activity	GO:0044710	gi|645253870|ref|XP_008232776.1|/0/PREDICTED: (+)-neomenthol dehydrogenase-like [Prunus mume]
Pm006884	14.091	7.7966	7.45231	8.16013	ko05166//HTLV-I infection;ko04110//Cell cycle;ko04111//Cell cycle - yeast;ko04914//Progesterone-mediated oocyte maturation;ko04113//Meiosis - yeast;ko04114//Oocyte meiosis	GO:0044427//chromosomal part;GO:0005876//spindle microtubule;GO:0012505//endomembrane system	-	GO:0045841//negative regulation of mitotic metaphase/anaphase transition	gi|645230635|ref|XP_008222024.1|/8.88967e-131/PREDICTED: mitotic spindle checkpoint protein MAD2 [Prunus mume]
Pm009224	6.06842	17.9296	31.6601	3.17574	ko04113//Meiosis - yeast	GO:0043231//intracellular membrane-bounded organelle	GO:0032550;GO:0003676//nucleic acid binding;GO:0042623//ATPase activity, coupled	GO:0009154//purine ribonucleotide catabolic process;GO:0044260;GO:0007127//meiosis I	gi|596139551|ref|XP_007222408.1|/0/hypothetical protein PRUPE_ppa008151mg [Prunus persica]
Pm008266	0.672589	2.65182	0.760745	8.66964	-	-	-	GO:0006950//response to stress	gi|645233414|ref|XP_008223333.1|/2.45463e-121/PREDICTED: major allergen Pru ar 1-like [Prunus mume]
Pm004569	12.4059	20.7132	17.1054	17.2664	-	-	-	-	gi|645225151|ref|XP_008219450.1|/0/PREDICTED: uncharacterized protein LOC103319658 [Prunus mume]
Pm014661	27.7076	46.2256	21.8695	13.9184	ko00903//Limonene and pinene degradation;ko00642//Ethylbenzene degradation;ko00362//Benzoate degradation;ko00240//Pyrimidine metabolism;ko00051//Fructose and mannose metabolism;ko01120//Microbial metabolism in diverse environments;ko01100//Metabolic pathways;ko00627//Aminobenzoate degradation;ko00350//Tyrosine metabolism	-	GO:0004672//protein kinase activity;GO:0032550	GO:0006796//phosphate-containing compound metabolic process;GO:0006464//cellular protein modification process	gi|645246741|ref|XP_008229495.1|/0/PREDICTED: probable receptor-like protein kinase At5g47070 [Prunus mume]
Pm005711	1.62748	3.77509	2.35958	7.34908	ko00500//Starch and sucrose metabolism;ko00520//Amino sugar and nucleotide sugar metabolism;ko01100//Metabolic pathways;ko01110//Biosynthesis of secondary metabolites	-	GO:0004553//hydrolase activity, hydrolyzing O-glycosyl compounds	GO:0044238//primary metabolic process;GO:0006026	gi|645227816|ref|XP_008220697.1|/0/PREDICTED: chitotriosidase-1-like [Prunus mume]
Pm005269	0.829819	0.273995	0.266217	8.5053	-	-	GO:0035251//UDP-glucosyltransferase activity	-	gi|645226815|ref|XP_008220217.1|/0/PREDICTED: UDP-glucuronate:xylan alpha-glucuronosyltransferase 2 isoform X1 [Prunus mume]
Pm026891	0.685926	2.06581	0.87255	0.439119	-	-	-	-	gi|595819343|ref|XP_007204489.1|/0/hypothetical protein PRUPE_ppa019707mg [Prunus persica]
Pm009813	4.22555	7.02608	3.76431	4.68522	ko05142//Chagas disease (American trypanosomiasis);ko05133//Pertussis;ko05145//Toxoplasmosis;ko04626//Plant-pathogen interaction;ko04722//Neurotrophin signaling pathway;ko05162//Measles;ko04620//Toll-like receptor signaling pathway;ko05164//Influenza A;ko05140//Leishmaniasis;ko05152//Tuberculosis;ko04064//NF-kappa B signaling pathway;ko04210//Apoptosis	-	GO:0036094//small molecule binding;GO:0004672//protein kinase activity;GO:1901363;GO:0097159//organic cyclic compound binding	-	gi|645236702|ref|XP_008224864.1|/0/PREDICTED: LOW QUALITY PROTEIN: cysteine-rich receptor-like protein kinase 10 [Prunus mume]
Pm010314	18.9636	29.4288	26.9591	14.1852	-	-	GO:0042578//phosphoric ester hydrolase activity	GO:0006796//phosphate-containing compound metabolic process	gi|645237788|ref|XP_008225372.1|/0/PREDICTED: CTD small phosphatase-like protein 2-A [Prunus mume]
Pm028712	4.70897	7.85377	7.09949	6.62968	-	-	GO:0003676//nucleic acid binding	GO:0006351//transcription, DNA-templated	gi|645278325|ref|XP_008244180.1|/0/PREDICTED: NAC domain-containing protein 69-like isoform X2 [Prunus mume]
Pm027702	2.51978	4.40652	3.79187	3.53694	ko04916//Melanogenesis;ko04020//Calcium signaling pathway;ko04270//Vascular smooth muscle contraction;ko05133//Pertussis;ko04744//Phototransduction;ko04626//Plant-pathogen interaction;ko04910//Insulin signaling pathway;ko04970//Salivary secretion;ko04912//GnRH signaling pathway;ko04722//Neurotrophin signaling pathway;ko05034//Alcoholism;ko05031//Amphetamine addiction;ko04745//Phototransduction - …	-	GO:0005515//protein binding	-	gi|645275707|ref|XP_008242948.1|/0/PREDICTED: uncharacterized protein LOC103341237 [Prunus mume]
Pm028066	1.76223	3.83087	4.9173	11.2158	ko00941//Flavonoid biosynthesis;ko00904//Diterpenoid biosynthesis;ko01100//Metabolic pathways;ko01110//Biosynthesis of secondary metabolites;ko00402//Benzoxazinoid biosynthesis	-	GO:0016706//oxidoreductase activity, acting on paired donors, with incorporation or reduction of molecular oxygen, 2-oxoglutarate as one donor, and incorporation of one atom each of oxygen into both donors	GO:0044710	gi|645276928|ref|XP_008243522.1|/0/PREDICTED: 1-aminocyclopropane-1-carboxylate oxidase homolog 4-like [Prunus mume]
Pm025935	13.8162	7.91574	4.46831	40.2118	ko00940//Phenylpropanoid biosynthesis;ko00360//Phenylalanine metabolism;ko01100//Metabolic pathways;ko01110//Biosynthesis of secondary metabolites	-	GO:0003824//catalytic activity;GO:0016209//antioxidant activity;GO:0043169//cation binding;GO:0046906//tetrapyrrole binding	GO:0044710;GO:0006950//response to stress	gi|645271444|ref|XP_008240914.1|/0/PREDICTED: peroxidase A2-like [Prunus mume]
Pm017076	6.14609	3.43612	3.40004	6.00429	-	-	GO:0015036//disulfide oxidoreductase activity	GO:0044710;GO:0019725//cellular homeostasis	gi|645252027|ref|XP_008231936.1|/0/PREDICTED: uncharacterized protein At3g28850 [Prunus mume]
Pm019845	4.65311	16.1178	14.0631	6.17093	ko05200//Pathways in cancer;ko04626//Plant-pathogen interaction;ko04141//Protein processing in endoplasmic reticulum;ko04621//NOD-like receptor signaling pathway;ko05215//Prostate cancer;ko04914//Progesterone-mediated oocyte maturation;ko04612//Antigen processing and presentation	-	GO:0005515//protein binding;GO:0032550	GO:0050896//response to stimulus;GO:0044267//cellular protein metabolic process	gi|645258328|ref|XP_008234835.1|/0/PREDICTED: heat shock protein 83 [Prunus mume]
Pm010632	2.87237	15.4284	554.303	44.2725	-	-	-	-	-
Pm026424	18.0045	12.3445	12.5891	6.66713	-	-	GO:0016782//transferase activity, transferring sulfur-containing groups	-	gi|645272683|ref|XP_008241513.1|/0/PREDICTED: uncharacterized protein LOC103339933 [Prunus mume]
Pm024865	2.23138	4.45122	2.65661	4.67871	-	-	GO:0097159//organic cyclic compound binding;GO:0004518//nuclease activity	GO:0090304	gi|645269236|ref|XP_008239906.1|/0/PREDICTED: uncharacterized protein LOC103338477 [Prunus mume]
Pm019739	32.6837	54.4572	56.8221	80.0216	-	-	-	-	gi|645258111|ref|XP_008234731.1|/1.35054e-68/PREDICTED: UPF0369 protein [Prunus mume]
Pm018261	10.7113	6.59009	6.70371	3.37047	-	-	-	-	gi|645254381|ref|XP_008233015.1|/1.03486e-147/PREDICTED: uncharacterized protein LOC103332096 [Prunus mume]
Pm023086	2.43102	0.829019	0.174292	0.0734249	ko00941//Flavonoid biosynthesis;ko00624//Polycyclic aromatic hydrocarbon degradation;ko00361//Chlorocyclohexane and chlorobenzene degradation;ko01120//Microbial metabolism in diverse environments;ko00640//Propanoate metabolism;ko01110//Biosynthesis of secondary metabolites	-	-	-	gi|645265364|ref|XP_008238116.1|/0/PREDICTED: isoflavone reductase homolog [Prunus mume]
Pm021016	3.51519	5.50822	8.44762	13.5797	-	-	-	-	gi|645261198|ref|XP_008236179.1|/0/PREDICTED: pentatricopeptide repeat-containing protein MRL1, chloroplastic [Prunus mume]
Pm019373	8.14871	41.6105	793.261	96.8808	-	-	-	-	gi|645257570|ref|XP_008234470.1|/1.14827e-49/PREDICTED: protein 108-like [Prunus mume]
Pm014582	4.04311	1.72561	2.47738	0.922181	-	GO:0005576//extracellular region;GO:0030312//external encapsulating structure	GO:0016798//hydrolase activity, acting on glycosyl bonds;GO:0016758//transferase activity, transferring hexosyl groups	GO:0044042//glucan metabolic process	gi|645246539|ref|XP_008229401.1|/0/PREDICTED: brassinosteroid-regulated protein BRU1-like [Prunus mume]
Pm018418	1.12208	3.18939	1.03626	1.06815	-	GO:0043231//intracellular membrane-bounded organelle	GO:0003676//nucleic acid binding;GO:0001071//nucleic acid binding transcription factor activity	GO:0006351//transcription, DNA-templated	gi|645254838|ref|XP_008233221.1|/0/PREDICTED: ethylene-responsive transcription factor CRF4-like [Prunus mume]
Pm019684	0.661026	2.23004	0.627008	24.6686	-	-	-	-	gi|645257954|ref|XP_008234656.1|/6.33831e-54/PREDICTED: uncharacterized protein LOC103333575 [Prunus mume]
Pm005625	0.213455	0.653649	0.112092	0.604622	-	GO:0031224//intrinsic component of membrane	GO:0004888//transmembrane signaling receptor activity;GO:0005231//excitatory extracellular ligand-gated ion channel activity	GO:0007215//glutamate receptor signaling pathway;GO:0006811//ion transport	gi|645227643|ref|XP_008220614.1|/0/PREDICTED: glutamate receptor 2.8-like [Prunus mume]
Pm006273	0.897562	2.03048	4.38934	21.938	-	GO:0044464	GO:0043169//cation binding;GO:0016791//phosphatase activity	GO:0006796//phosphate-containing compound metabolic process	gi|596161901|ref|XP_007222938.1|/0/hypothetical protein PRUPE_ppa005293mg [Prunus persica]
Pm025994	11.6796	7.79432	7.15475	6.08357	ko04626//Plant-pathogen interaction	-	-	GO:0006810//transport	gi|645271540|ref|XP_008240961.1|/0/PREDICTED: cyclic nucleotide-gated ion channel 1-like [Prunus mume]
Pm019691	5.6889	13.0128	3.53031	6.55542	ko04075//Plant hormone signal transduction	-	-	-	gi|645257987|ref|XP_008234672.1|/6.59573e-65/PREDICTED: auxin-induced protein 15A-like [Prunus mume]
Pm008873	1.38863	3.05064	1.24516	0.955436	ko04626//Plant-pathogen interaction	-	GO:0016791//phosphatase activity	GO:0006796//phosphate-containing compound metabolic process	gi|645234518|ref|XP_008223848.1|/0/PREDICTED: plant intracellular Ras-group-related LRR protein 6-like [Prunus mume]
Pm017823	21.6416	13.9515	13.0993	16.0638	-	GO:0044424	-	GO:0006260//DNA replication	gi|645253463|ref|XP_008232585.1|/7.94696e-175/PREDICTED: spindle and kinetochore-associated protein 1 homolog [Prunus mume]
Pm017993	2.64978	1.00135	2.71634	1.3028	-	-	-	-	gi|645253937|ref|XP_008232805.1|/1.07804e-126/PREDICTED: BON1-associated protein 2-like [Prunus mume]
Pm021351	8.6496	5.10032	3.52568	3.30162	-	GO:0043231//intracellular membrane-bounded organelle	GO:0003676//nucleic acid binding	GO:0006351//transcription, DNA-templated	gi|645261967|ref|XP_008236548.1|/0/PREDICTED: B3 domain-containing protein Os01g0234100-like [Prunus mume]
Pm000693	5.78737	11.1082	9.95649	17.4401	ko04075//Plant hormone signal transduction	-	GO:0003676//nucleic acid binding	-	gi|645216652|ref|XP_008222188.1|/1.89908e-108/PREDICTED: transcription factor LUX [Prunus mume]
Pm020349	5.23166	8.87156	4.9416	4.17145	-	-	GO:0032550;GO:0003676//nucleic acid binding;GO:0016891//endoribonuclease activity, producing 5'-phosphomonoesters;GO:0042623//ATPase activity, coupled	GO:0009154//purine ribonucleotide catabolic process;GO:0090501//RNA phosphodiester bond hydrolysis;GO:0010467//gene expression	gi|645260242|ref|XP_008235739.1|/0/PREDICTED: endoribonuclease Dicer homolog 3a-like [Prunus mume]
Pm030008	0.589076	1.92256	1.66214	1.91233	-	-	-	-	gi|596035621|ref|XP_007219651.1|/2.29381e-140/hypothetical protein PRUPE_ppa023710mg [Prunus persica]
Pm004723	5.54525	16.1421	98.2007	2.11912	ko00270//Cysteine and methionine metabolism;ko01100//Metabolic pathways;ko01110//Biosynthesis of secondary metabolites	-	GO:0016705//oxidoreductase activity, acting on paired donors, with incorporation or reduction of molecular oxygen;GO:0016641//oxidoreductase activity, acting on the CH-NH2 group of donors, oxygen as acceptor	GO:0044710	gi|645225448|ref|XP_008219584.1|/0/PREDICTED: 1-aminocyclopropane-1-carboxylate oxidase [Prunus mume]
Pm012864	43.5453	24.8203	61.976	21.5063	-	-	-	-	gi|645242955|ref|XP_008227763.1|/3.65522e-174/PREDICTED: uncharacterized protein LOC103327243 [Prunus mume]
Pm002608	10.8301	7.34613	11.4857	69.0941	-	-	-	-	gi|645220420|ref|XP_008240187.1|/0/PREDICTED: galactose oxidase [Prunus mume]
Pm030324	3.08959	5.23463	3.4681	3.55108	ko00230//Purine metabolism;ko04623//Cytosolic DNA-sensing pathway;ko05016//Huntington's disease;ko05169//Epstein-Barr virus infection;ko00240//Pyrimidine metabolism;ko04111//Cell cycle - yeast;ko01100//Metabolic pathways;ko03020//RNA polymerase	-	GO:0016462//pyrophosphatase activity;GO:0032550	GO:0006950//response to stress;GO:0007154//cell communication	gi|596036193|ref|XP_007219676.1|/0/hypothetical protein PRUPE_ppa025310mg [Prunus persica]
Pm006396	1.58349	3.99208	4.95348	7.21323	-	-	GO:0003676//nucleic acid binding	GO:0006351//transcription, DNA-templated	gi|645229558|ref|XP_008221517.1|/2.35574e-170/PREDICTED: NAC domain-containing protein 68-like [Prunus mume]
Pm028344	2.1014	0.921753	1.82186	1.59654	ko03018//RNA degradation	GO:0043231//intracellular membrane-bounded organelle	GO:0000175//3'-5'-exoribonuclease activity;GO:0097159//organic cyclic compound binding	GO:0090501//RNA phosphodiester bond hydrolysis	gi|645305048|ref|XP_008245949.1|/0/PREDICTED: probable CCR4-associated factor 1 homolog 11 [Prunus mume]
Pm018344	1.16729	4.19966	12.3117	0.938559	-	-	GO:0004553//hydrolase activity, hydrolyzing O-glycosyl compounds	-	gi|645254732|ref|XP_008233173.1|/0/PREDICTED: alkaline/neutral invertase CINV2-like [Prunus mume]
Pm029232	15.3322	8.92865	7.86146	296.699	-	GO:0009536//plastid	-	GO:0006950//response to stress	gi|13172242|gb|AAK14060.1|AF239177_1/1.8556e-115/major latex-like protein [Prunus persica]
Pm028969	3.63884	7.64321	3.96298	5.14306	ko04626//Plant-pathogen interaction	-	GO:0046872//metal ion binding	-	gi|645276119|ref|XP_008243136.1|/3.92904e-105/PREDICTED: probable calcium-binding protein CML16 [Prunus mume]
Pm028215	8.5874	18.0478	40.3241	33.6677	ko00910//Nitrogen metabolism	-	GO:0016836//hydro-lyase activity;GO:0046914//transition metal ion binding	GO:0044699	gi|645277148|ref|XP_008243629.1|/1.13901e-179/PREDICTED: carbonic anhydrase 2-like [Prunus mume]
Pm012560	0.930804	2.80987	1.36519	3.50581	-	-	-	-	gi|645242393|ref|XP_008227530.1|/3.42863e-66/PREDICTED: senescence-associated carboxylesterase 101 isoform X2 [Prunus mume]
Pm004585	7.60806	12.5156	13.0483	13.1741	-	-	-	-	gi|645225196|ref|XP_008219470.1|/0/PREDICTED: UPF0481 protein At3g47200-like [Prunus mume]
Pm011565	17.0585	10.5804	13.6554	8.39431	ko04141//Protein processing in endoplasmic reticulum	-	GO:0046914//transition metal ion binding	-	gi|645240523|ref|XP_008226645.1|/5.39315e-179/PREDICTED: E3 ubiquitin-protein ligase RMA1H1-like [Prunus mume]
Pm015362	14.8716	9.74659	7.70658	5.0812	-	-	-	-	gi|645248319|ref|XP_008230241.1|/2.07443e-164/PREDICTED: pollen-specific leucine-rich repeat extensin-like protein 2 [Prunus mume]
Pm026888	15.0799	24.2969	27.7532	36.892	ko01100//Metabolic pathways;ko00563//Glycosylphosphatidylinositol(GPI)-anchor biosynthesis	-	GO:0046914//transition metal ion binding	GO:0010243//response to organonitrogen compound	gi|595815322|ref|XP_007203892.1|/1.55671e-155/hypothetical protein PRUPE_ppa010806mg [Prunus persica]
Pm020865	7.24735	11.353	10.9741	6.38144	ko00500//Starch and sucrose metabolism;ko02030//Bacterial chemotaxis;ko00940//Phenylpropanoid biosynthesis;ko00460//Cyanoamino acid metabolism;ko01100//Metabolic pathways;ko02020//Two-component system;ko01110//Biosynthesis of secondary metabolites	-	GO:0016798//hydrolase activity, acting on glycosyl bonds	GO:0044238//primary metabolic process	gi|645260874|ref|XP_008236024.1|/0/PREDICTED: cyanogenic beta-glucosidase-like [Prunus mume]
Pm024728	25.0641	17.169	16.4744	6.79319	-	-	-	-	gi|645268935|ref|XP_008239765.1|/0/PREDICTED: uncharacterized protein LOC103338345 [Prunus mume]
Pm028723	1.93739	1.08447	1.61242	0.79435	ko00040//Pentose and glucuronate interconversions	-	-	-	gi|645278453|ref|XP_008244238.1|/0/PREDICTED: uncharacterized protein LOC103342394 [Prunus mume]
Pm011980	6.12109	10.342	8.87288	30.9341	-	-	-	-	gi|645241403|ref|XP_008227061.1|/0/PREDICTED: pirin-like protein [Prunus mume]
Pm015807	3.88768	2.13422	7.25103	14.3008	ko00562//Inositol phosphate metabolism;ko01100//Metabolic pathways;ko04070//Phosphatidylinositol signaling system	-	-	GO:0046488//phosphatidylinositol metabolic process	gi|645249310|ref|XP_008230693.1|/0/PREDICTED: type I inositol 1,4,5-trisphosphate 5-phosphatase CVP2-like [Prunus mume]
Pm004518	12.3709	21.0354	16.8855	20.9698	-	-	GO:0003824//catalytic activity	-	gi|645225001|ref|XP_008219377.1|/1.47161e-170/PREDICTED: dihydrofolate reductase [Prunus mume]
Pm020046	0.613352	1.75756	1.71369	11.7519	ko00500//Starch and sucrose metabolism;ko01100//Metabolic pathways;ko00040//Pentose and glucuronate interconversions	-	GO:0030234//enzyme regulator activity;GO:0052689//carboxylic ester hydrolase activity	GO:0044092//negative regulation of molecular function	gi|645258931|ref|XP_008235119.1|/1.14025e-138/PREDICTED: pectinesterase inhibitor 2 [Prunus mume]
Pm002666	17.1127	11.4652	11.9161	20.1189	ko00941//Flavonoid biosynthesis;ko01100//Metabolic pathways;ko01110//Biosynthesis of secondary metabolites	-	GO:0016705//oxidoreductase activity, acting on paired donors, with incorporation or reduction of molecular oxygen	GO:0044710	gi|645220523|ref|XP_008240648.1|/0/PREDICTED: protein SRG1-like isoform X1 [Prunus mume]
Pm030054	4.60896	8.17052	5.59947	8.37278	-	GO:0043231//intracellular membrane-bounded organelle	GO:0003677//DNA binding;GO:0001071//nucleic acid binding transcription factor activity	GO:0006351//transcription, DNA-templated	gi|645292200|ref|XP_008245761.1|/0/PREDICTED: homeobox-leucine zipper protein HOX11-like isoform X2 [Prunus mume]
Pm020701	2.7678	5.78045	2.93586	1.77938	-	-	-	-	gi|645260444|ref|XP_008235832.1|/5.00213e-107/PREDICTED: putative DNA-binding protein ESCAROLA [Prunus mume]
Pm026602	8.92178	21.119	12.9993	2.0426	-	-	-	-	gi|645272970|ref|XP_008241651.1|/1.37846e-29/PREDICTED: uncharacterized protein LOC103340063 [Prunus mume]
Pm002454	19.961	33.6685	34.4372	85.5055	-	-	-	-	gi|645220093|ref|XP_008238694.1|/2.31413e-117/PREDICTED: uncharacterized protein LOC103337306 [Prunus mume]
Pm009332	12.2331	6.79942	4.18351	7.05315	-	GO:0005875//microtubule associated complex	GO:0015631//tubulin binding;GO:0003774//motor activity;GO:0032550	GO:0007017//microtubule-based process	gi|645235854|ref|XP_008224461.1|/6.28371e-118/PREDICTED: LOW QUALITY PROTEIN: kinesin-like protein Klp68D [Prunus mume]
Pm029630	0.154531	0.388815	0.238343	0.293934	ko00230//Purine metabolism	GO:0031224//intrinsic component of membrane;GO:0000325//plant-type vacuole;GO:0009536//plastid;GO:0044437	GO:0043169//cation binding;GO:0032550;GO:0019829//cation-transporting ATPase activity;GO:0005515//protein binding	GO:0012501//programmed cell death;GO:0009617//response to bacterium;GO:0006970//response to osmotic stress;GO:0006816//calcium ion transport;GO:0050801//ion homeostasis	gi|645278599|ref|XP_008244305.1|/0/PREDICTED: putative calcium-transporting ATPase 11, plasma membrane-type [Prunus mume]
Pm026169	1.88705	5.46681	5.36463	6.11803	-	-	-	-	gi|645272105|ref|XP_008241235.1|/3.48456e-107/PREDICTED: uncharacterized protein LOC103339680 [Prunus mume]
Pm003422	0.853468	1.91528	1.09561	1.10816	-	-	-	GO:0044238//primary metabolic process	gi|595843108|ref|XP_007208551.1|/0/hypothetical protein PRUPE_ppa024446mg, partial [Prunus persica]
Pm026060	9.93415	15.5983	15.0423	14.61	-	-	-	-	gi|645271815|ref|XP_008241094.1|/3.56983e-166/PREDICTED: iron-sulfur cluster co-chaperone protein HscB, mitochondrial [Prunus mume]
Pm026693	4.92309	8.85849	11.0114	8.48471	-	-	-	-	gi|595813108|ref|XP_007203528.1|/2.52309e-87/hypothetical protein PRUPE_ppa026355mg [Prunus persica]
Pm027201	8.24909	4.44328	5.58819	4.30714	-	-	-	-	gi|645274517|ref|XP_008242375.1|/0/PREDICTED: uncharacterized protein LOC103340707 [Prunus mume]
Pm023846	9.52768	6.26133	6.20349	4.95223	ko04360//Axon guidance;ko05133//Pertussis;ko04666//Fc gamma R-mediated phagocytosis;ko00514//Other types of O-glycan biosynthesis;ko04810//Regulation of actin cytoskeleton	GO:0043231//intracellular membrane-bounded organelle	-	-	gi|645266994|ref|XP_008238869.1|/0/PREDICTED: O-glucosyltransferase rumi [Prunus mume]
Pm029518	8.57241	5.50992	9.01656	29.0915	ko00052//Galactose metabolism;ko00051//Fructose and mannose metabolism;ko00520//Amino sugar and nucleotide sugar metabolism;ko01120//Microbial metabolism in diverse environments;ko01100//Metabolic pathways;ko00600//Sphingolipid metabolism;ko01110//Biosynthesis of secondary metabolites;ko00511//Other glycan degradation;ko00020//Citrate cycle (TCA cycle)	-	GO:0046914//transition metal ion binding;GO:0016861//intramolecular oxidoreductase activity, interconverting aldoses and ketoses	GO:0009642//response to light intensity;GO:0019852//L-ascorbic acid metabolic process;GO:0010038//response to metal ion;GO:0001101//response to acid chemical;GO:0009226//nucleotide-sugar biosynthetic process;GO:0017085//response to insecticide;GO:0034285;GO:0003006//developmental process involved in reproduction	gi|645279045|ref|XP_008244515.1|/0/PREDICTED: mannose-6-phosphate isomerase 1 [Prunus mume]
Pm020583	41.6955	27.95	22.0567	15.4902	-	-	-	-	gi|645260085|ref|XP_008235666.1|/5.94684e-113/PREDICTED: protein LIGHT-DEPENDENT SHORT HYPOCOTYLS 4-like [Prunus mume]
Pm006629	18.5188	12.5517	12.9206	10.9235	-	-	-	-	gi|645230082|ref|XP_008221768.1|/1.03608e-173/PREDICTED: WAT1-related protein At3g28050-like [Prunus mume]
Pm011785	0.354275	1.00274	0.384401	1.62646	ko04626//Plant-pathogen interaction;ko04011//MAPK signaling pathway - yeast	-	GO:0004672//protein kinase activity;GO:0032550	GO:0006464//cellular protein modification process	gi|595889069|ref|XP_007213446.1|/0/hypothetical protein PRUPE_ppa025047mg [Prunus persica]
Pm004832	7.08855	11.3595	11.7534	16.8227	-	-	-	-	gi|645225646|ref|XP_008219670.1|/0/PREDICTED: uncharacterized protein LOC103319854 [Prunus mume]
Pm016029	2.40622	4.55728	4.21609	3.56367	-	-	-	-	gi|645249746|ref|XP_008230883.1|/0/PREDICTED: uncharacterized serine-rich protein C215.13 [Prunus mume]
Pm017854	0.247219	0.76805	0.117606	1.01288	ko00500//Starch and sucrose metabolism;ko01100//Metabolic pathways;ko00040//Pentose and glucuronate interconversions	GO:0030312//external encapsulating structure	GO:0030234//enzyme regulator activity;GO:0052689//carboxylic ester hydrolase activity	GO:0071555//cell wall organization;GO:0000272//polysaccharide catabolic process;GO:0044092//negative regulation of molecular function	gi|645253504|ref|XP_008232606.1|/0/PREDICTED: pectinesterase 2 [Prunus mume]
Pm013791	13.5682	6.8659	3.31099	5.00548	ko04626//Plant-pathogen interaction	-	-	GO:0050789//regulation of biological process;GO:0098542//defense response to other organism;GO:0010033//response to organic substance	gi|645245254|ref|XP_008228795.1|/0/PREDICTED: probable WRKY transcription factor 40 [Prunus mume]
Pm016357	2.96708	1.61105	1.47161	12.8572	ko00500//Starch and sucrose metabolism;ko02030//Bacterial chemotaxis;ko00940//Phenylpropanoid biosynthesis;ko00460//Cyanoamino acid metabolism;ko01100//Metabolic pathways;ko02020//Two-component system;ko01110//Biosynthesis of secondary metabolites	-	GO:0016798//hydrolase activity, acting on glycosyl bonds	GO:0044238//primary metabolic process	gi|645250683|ref|XP_008231323.1|/0/PREDICTED: vicianin hydrolase-like isoform X1 [Prunus mume]
Pm028056	0.724427	2.1952	0.315728	0.736006	-	-	-	-	gi|645276901|ref|XP_008243510.1|/4.25206e-142/PREDICTED: NAC domain-containing protein 90-like [Prunus mume]
Pm006998	44.3968	70.615	97.1708	163.246	ko00941//Flavonoid biosynthesis;ko00940//Phenylpropanoid biosynthesis;ko00360//Phenylalanine metabolism;ko01100//Metabolic pathways;ko00945//Stilbenoid, diarylheptanoid and gingerol biosynthesis;ko01110//Biosynthesis of secondary metabolites	GO:0044424	GO:0043169//cation binding;GO:0008168//methyltransferase activity	GO:0009813//flavonoid biosynthetic process;GO:0044699	gi|645230901|ref|XP_008222145.1|/5.38757e-151/PREDICTED: flavonoid 3',5'-methyltransferase-like [Prunus mume]
Pm008161	1.11074	3.70562	1.13512	3.52492	-	-	-	-	gi|645233093|ref|XP_008223177.1|/9.82358e-116/PREDICTED: U1 small nuclear ribonucleoprotein C-like [Prunus mume]
Pm019395	4.17608	9.42703	4.0017	69.3168	-	-	-	GO:0044036//cell wall macromolecule metabolic process	gi|645257209|ref|XP_008234307.1|/2.46354e-71/PREDICTED: uncharacterized protein LOC103333268 [Prunus mume]
Pm029045	1.17324	2.95347	1.33044	1.16415	-	GO:0044424	GO:0005319//lipid transporter activity;GO:0008289//lipid binding	GO:0006869//lipid transport	gi|645276287|ref|XP_008243216.1|/3.29646e-135/PREDICTED: ceramide-1-phosphate transfer protein [Prunus mume]
Pm004271	3.03821	1.52155	0.416365	1.5201	-	-	GO:0015291//secondary active transmembrane transporter activity	GO:0015893//drug transport;GO:0044763	gi|645224418|ref|XP_008219099.1|/0/PREDICTED: MATE efflux family protein 7-like [Prunus mume]
Pm001462	2.85559	1.23277	1.37617	1.64461	-	-	-	-	gi|645218295|ref|XP_008229901.1|/0/PREDICTED: ankyrin repeat-containing protein At3g12360-like [Prunus mume]
Pm028848	2.73193	6.45677	6.16563	4.92326	-	-	-	-	gi|595837771|ref|XP_007207520.1|/4.59621e-63/hypothetical protein PRUPE_ppa013987mg [Prunus persica]
Pm009215	3.74154	8.34849	1.52005	0.508286	ko00230//Purine metabolism	GO:0031224//intrinsic component of membrane	GO:0043169//cation binding;GO:0032550;GO:0019829//cation-transporting ATPase activity	GO:0006816//calcium ion transport	gi|645235342|ref|XP_008224221.1|/0/PREDICTED: putative calcium-transporting ATPase 13, plasma membrane-type [Prunus mume]
Pm014253	8.39113	4.76974	4.27979	45.6687	-	-	GO:0003677//DNA binding;GO:0001071//nucleic acid binding transcription factor activity	GO:0006351//transcription, DNA-templated	gi|645245957|ref|XP_008229127.1|/9.29427e-169/PREDICTED: transcription factor RF2b-like [Prunus mume]
Pm005381	2.57412	9.54413	296.29	4.14469	-	-	-	-	gi|645227123|ref|XP_008220362.1|/1.73006e-22/PREDICTED: glycine-rich cell wall structural protein 2 [Prunus mume]
Pm020134	3.29611	6.99674	7.03069	7.51257	-	-	-	-	gi|645259172|ref|XP_008235234.1|/4.14044e-112/PREDICTED: chaperone protein dnaJ 72 [Prunus mume]
Pm001203	7.08381	11.3286	8.30583	4.63757	ko00561//Glycerolipid metabolism	-	GO:0016788//hydrolase activity, acting on ester bonds;GO:0016747//transferase activity, transferring acyl groups other than amino-acyl groups	GO:0044238//primary metabolic process	gi|645217707|ref|XP_008227006.1|/0/PREDICTED: putative phospholipid:diacylglycerol acyltransferase 2 [Prunus mume]
Pm012601	1.14981	2.82696	3.29435	12.4242	ko01110//Biosynthesis of secondary metabolites;ko00902//Monoterpenoid biosynthesis	-	GO:0003824//catalytic activity	GO:0044710	gi|645242444|ref|XP_008227552.1|/0/PREDICTED: (+)-neomenthol dehydrogenase-like [Prunus mume]
Pm001985	13.4571	25.8317	7.76127	3.31688	-	-	-	-	gi|645219066|ref|XP_008233843.1|/7.9953e-39/PREDICTED: CYSTM1 family protein A-like [Prunus mume]
Pm010103	0.381653	1.24318	0.83156	1.54521	ko00903//Limonene and pinene degradation;ko04626//Plant-pathogen interaction;ko00642//Ethylbenzene degradation;ko00362//Benzoate degradation;ko00240//Pyrimidine metabolism;ko00051//Fructose and mannose metabolism;ko01120//Microbial metabolism in diverse environments;ko01100//Metabolic pathways;ko00627//Aminobenzoate degradation;ko00350//Tyrosine metabolism	-	GO:0016301//kinase activity;GO:0032550	GO:0006464//cellular protein modification process	gi|645237334|ref|XP_008225156.1|/0/PREDICTED: serine/threonine-protein kinase-like protein ACR4 [Prunus mume]
Pm006219	1.87145	3.92698	4.37851	5.13784	-	-	-	-	gi|645229022|ref|XP_008221268.1|/3.91943e-148/PREDICTED: WEB family protein At1g75720 isoform X1 [Prunus mume]
Pm012541	17.6588	27.4067	29.1393	23.1809	-	-	-	-	gi|645242323|ref|XP_008227499.1|/4.67238e-78/PREDICTED: uncharacterized protein LOC103327009 [Prunus mume]
Pm030399	4.66011	3.05456	2.42793	2.34209	-	-	GO:0016787//hydrolase activity	GO:0008152//metabolic process	gi|645278917|ref|XP_008244455.1|/0/PREDICTED: uncharacterized protein LOC103342600 [Prunus mume]
Pm000846	0.217006	0.605425	0.437733	0.404384	-	GO:0016020//membrane	-	GO:0051234//establishment of localization	gi|645216913|ref|XP_008223255.1|/0/PREDICTED: uncharacterized protein LOC103323069 [Prunus mume]
Pm026760	33.4881	52.804	31.1397	27.3597	-	-	-	-	gi|645273327|ref|XP_008241825.1|/2.1724e-109/PREDICTED: chaperone protein dnaJ 11, chloroplastic [Prunus mume]
Pm009754	3.44367	6.08729	4.76047	23.0601	ko00500//Starch and sucrose metabolism;ko01100//Metabolic pathways;ko00040//Pentose and glucuronate interconversions	GO:0030312//external encapsulating structure;GO:0044437	GO:0030234//enzyme regulator activity;GO:0052689//carboxylic ester hydrolase activity	GO:0071555//cell wall organization;GO:0000272//polysaccharide catabolic process;GO:0044092//negative regulation of molecular function	gi|645236545|ref|XP_008224789.1|/0/PREDICTED: pectinesterase [Prunus mume]
Pm009870	0.539438	1.20704	0.692839	1.33492	ko05142//Chagas disease (American trypanosomiasis);ko05133//Pertussis;ko05145//Toxoplasmosis;ko04626//Plant-pathogen interaction;ko04722//Neurotrophin signaling pathway;ko05162//Measles;ko04620//Toll-like receptor signaling pathway;ko05164//Influenza A;ko05140//Leishmaniasis;ko05152//Tuberculosis;ko04064//NF-kappa B signaling pathway;ko04210//Apoptosis	-	GO:0004672//protein kinase activity;GO:0032550	GO:0006796//phosphate-containing compound metabolic process;GO:0006464//cellular protein modification process;GO:0008037//cell recognition	gi|645237022|ref|XP_008225015.1|/0/PREDICTED: receptor-like serine/threonine-protein kinase SD1-8 [Prunus mume]
Pm010638	0.716469	1.58151	1.15598	2.7664	ko00906//Carotenoid biosynthesis	-	GO:0016709//oxidoreductase activity, acting on paired donors, with incorporation or reduction of molecular oxygen, NAD(P)H as one donor, and incorporation of one atom of oxygen;GO:0046914//transition metal ion binding;GO:0046906//tetrapyrrole binding	GO:0044710	gi|645238500|ref|XP_008225708.1|/0/PREDICTED: beta-amyrin 28-oxidase-like isoform X1 [Prunus mume]
Pm000013	7.76251	4.49392	3.58546	2.33058	-	-	-	-	gi|645215116|ref|XP_008246414.1|/0/PREDICTED: uncharacterized protein LOC103344566 [Prunus mume]
Pm014006	3.31061	1.54344	0.884718	0.884895	ko04626//Plant-pathogen interaction	-	GO:0003677//DNA binding;GO:0001071//nucleic acid binding transcription factor activity	GO:0006351//transcription, DNA-templated	gi|645245579|ref|XP_008228947.1|/7.65463e-161/PREDICTED: probable WRKY transcription factor 69 [Prunus mume]
Pm009150	13.0233	7.3556	5.98953	7.62503	-	-	-	-	gi|645235202|ref|XP_008224161.1|/4.14836e-160/PREDICTED: uncharacterized protein LOC103323917 [Prunus mume]
Pm007126	9.30686	15.7121	14.6459	13.5852	-	-	-	-	gi|645231200|ref|XP_008222286.1|/4.478e-118/PREDICTED: uncharacterized protein LOC103322174 [Prunus mume]
Pm029038	6.89901	11.6025	5.66853	1.85515	-	-	-	-	gi|645276263|ref|XP_008243205.1|/0/PREDICTED: IST1 homolog [Prunus mume]
Pm015060	3.03884	5.62891	4.41964	3.23933	-	GO:0044437;GO:0031225//anchored component of membrane	-	-	gi|645247636|ref|XP_008229928.1|/0/PREDICTED: fasciclin-like arabinogalactan protein 2 [Prunus mume]
Pm000995	2.61446	4.91418	1.77381	2.61214	-	GO:0031224//intrinsic component of membrane	GO:0005515//protein binding	GO:0006950//response to stress	gi|645217325|ref|XP_008225351.1|/0/PREDICTED: MLO-like protein 3 isoform X1 [Prunus mume]
Pm015728	0.698641	3.71649	6.94341	3.52751	-	GO:0031224//intrinsic component of membrane	-	GO:0044765	gi|645249886|ref|XP_008230949.1|/1.99337e-158/PREDICTED: bidirectional sugar transporter SWEET6a-like [Prunus mume]
Pm016913	14.9397	23.5259	22.6456	36.1009	-	GO:0016020//membrane	-	-	gi|645251733|ref|XP_008231811.1|/3.23708e-140/PREDICTED: uncharacterized protein LOC103330983 [Prunus mume]
Pm021115	0.477429	1.29753	1.00412	1.16418	-	-	-	-	gi|645261396|ref|XP_008236273.1|/5.21536e-128/PREDICTED: F-box/FBD/LRR-repeat protein At1g13570-like isoform X2 [Prunus mume]
Pm005091	2.24635	0.851875	0.343826	0.390617	-	-	GO:0003676//nucleic acid binding	GO:0006351//transcription, DNA-templated	gi|645226337|ref|XP_008219992.1|/0/PREDICTED: NAC domain-containing protein 100 [Prunus mume]
Pm003628	3.95843	1.5372	2.42017	7.21894	-	GO:0016020//membrane	-	GO:0015696//ammonium transport	gi|645222880|ref|XP_008218365.1|/1.07594e-54/PREDICTED: LOW QUALITY PROTEIN: ammonium transporter 1 member 2 [Prunus mume]
Pm006247	6.13287	12.9867	11.5138	14.3035	-	-	-	-	gi|645229108|ref|XP_008221309.1|/6.47578e-63/PREDICTED: transmembrane protein 42 [Prunus mume]
Pm009734	2.20781	3.77169	1.85568	3.90182	ko05142//Chagas disease (American trypanosomiasis);ko05133//Pertussis;ko05145//Toxoplasmosis;ko04626//Plant-pathogen interaction;ko04722//Neurotrophin signaling pathway;ko05162//Measles;ko04620//Toll-like receptor signaling pathway;ko05164//Influenza A;ko05140//Leishmaniasis;ko05152//Tuberculosis;ko04064//NF-kappa B signaling pathway;ko04210//Apoptosis	-	GO:0004672//protein kinase activity;GO:0032550	GO:0006464//cellular protein modification process	gi|645236494|ref|XP_008224765.1|/0/PREDICTED: cysteine-rich receptor-like protein kinase 10 [Prunus mume]
Pm015371	7.19743	3.08105	2.38261	1703.82	-	-	-	-	gi|645248345|ref|XP_008230254.1|/1.01334e-56/PREDICTED: putative cell wall protein [Prunus mume]
Pm023573	2.66717	1.2167	1.20548	11.8828	-	-	GO:0003676//nucleic acid binding	-	gi|645266492|ref|XP_008238636.1|/0/PREDICTED: protein ODORANT1 [Prunus mume]
Pm008578	6.54564	10.2578	9.83279	13.9462	ko01100//Metabolic pathways;ko00563//Glycosylphosphatidylinositol(GPI)-anchor biosynthesis	-	GO:0046914//transition metal ion binding	-	gi|645233882|ref|XP_008223555.1|/0/PREDICTED: RING-H2 finger protein ATL13 [Prunus mume]
Pm010851	4.6897	9.18978	11.7563	12.1406	ko04626//Plant-pathogen interaction	GO:0016020//membrane	GO:0004672//protein kinase activity;GO:0097159//organic cyclic compound binding;GO:0016491//oxidoreductase activity;GO:1901363;GO:0036094//small molecule binding	GO:0048856//anatomical structure development;GO:0006796//phosphate-containing compound metabolic process;GO:0007275//multicellular organismal development	gi|645238998|ref|XP_008225938.1|/0/PREDICTED: LRR receptor-like serine/threonine-protein kinase GSO1 [Prunus mume]
Pm001200	3.39362	1.86661	1.6587	0.890389	ko00230//Purine metabolism;ko04142//Lysosome;ko01120//Microbial metabolism in diverse environments;ko01100//Metabolic pathways;ko00030//Pentose phosphate pathway;ko00906//Carotenoid biosynthesis;ko01110//Biosynthesis of secondary metabolites;ko00511//Other glycan degradation;ko00250//Alanine, aspartate and glutamate metabolism	-	GO:0016788//hydrolase activity, acting on ester bonds	GO:0044238//primary metabolic process	gi|645217704|ref|XP_008226994.1|/0/PREDICTED: GDSL esterase/lipase At5g22810 [Prunus mume]
Pm027125	12.7226	20.5885	26.3989	56.3846	-	-	-	-	gi|645274405|ref|XP_008242329.1|/9.28098e-102/PREDICTED: uncharacterized protein LOC103340669 [Prunus mume]
Pm023994	43.5122	27.4851	12.783	14.704	-	-	-	-	gi|645267499|ref|XP_008239099.1|/7.27886e-124/PREDICTED: uncharacterized protein LOC103337704 [Prunus mume]
Pm014371	2.94419	5.83125	3.24018	2.88198	-	-	-	-	gi|645246173|ref|XP_008229230.1|/9.43385e-132/PREDICTED: uncharacterized protein At1g66480-like [Prunus mume]
Pm019339	0.953728	1.89762	2.29593	1.7035	-	-	-	-	gi|645257558|ref|XP_008234464.1|/0/PREDICTED: uncharacterized protein LOC103333413 [Prunus mume]
Pm024294	2.35847	3.68993	3.40568	2.94742	-	GO:0043231//intracellular membrane-bounded organelle	GO:0042578//phosphoric ester hydrolase activity;GO:0046914//transition metal ion binding;GO:0016817//hydrolase activity, acting on acid anhydrides;GO:0097159//organic cyclic compound binding	GO:0006259//DNA metabolic process	gi|645267937|ref|XP_008239304.1|/0/PREDICTED: uncharacterized protein LOC103337912 [Prunus mume]
Pm001195	3.69592	1.34361	1.58534	3.34914	-	GO:0005576//extracellular region;GO:0030312//external encapsulating structure	GO:0052736//beta-glucanase activity;GO:0016758//transferase activity, transferring hexosyl groups	GO:0044042//glucan metabolic process;GO:0044036//cell wall macromolecule metabolic process	gi|645217693|ref|XP_008226948.1|/0/PREDICTED: probable xyloglucan endotransglucosylase/hydrolase protein 31 [Prunus mume]
Pm010950	0.121547	0.422781	0.142588	0.267787	ko04626//Plant-pathogen interaction	-	GO:0004672//protein kinase activity;GO:0032550	GO:0006468//protein phosphorylation	gi|645239289|ref|XP_008226058.1|/0/PREDICTED: probable LRR receptor-like serine/threonine-protein kinase At4g08850 [Prunus mume]
Pm004423	4.10687	7.0128	5.39078	5.26434	ko00910//Nitrogen metabolism	-	GO:0046914//transition metal ion binding;GO:0016836//hydro-lyase activity	GO:0044699	gi|645224790|ref|XP_008219277.1|/0/PREDICTED: carbonic anhydrase 2, chloroplastic-like isoform X1 [Prunus mume]
Pm005250	8.30633	13.1023	11.5558	11.7908	ko04141//Protein processing in endoplasmic reticulum	-	-	-	gi|645226784|ref|XP_008220202.1|/4.36195e-108/PREDICTED: DPH4 homolog [Prunus mume]
Pm021022	2.35708	6.95621	0.790362	0.2579	-	GO:0031224//intrinsic component of membrane	-	GO:0051234//establishment of localization	gi|595796086|ref|XP_007201100.1|/6.0779e-62/hypothetical protein PRUPE_ppa024682mg, partial [Prunus persica]
Pm031033	4.73812	8.90789	7.56867	8.84626	-	-	-	-	gi|645281235|ref|XP_008245527.1|/1.93644e-114/PREDICTED: uncharacterized protein LOC103343660 [Prunus mume]
Pm001425	8.37557	5.36064	7.8118	6.25625	-	-	-	-	gi|645218173|ref|XP_008229257.1|/0/PREDICTED: ankyrin repeat-containing protein At3g12360-like isoform X1 [Prunus mume]
Pm002263	0.626837	1.96296	0.565621	1.67709	ko00940//Phenylpropanoid biosynthesis;ko01100//Metabolic pathways;ko01110//Biosynthesis of secondary metabolites	-	GO:0003824//catalytic activity;GO:0046914//transition metal ion binding	GO:0044710	gi|645219592|ref|XP_008236524.1|/0/PREDICTED: probable mannitol dehydrogenase [Prunus mume]
Pm029374	3.92276	1.64465	2.68506	1.05817	ko04626//Plant-pathogen interaction	-	GO:0016462//pyrophosphatase activity;GO:0032550	GO:0006950//response to stress;GO:0007154//cell communication	gi|645224172|ref|XP_008218983.1|/7.22961e-108/PREDICTED: TMV resistance protein N-like [Prunus mume]
Pm024247	1.62118	0.683915	0.505294	3.29654	-	-	GO:0005515//protein binding;GO:0004175//endopeptidase activity	GO:0016485//protein processing;GO:0044092//negative regulation of molecular function	gi|645267819|ref|XP_008239249.1|/0/PREDICTED: subtilisin-like protease [Prunus mume]
Pm019260	2.61078	1.44207	1.34548	2.53871	ko00908//Zeatin biosynthesis;ko01100//Metabolic pathways;ko01110//Biosynthesis of secondary metabolites	-	GO:0046914//transition metal ion binding;GO:0016491//oxidoreductase activity;GO:0046906//tetrapyrrole binding	GO:0044710	gi|645256869|ref|XP_008234149.1|/0/PREDICTED: cytochrome P450 714A1-like [Prunus mume]
Pm011656	3.88725	2.22386	3.27823	3.94779	ko00564//Glycerophospholipid metabolism;ko01100//Metabolic pathways;ko04070//Phosphatidylinositol signaling system;ko00561//Glycerolipid metabolism	-	GO:0016301//kinase activity	GO:0007186//G-protein coupled receptor signaling pathway;GO:0006796//phosphate-containing compound metabolic process	gi|645240695|ref|XP_008226722.1|/0/PREDICTED: diacylglycerol kinase 5-like [Prunus mume]
Pm024338	1.79862	0.986544	1.60392	18.2049	-	-	-	-	gi|645267985|ref|XP_008239326.1|/0/PREDICTED: C2 and GRAM domain-containing protein At5g50170 [Prunus mume]
Pm015320	4.18935	12.4458	6.29461	24.489	-	-	-	-	gi|645248243|ref|XP_008230207.1|/3.29066e-28/PREDICTED: uncharacterized protein LOC103329507 [Prunus mume]
Pm025215	1.82039	0.787963	0.862983	5.45466	-	-	-	-	gi|645270338|ref|XP_008240413.1|/2.11946e-171/PREDICTED: uncharacterized protein LOC103338918 [Prunus mume]
Pm013516	2.79523	4.87869	7.69077	12.8739	-	-	-	-	gi|645244655|ref|XP_008228522.1|/0/PREDICTED: uncharacterized protein LOC103327924 [Prunus mume]
Pm027290	16.6357	29.3651	22.7095	8.01781	-	-	-	-	gi|645274722|ref|XP_008242475.1|/8.65187e-101/PREDICTED: uncharacterized protein LOC103340804 [Prunus mume]
Pm006721	2.25483	4.55859	2.77488	1.85537	ko05142//Chagas disease (American trypanosomiasis);ko05133//Pertussis;ko05145//Toxoplasmosis;ko04626//Plant-pathogen interaction;ko04075//Plant hormone signal transduction;ko04722//Neurotrophin signaling pathway;ko05162//Measles;ko04620//Toll-like receptor signaling pathway;ko05164//Influenza A;ko05140//Leishmaniasis;ko05152//Tuberculosis;ko04064//NF-kappa B signaling pathway;ko04210//Apoptosis	-	GO:0004713//protein tyrosine kinase activity;GO:0032550	GO:0006468//protein phosphorylation	gi|645230271|ref|XP_008221860.1|/0/PREDICTED: cysteine-rich receptor-like protein kinase 3 isoform X1 [Prunus mume]
Pm025199	116.02	297.293	519.493	46.5188	-	-	-	-	gi|645270140|ref|XP_008240321.1|/4.77352e-91/PREDICTED: protein YLS3 [Prunus mume]
Pm005698	108.353	58.3112	54.7774	13.0969	ko04626//Plant-pathogen interaction	-	GO:0003677//DNA binding;GO:0001071//nucleic acid binding transcription factor activity	GO:0006351//transcription, DNA-templated	gi|645227786|ref|XP_008220683.1|/0/PREDICTED: probable WRKY transcription factor 40 [Prunus mume]
Pm021571	0.463705	1.07254	1.02653	1.36704	ko04111//Cell cycle - yeast	-	GO:0032550	GO:0006950//response to stress;GO:0007154//cell communication	gi|645262417|ref|XP_008236755.1|/0/PREDICTED: TMV resistance protein N-like [Prunus mume]
Pm005336	0.915983	0.355382	0.254526	0.656542	-	-	GO:0004672//protein kinase activity;GO:0032550	GO:0006464//cellular protein modification process;GO:0008037//cell recognition	gi|645227106|ref|XP_008220354.1|/0/PREDICTED: putative receptor protein kinase ZmPK1 [Prunus mume]
Pm027770	1.05165	2.42532	1.77781	2.88844	ko00904//Diterpenoid biosynthesis;ko01100//Metabolic pathways;ko01110//Biosynthesis of secondary metabolites	-	GO:0016705//oxidoreductase activity, acting on paired donors, with incorporation or reduction of molecular oxygen	GO:0044710	gi|645275908|ref|XP_008243039.1|/0/PREDICTED: probable inactive 2-oxoglutarate-dependent dioxygenase AOP2 [Prunus mume]
Pm028216	14.1516	22.37	46.119	44.8583	ko00910//Nitrogen metabolism	-	GO:0016836//hydro-lyase activity;GO:0046914//transition metal ion binding	GO:0044699	gi|645277153|ref|XP_008243631.1|/4.17435e-179/PREDICTED: carbonic anhydrase 2-like [Prunus mume]
Pm000446	7.11914	4.72125	3.74237	5.66951	-	-	-	-	gi|645216068|ref|XP_008219321.1|/0/PREDICTED: uncharacterized protein LOC103319544 [Prunus mume]
Pm019189	5.69167	11.4471	9.93966	19.6704	-	-	-	-	gi|645256560|ref|XP_008234007.1|/1.72722e-87/PREDICTED: uncharacterized protein LOC103332988 [Prunus mume]
Pm027070	4.74654	7.51405	7.20237	5.11432	-	-	-	-	gi|645274197|ref|XP_008242227.1|/0/PREDICTED: ankyrin repeat-containing protein At5g02620-like isoform X2 [Prunus mume]
Pm022902	8.13131	4.92936	5.34153	13.4076	ko00940//Phenylpropanoid biosynthesis;ko01100//Metabolic pathways;ko01110//Biosynthesis of secondary metabolites	-	GO:0048037//cofactor binding	GO:0008152//metabolic process	gi|645264930|ref|XP_008237910.1|/0/PREDICTED: cinnamoyl-CoA reductase 2-like [Prunus mume]
Pm004622	5.85604	2.86623	1.73545	2.02271	-	-	-	-	gi|645225267|ref|XP_008219504.1|/0/PREDICTED: uncharacterized protein LOC103319705 [Prunus mume]
Pm027274	43.4493	57.8363	4.47607	2.17259	--	--	--	--	--
Pm009744	53.4703	74.7216	15.0644	2.57443	--	--	--	--	--
Pm025459	89.2422	91.8675	13.9792	3.43547	--	--	--	--	--
Pm000163	42.9398	61.1188	17.0328	9.77116	--	--	--	--	--
Pm011163	32.8907	33.6191	3.8455	6.96279	--	--	--	--	--
Pm009561	65.6279	87.8155	25.9326	113.099	--	--	--	--	--
Pm006471	0.334767	0.713546	33.7659	252.07	--	--	--	--	--
Pm015349	24.0611	30.5679	117.104	81.6792	--	--	--	--	--
Pm023229	3.5241	4.09898	36.8444	122.643	--	--	--	--	--
Pm006505	1.97033	4.0576	99.0263	5.36521	--	--	--	--	--
Pm012632	1.99077	2.01292	18.2699	5.29129	--	--	--	--	--
Pm009111	44.631	33.143	12.5934	17.3203	--	--	--	--	--
Pm008006	15.2883	24.5784	4.69363	9.95354	--	--	--	--	--
Pm023997	48.6009	40.5512	11.6564	5.60055	--	--	--	--	--
Pm022974	0.268156	0.899654	7.18826	13.9776	--	--	--	--	--
Pm026107	98.1838	90.9413	34.7882	11.02	--	--	--	--	--
Pm004418	29.2135	33.2156	5.93864	0.635196	--	--	--	--	--
Pm005485	57.174	80.3514	35.9689	42.8267	--	--	--	--	--
Pm009457	3.71979	6.58661	0.215159	0.490618	--	--	--	--	--
Pm020878	1.80045	4.47154	42.0012	11.5402	--	--	--	--	--
Pm019338	663.922	927.591	350.218	93.2346	--	--	--	--	--
Pm022225	75.5557	108.806	51.3267	61.0312	--	--	--	--	--
Pm017632	0.858474	1.0995	13.149	13.6799	--	--	--	--	--
Pm004966	75.1605	53.2168	12.2647	0.48125	--	--	--	--	--
Pm023144	0.880061	1.0309	9.66071	3.36417	--	--	--	--	--
Pm015880	58.3776	82.0178	27.4649	13.759	--	--	--	--	--
Pm030556	11.8412	17.518	3.08331	2.20932	--	--	--	--	--
Pm022721	299.578	338.217	152.357	82.0557	--	--	--	--	--
Pm026343	141.562	100.469	48.0016	28.9923	--	--	--	--	--
Pm021151	8.51357	13.1133	4.42841	6.29087	--	--	--	--	--
Pm017735	122.159	154.164	77.0304	49.4074	--	--	--	--	--
Pm015983	15.0549	14.4676	33.1506	40.3143	--	--	--	--	--
Pm015248	12.1047	16.2994	6.19096	6.97737	--	--	--	--	--
Pm009978	0.846322	2.07049	14.2432	3.83	--	--	--	--	--
Pm027746	3.23896	3.76208	14.5702	11.3194	--	--	--	--	--
Pm002929	302.717	236.323	533.386	358.144	--	--	--	--	--
Pm020716	3.82386	4.24253	69.9903	33.3579	--	--	--	--	--
Pm016392	26.6377	93.9256	1305.54	20.605	--	--	--	--	--
Pm000578	110.604	156.504	76.5647	51.4278	--	--	--	--	--
Pm009566	37.4754	38.3551	93.8058	163.797	--	--	--	--	--
Pm013247	154.751	207.185	104.472	70.8465	--	--	--	--	--
Pm024407	9.17087	12.1927	37.0997	93.2384	--	--	--	--	--
Pm025851	121.359	156.332	44.0919	71.7695	--	--	--	--	--
Pm019598	8.56649	14.5105	51.3505	77.5388	--	--	--	--	--
Pm006720	21.3167	24.8419	11.0563	13.4079	--	--	--	--	--
Pm013373	56.6079	86.3263	41.6824	32.582	--	--	--	--	--
Pm010094	224.403	254.583	505.156	432.296	--	--	--	--	--
Pm018895	164.077	129.29	50.3768	18.305	--	--	--	--	--
Pm022748	0.443445	0.628564	4.34736	4.90133	--	--	--	--	--
Pm025933	29.3029	42.9864	20.0251	19.8467	--	--	--	--	--
Pm029975	6.20014	8.70078	2.15987	1.56246	--	--	--	--	--
Pm008002	0.423611	0.921563	13.0908	229.207	--	--	--	--	--
Pm025354	418.452	535.849	288.435	165.691	--	--	--	--	--
Pm024530	4.17751	6.74759	0.900977	1.33489	--	--	--	--	--
Pm011599	0.921553	0.871156	7.03818	28.8913	--	--	--	--	--
Pm027164	8.91679	6.88	19.9489	21.8319	--	--	--	--	--
Pm018664	6.94346	9.27908	3.44709	3.23062	--	--	--	--	--
Pm014539	0.154756	0.350792	16.8629	0.250019	--	--	--	--	--
Pm009175	36.64	55.0121	28.8517	38.4298	--	--	--	--	--
Pm020596	13.0612	18.1582	5.63333	4.08694	--	--	--	--	--
Pm021037	202.723	290.421	119.002	17.5235	--	--	--	--	--
Pm018914	57.2169	40.1269	77.2892	124.869	--	--	--	--	--
Pm024633	3.30879	3.30108	14.9606	9.39045	--	--	--	--	--
Pm000275	72.0894	95.718	53.8367	39.1998	--	--	--	--	--
Pm022028	28.4995	47.0922	12.5282	5.6452	--	--	--	--	--
Pm009244	0.0848715	0.0436808	5.04522	0.136251	--	--	--	--	--
Pm015914	8.87985	13.2822	4.48518	9.8916	--	--	--	--	--
Pm000344	2.17331	3.77699	12.8707	49.2551	--	--	--	--	--
Pm023948	1.41726	2.17044	0.202945	0.231749	--	--	--	--	--
Pm018840	82.0165	86.2149	43.309	9.85187	--	--	--	--	--
Pm022736	78.8818	105.694	60.0497	32.3987	--	--	--	--	--
Pm007067	0.36321	1.48315	43.9608	63.7837	--	--	--	--	--
Pm007134	59.2044	63.4285	33.9545	36.9384	--	--	--	--	--
Pm027344	14.0802	13.0488	28.2284	18.5831	--	--	--	--	--
Pm009110	11.2273	12.5044	0.936058	0.11379	--	--	--	--	--
Pm021002	26.7148	38.7638	20.1813	83.7309	--	--	--	--	--
Pm002526	139.511	140.473	80.9354	297.447	--	--	--	--	--
Pm004491	10.2978	19.4117	5.6753	1.92754	--	--	--	--	--
Pm010902	29.756	32.9641	17.3191	18.1067	--	--	--	--	--
Pm004575	68.7137	81.7014	189.136	618.071	--	--	--	--	--
Pm004417	249.362	172.35	53.6116	1.93628	--	--	--	--	--
Pm010629	0.404764	0.58078	10.1162	0.16505	--	--	--	--	--
Pm029425	0.353411	0.201344	5.20906	0.25355	--	--	--	--	--
Pm009109	27.9827	44.5333	16.1515	10.137	--	--	--	--	--
Pm031193	0.419692	0.935372	0.0311415	0.511546	--	--	--	--	--
Pm014105	19.1823	31.167	10.4845	0.884756	--	--	--	--	--
Pm030367	81.6792	102.067	209.576	85.2481	--	--	--	--	--
Pm002847	61.847	88.0023	49.3513	66.1561	--	--	--	--	--
Pm020700	190.157	255.224	147.286	112.249	--	--	--	--	--
Pm021786	18.6285	21.5828	47.1034	88.3032	--	--	--	--	--
Pm013170	0.0519745	0.0339446	1.11507	1.15177	--	--	--	--	--
Pm022720	127.903	136.624	80.2433	64.7109	--	--	--	--	--
Pm006632	54.3466	44.8253	85.9265	97.0997	--	--	--	--	--
Pm029423	17.4187	17.5993	8.86407	4.38136	--	--	--	--	--
Pm029076	48.7859	63.4058	28.7531	12.9661	--	--	--	--	--
Pm019922	224.146	237.759	119.231	170.268	--	--	--	--	--
Pm010070	0.152362	0.178366	7.71578	0.183215	--	--	--	--	--
Pm000161	209.794	175.423	421.709	791.36	--	--	--	--	--
Pm003045	24.0719	31.7201	17.552	15.7836	--	--	--	--	--
Pm027722	22.1719	25.2084	12.9178	9.9589	--	--	--	--	--
Pm002485	51.2483	75.0823	43.8713	57.5889	--	--	--	--	--
Pm010006	191.416	231.568	103.815	43.788	--	--	--	--	--
Pm026301	0.278343	0.503857	3.28546	8.67206	--	--	--	--	--
Pm020225	14.8785	14.3286	32.2244	193.548	--	--	--	--	--
Pm006594	42.4467	50.5044	26.8649	20.6577	--	--	--	--	--
Pm029053	5.70644	12.7556	87.8489	119.621	--	--	--	--	--
Pm007022	0.127817	0.0873366	2.32879	41.6456	--	--	--	--	--
Pm001096	499.161	665.441	309.026	263.153	--	--	--	--	--
Pm016156	1.67047	2.31719	23.3276	2.18035	--	--	--	--	--
Pm025668	0.110636	0.426387	10.5271	0.331711	--	--	--	--	--
Pm020713	2.88306	3.15812	17.725	13.3383	--	--	--	--	--
Pm001779	1.98339	2.31294	7.50263	19.8755	--	--	--	--	--
Pm014461	391.595	554.276	325.734	243.821	--	--	--	--	--
Pm004823	0.149968	0.7336	3.58542	11.6691	--	--	--	--	--
Pm018116	99.6401	96.5351	55.6108	40.2045	--	--	--	--	--
Pm012557	0.136564	0.260807	8.2303	0.419114	--	--	--	--	--
Pm020993	44.4166	60.4352	36.2861	28.7357	--	--	--	--	--
Pm029921	4.10393	5.41056	13.0974	172.574	--	--	--	--	--
Pm004434	97.1168	95.4566	180.316	485.257	--	--	--	--	--
Pm015411	4.22772	5.08661	12.5764	14.4405	--	--	--	--	--
Pm009565	109.808	119.485	209.193	448.991	--	--	--	--	--
Pm000320	0.230566	0.673017	4.46644	0.510315	--	--	--	--	--
Pm027227	10.785	11.6697	23.3682	11.6569	--	--	--	--	--
Pm015276	9.79809	14.7105	2.91389	1.37932	--	--	--	--	--
Pm015861	8.91443	11.1079	24.5132	41.4514	--	--	--	--	--
Pm016017	0.0179997	0	0.85847	1.07895	--	--	--	--	--
Pm024479	0.0612985	0.255631	12.3247	0.336564	--	--	--	--	--
Pm011365	106.414	136.46	82.5524	97.4064	--	--	--	--	--
Pm021187	0.831408	0.722187	6.78521	3.05496	--	--	--	--	--
Pm002681	98.9373	131.536	234.858	272.554	--	--	--	--	--
Pm023479	236.616	272.176	162.202	53.1829	--	--	--	--	--
Pm002969	18.7238	21.8623	9.15539	8.3386	--	--	--	--	--
Pm024358	164.125	167.563	344.954	670.202	--	--	--	--	--
Pm009568	143.524	177.229	315.21	549.656	--	--	--	--	--
Pm015576	0.0782003	0.392739	4.29541	0.0762917	--	--	--	--	--
Pm015197	0.54665	0.55057	2.50644	5.09257	--	--	--	--	--
Pm018872	4.20175	8.0321	30.9811	0.693243	--	--	--	--	--
Pm007718	57.6993	56.4372	29.4582	13.5795	--	--	--	--	--
Pm020850	181.082	191.256	116.009	56.0996	--	--	--	--	--
Pm025987	1.15467	1.45229	11.4364	0.644146	--	--	--	--	--
Pm018222	1.22096	1.53096	0.230509	1.16734	--	--	--	--	--
Pm025237	7.70572	8.48054	19.2434	5.51145	--	--	--	--	--
Pm002410	25.9152	21.7001	37.302	49.2095	--	--	--	--	--
Pm005891	0	0.0393319	3.25503	0.0399328	--	--	--	--	--
Pm026106	0.963057	2.96801	0.228883	0	--	--	--	--	--
Pm024327	55.4556	66.2745	39.6046	35.0831	--	--	--	--	--
Pm011011	36.8995	40.5348	70.4582	181.126	--	--	--	--	--
Pm024969	16.243	21.712	13.0102	7.08247	--	--	--	--	--
Pm009203	0	0	1.87603	0	--	--	--	--	--
Pm018048	0	0	4.10472	0.0853794	--	--	--	--	--
Pm021758	95.996	71.6389	147.46	113.97	--	--	--	--	--
Pm018848	31.6213	29.3516	17.1254	28.7231	--	--	--	--	--
Pm001216	16.2737	21.0131	10.9445	9.24153	--	--	--	--	--
Pm015018	6.62662	9.56272	29.642	9.92647	--	--	--	--	--
Pm028042	51.1452	50.9342	27.2667	27.069	--	--	--	--	--
Pm004461	177.737	256.346	156.929	324.207	--	--	--	--	--
Pm004574	1.06458	2.03801	7.58268	39.0688	--	--	--	--	--
Pm020843	44.8712	60.9749	36.07	36.6656	--	--	--	--	--
Pm007430	16.5179	31.447	70.0655	79.1314	--	--	--	--	--
Pm022444	1.98181	2.82091	10.8418	16.7304	--	--	--	--	--
Pm002129	2.91531	2.04514	5.82375	3.21507	--	--	--	--	--
Pm020866	31.7074	47.5756	24.7844	15.5007	--	--	--	--	--
Pm008502	798.471	906.204	522.975	50.6362	--	--	--	--	--
Pm022020	3.79239	8.41161	1.68703	1.48645	--	--	--	--	--
Pm027756	1.44063	1.31876	3.42849	22.9512	--	--	--	--	--
Pm029169	1.93364	2.57248	18.566	1.23454	--	--	--	--	--
Pm016743	16.4336	23.9298	10.8916	11.7264	--	--	--	--	--
Pm024025	9.90794	7.84131	2.1224	2.69139	--	--	--	--	--
Pm009451	10.9243	24.394	96.4359	29.1782	--	--	--	--	--
Pm019431	41.483	58.4462	106.038	216.567	--	--	--	--	--
Pm027302	0.701743	1.50071	0.303352	2.98033	--	--	--	--	--
Pm021993	110.514	151.026	88.9568	91.8338	--	--	--	--	--
Pm017835	1.52323	3.41956	0.367075	0.402071	--	--	--	--	--
Pm015249	6.85868	8.7132	3.16297	5.80063	--	--	--	--	--
Pm018082	0.896418	0.719449	3.97019	2.01895	--	--	--	--	--
Pm020879	1.78254	7.55935	41.7957	33.6686	--	--	--	--	--
Pm006575	0.121325	0.0196659	1.58346	1.36243	--	--	--	--	--
Pm000444	14.4165	22.0185	11.1173	20.5368	--	--	--	--	--
Pm012970	494.991	743.666	419.157	174.121	--	--	--	--	--
Pm012228	18.7414	32.7783	13.1021	11.4997	--	--	--	--	--
Pm018051	1.43947	2.87498	27.0399	1.04341	--	--	--	--	--
Pm010694	30.7494	30.3156	18.2505	13.8748	--	--	--	--	--
Pm019538	12.3894	11.6018	25.4187	20.4211	--	--	--	--	--
Pm020851	3.68705	4.83072	1.40676	1.07532	--	--	--	--	--
Pm029238	91.5417	87.5111	152.766	438.95	--	--	--	--	--
Pm010885	100.652	122.126	78.2094	105.701	--	--	--	--	--
Pm004265	1.6827	2.63566	0.248657	0.596344	--	--	--	--	--
Pm015866	160.416	111.518	72.1174	167.201	--	--	--	--	--
Pm006603	17.9854	21.7124	13.1152	8.34772	--	--	--	--	--
Pm026996	124.793	144.036	84.5056	42.2346	--	--	--	--	--
Pm030199	9.10745	8.57858	20.4825	32.5443	--	--	--	--	--
Pm011142	39.207	50.8768	31.5338	24.6878	--	--	--	--	--
Pm009059	0.551858	0.383935	5.25846	0.264277	--	--	--	--	--
Pm000815	10.4306	18.5167	6.15277	4.81471	--	--	--	--	--
Pm018497	18.1913	16.6792	29.1375	21.9507	--	--	--	--	--
Pm010051	4.36961	6.21575	2.82832	1.83182	--	--	--	--	--
Pm012190	42.1734	39.6896	23.8593	15.9225	--	--	--	--	--
Pm006176	2.33856	4.39084	14.1069	13.7111	--	--	--	--	--
Pm023932	2.98557	3.69178	24.3264	8.35167	--	--	--	--	--
Pm018662	1.07391	2.13053	22.5474	2.80104	--	--	--	--	--
Pm009423	0.371195	1.00578	0.0953335	0.184704	--	--	--	--	--
Pm025952	37.7074	56.4861	36.0763	95.0009	--	--	--	--	--
Pm013387	17.9435	25.9338	15.3375	10.5421	--	--	--	--	--
Pm009034	17.6615	26.4233	12.2693	7.55716	--	--	--	--	--
Pm012512	12.0111	18.1086	31.5656	48.087	--	--	--	--	--
Pm024225	19.8463	16.3969	41.3626	497.663	--	--	--	--	--
Pm015389	13.7612	21.2186	43.4969	13.7756	--	--	--	--	--
Pm018338	36.2765	47.4355	81.2771	162.109	--	--	--	--	--
Pm018046	0	0	1.75593	0	--	--	--	--	--
Pm016211	34.915	33.211	18.1688	21.6548	--	--	--	--	--
Pm006605	2.28048	2.93547	6.94579	7.75473	--	--	--	--	--
Pm005396	0.241024	0.156367	5.43637	0.276759	--	--	--	--	--
Pm027113	331.177	401.223	234.856	249.778	--	--	--	--	--
Pm011588	1072.91	872.401	536.761	243.366	--	--	--	--	--
Pm028606	1.91905	2.84172	8.42742	10.5924	--	--	--	--	--
Pm018050	0.0664179	0.068738	6.27533	0.0654746	--	--	--	--	--
Pm024329	165.99	163.94	105.461	59.3296	--	--	--	--	--
Pm010300	0.782382	1.17421	5.09047	18.717	--	--	--	--	--
Pm022795	36.0956	34.1959	56.2483	59.9723	--	--	--	--	--
Pm021456	12.2023	14.5476	30.2254	33.9636	--	--	--	--	--
Pm013394	24.0858	17.9216	8.46798	2.169	--	--	--	--	--
Pm021021	401.922	462.458	299.699	205.112	--	--	--	--	--
Pm006502	66.4133	77.2073	48.794	43.5486	--	--	--	--	--
Pm022406	10.2246	17.6015	41.5014	301.689	--	--	--	--	--
Pm002771	8.256	15.3289	6.00376	3.25344	--	--	--	--	--
Pm002739	54.123	47.2427	30.4199	20.8286	--	--	--	--	--
Pm005035	18.1727	17.2586	32.6858	45.178	--	--	--	--	--
Pm021128	9.84441	11.1328	22.936	56.0767	--	--	--	--	--
Pm006936	18.1558	14.3754	41.3536	2.49667	--	--	--	--	--
Pm018663	65.5635	63.6228	40.4602	18.5007	--	--	--	--	--
Pm019687	172.802	217.224	141.918	16.0144	--	--	--	--	--
Pm023352	15.0784	10.603	32.4798	51.084	--	--	--	--	--
Pm028736	2.09058	2.73647	10.7405	137.434	--	--	--	--	--
Pm015791	7.73812	10.8163	22.6686	12.5366	--	--	--	--	--
Pm025274	35.4386	26.5826	45.3726	15.9581	--	--	--	--	--
Pm023326	27.7758	36.2409	23.2145	18.988	--	--	--	--	--
Pm029194	56.0561	67.5048	38.2385	11.7137	--	--	--	--	--
Pm006185	111.453	113.695	73.645	68.8919	--	--	--	--	--
Pm000263	22.0462	26.0603	14.553	14.999	--	--	--	--	--
Pm011649	37.8267	37.1606	61.127	78.3549	--	--	--	--	--
Pm029664	3.03886	4.10721	12.4384	12.9277	--	--	--	--	--
Pm019367	5.13288	12.6287	36.0301	0.108781	--	--	--	--	--
Pm005466	4.35039	12.6573	49.6994	0.393172	--	--	--	--	--
Pm013629	1.58426	3.12641	8.93734	25.7297	--	--	--	--	--
Pm018045	0.0873406	0.919798	8.36821	0.167996	--	--	--	--	--
Pm026019	218.696	317.384	196.409	137.398	--	--	--	--	--
Pm025050	6.4421	5.41948	17.2977	67.4492	--	--	--	--	--
Pm023823	34.5516	47.8561	29.6284	29.6116	--	--	--	--	--
Pm004143	26.3652	37.3697	72.1476	27.6479	--	--	--	--	--
Pm013120	81.2841	64.6756	41.0591	140.079	--	--	--	--	--
Pm024050	6.41018	11.7199	4.3494	0.928983	--	--	--	--	--
Pm004325	6.00657	5.49208	11.1923	31.1426	--	--	--	--	--
Pm009890	33.7156	44.7909	29.649	21.7521	--	--	--	--	--
Pm012377	169.809	199.847	129.117	144.125	--	--	--	--	--
Pm000189	64.954	87.3882	52.9658	78.5057	--	--	--	--	--
Pm005546	28.7937	37.5948	65.8188	78.4349	--	--	--	--	--
Pm006483	15.3288	19.9841	36.9717	19.6382	--	--	--	--	--
Pm022065	79.2649	81.9883	45.2637	41.5989	--	--	--	--	--
Pm006452	49.6766	61.6918	40.6682	55.0968	--	--	--	--	--
Pm004755	3.76804	4.27948	8.29899	11.3739	--	--	--	--	--
Pm025304	125.995	138.204	84.2461	40.7038	--	--	--	--	--
Pm000811	25.6719	34.1901	21.9621	16.5682	--	--	--	--	--
Pm001268	42.2424	58.6357	32.6736	56.3031	--	--	--	--	--
Pm013827	27.7642	31.5009	54.5807	83.3255	--	--	--	--	--
Pm010289	166.075	136.124	231.12	557.397	--	--	--	--	--
Pm018984	40.1764	51.017	33.3412	30.0923	--	--	--	--	--
Pm027646	142.834	198.745	99.1053	43.1238	--	--	--	--	--
Pm007130	4.73551	7.92431	2.81192	8.02701	--	--	--	--	--
Pm024113	71.463	72.734	116.263	218.599	--	--	--	--	--
Pm008424	70.193	88.4969	57.3343	62.9068	--	--	--	--	--
Pm001160	7.53355	5.29374	13.0966	31.5635	--	--	--	--	--
Pm019899	3.91394	5.52915	11.4259	7.19703	--	--	--	--	--
Pm004087	69.5949	51.522	90.8271	59.8392	--	--	--	--	--
Pm015301	2.73309	4.40746	1.0328	0.436485	--	--	--	--	--
Pm000805	16.2246	16.2488	7.82248	4.01153	--	--	--	--	--
Pm009056	0.359795	0.323283	5.33653	0.239761	--	--	--	--	--
Pm001267	1.16544	0.46688	2.53714	10.3969	--	--	--	--	--
Pm008049	22.9566	30.55	20.0159	16.6989	--	--	--	--	--
Pm005443	15.2675	13.7176	7.13269	6.81899	--	--	--	--	--
Pm000489	28.3689	32.7957	19.6176	18.8009	--	--	--	--	--
Pm031230	16.8137	23.9731	54.8908	276.373	--	--	--	--	--
Pm025780	13.5465	29.1943	10.1267	104.807	--	--	--	--	--
Pm007188	7.57009	10.5142	5.53312	6.15403	--	--	--	--	--
Pm019946	54.1438	53.7863	98.6332	100.902	--	--	--	--	--
Pm014500	3.13735	3.67695	1.4746	0.639402	--	--	--	--	--
Pm018704	99.9221	93.9038	60.8475	68.1409	--	--	--	--	--
Pm010674	23.278	26.4367	53.5491	19.9263	--	--	--	--	--
Pm026670	36.9023	54.7593	27.408	1.32857	--	--	--	--	--
Pm000843	127.988	174.603	109.655	155.968	--	--	--	--	--
Pm013422	73.2394	87.5528	53.9859	41.662	--	--	--	--	--
Pm006647	2.65408	3.59725	7.63585	23.9691	--	--	--	--	--
Pm002910	10.5991	10.6579	4.50024	6.79503	--	--	--	--	--
Pm009884	3.83011	2.45379	6.25768	5.98027	--	--	--	--	--
Pm020114	33.9022	27.2761	56.4861	38.8602	--	--	--	--	--
Pm021356	13.1053	10.5153	3.5606	0.116824	--	--	--	--	--
Pm029429	3.54943	1.81351	0.463249	0.384966	--	--	--	--	--
Pm018236	31.7496	33.5867	56.9636	88.7882	--	--	--	--	--
Pm010428	19.3558	15.7943	4.07469	16.2429	--	--	--	--	--
Pm024617	209.82	236.725	152.633	107.876	--	--	--	--	--
Pm006249	34.0928	29.2265	15.2695	19.2058	--	--	--	--	--
Pm021038	208.873	306.774	198.401	98.384	--	--	--	--	--
Pm019063	207.529	250.218	396.221	612.372	--	--	--	--	--
Pm021183	0.762664	0.497919	4.8799	1.66347	--	--	--	--	--
Pm027685	32.1726	27.8548	43.6741	19.28	--	--	--	--	--
Pm024610	41.5534	58.8292	36.0342	5.2412	--	--	--	--	--
Pm000889	114.007	136.72	89.9699	92.3809	--	--	--	--	--
Pm003635	395.346	333.88	539.491	3012.72	--	--	--	--	--
Pm008142	21.1222	18.96	32.5125	54.2859	--	--	--	--	--
Pm020941	15.1045	16.8577	6.50268	49.5527	--	--	--	--	--
Pm002438	24.1984	24.9306	14.1715	3.01482	--	--	--	--	--
Pm000560	0.646437	2.36421	9.04577	6.68237	--	--	--	--	--
Pm021364	29.4312	42.7925	26.0045	18.6831	--	--	--	--	--
Pm014072	18.5509	27.4287	16.9946	13.9491	--	--	--	--	--
Pm030191	64.0052	60.1894	39.3151	25.4542	--	--	--	--	--
Pm002976	3.90023	4.76193	1.01669	2.55661	--	--	--	--	--
Pm019670	59.6756	79.5045	53.1607	56.8444	--	--	--	--	--
Pm026329	65.5894	87.0085	57.1052	45.6915	--	--	--	--	--
Pm002393	16.478	19.8051	33.4356	16.9324	--	--	--	--	--
Pm019728	19.3383	28.6795	17.8092	13.2479	--	--	--	--	--
Pm014367	3.17567	3.76747	12.9959	33.2478	--	--	--	--	--
Pm000510	0.153804	0.809612	8.0483	1.33683	--	--	--	--	--
Pm021062	56.8542	38.2565	12.5921	83.9918	--	--	--	--	--
Pm018401	9.38264	15.0356	6.36103	7.80937	--	--	--	--	--
Pm000239	64.3878	80.0814	54.0338	39.663	--	--	--	--	--
Pm027614	2.7766	4.01092	1.03377	0.848137	--	--	--	--	--
Pm017311	1.86204	3.44104	1.05982	2.11795	--	--	--	--	--
Pm004366	1.06452	0.910411	2.67165	49.936	--	--	--	--	--
Pm003109	59.7662	83.3646	55.7955	47.7524	--	--	--	--	--
Pm029179	9.89057	9.33041	23.1894	2.92416	--	--	--	--	--
Pm025029	1010.09	1137.98	776.534	603.335	--	--	--	--	--
Pm005951	18.2786	12.7004	20.7647	16.3735	--	--	--	--	--
Pm004300	33.0238	49.6354	31.9168	34.1691	--	--	--	--	--
Pm027130	3.64817	6.89246	14.0564	8.25385	--	--	--	--	--
Pm014369	563.471	675.968	356.864	84.7155	--	--	--	--	--
Pm023786	1.73633	2.2289	6.27537	0.984965	--	--	--	--	--
Pm009455	8.02548	11.3983	6.16776	5.78896	--	--	--	--	--
Pm003287	19.1265	27.4059	43.8645	52.1382	--	--	--	--	--
Pm000966	67.657	57.063	36.8908	26.7302	--	--	--	--	--
Pm031359	2.52528	3.47508	9.2253	17.4791	--	--	--	--	--
Pm030680	24.315	24.8344	40.8224	56.3952	--	--	--	--	--
Pm002698	19.6752	25.7557	15.2192	8.95753	--	--	--	--	--
Pm024092	18.3493	18.4493	46.3177	131.406	--	--	--	--	--
Pm010697	9.69964	11.8804	7.38924	12.5754	--	--	--	--	--
Pm031207	13.607	9.49278	4.65751	9.96881	--	--	--	--	--
Pm019686	31.1212	30.09	19.7198	7.90546	--	--	--	--	--
Pm009784	5.71267	4.30344	9.88006	37.6852	--	--	--	--	--
Pm019968	7.08083	6.12206	11.0932	10.7654	--	--	--	--	--
Pm025090	71.4511	78.5606	120.953	96.0059	--	--	--	--	--
Pm001870	0.835188	0.29047	1.67785	1.32848	--	--	--	--	--
Pm004613	3.2946	4.14819	10.34	45.4806	--	--	--	--	--
Pm011633	61.5466	56.4165	29.8463	27.4153	--	--	--	--	--
Pm018455	9.44807	10.0311	4.41532	5.80936	--	--	--	--	--
Pm015265	1.12431	1.43334	6.83699	1.30508	--	--	--	--	--
Pm010602	0.398154	0.706221	3.09674	50.6131	--	--	--	--	--
Pm019087	4.53347	6.47114	13.9797	49.4668	--	--	--	--	--
Pm021829	9.04056	11.9301	7.44649	8.76819	--	--	--	--	--
Pm007956	2.81473	2.68926	7.48582	17.1529	--	--	--	--	--
Pm023337	0.435975	1.13977	0.116944	0.678582	--	--	--	--	--
Pm006294	182.126	285.458	744.099	570.129	--	--	--	--	--
Pm001265	16.0299	21.1421	10.8693	5.00811	--	--	--	--	--
Pm000954	530.799	681.715	447.039	245.394	--	--	--	--	--
Pm030598	38.3016	35.7104	57.3298	73.5341	--	--	--	--	--
Pm029899	36.8147	45.8921	31.2071	31.4492	--	--	--	--	--
Pm028733	3.75565	4.64625	10.9784	14.8606	--	--	--	--	--
Pm019209	69.5206	89.2626	60.9119	34.385	--	--	--	--	--
Pm010095	15.7341	22.9137	10.431	11.7112	--	--	--	--	--
Pm008168	34.8352	38.625	68.9137	24.225	--	--	--	--	--
Pm003377	9.4579	7.86294	14.0845	11.5553	--	--	--	--	--
Pm024687	74.4314	82.3953	129.549	97.7512	--	--	--	--	--
Pm006712	145.309	176.212	272.741	292.898	--	--	--	--	--
Pm015822	1.08942	2.00515	0.641104	1.42633	--	--	--	--	--
Pm002501	17.088	22.8355	15.5758	11.3498	--	--	--	--	--
Pm002292	191.173	185.958	296.379	178.401	--	--	--	--	--
Pm022598	253.069	206.796	133.808	205.628	--	--	--	--	--
Pm013850	33.3529	41.6753	27.2558	14.6308	--	--	--	--	--
Pm026675	13.854	18.051	8.45276	8.62665	--	--	--	--	--
Pm030895	27.6485	26.5579	17.9956	12.3453	--	--	--	--	--
Pm004813	121.67	128.202	202.97	131.038	--	--	--	--	--
Pm023996	5.86313	4.40532	1.29904	0.372942	--	--	--	--	--
Pm029976	11.4805	16.6195	8.19312	6.3965	--	--	--	--	--
Pm010164	51.404	72.4336	48.1685	33.9976	--	--	--	--	--
Pm000418	25.0838	21.9413	34.7325	41.7651	--	--	--	--	--
Pm020688	67.9083	56.8288	33.157	70.8536	--	--	--	--	--
Pm002596	66.9499	73.0737	117.916	134.487	--	--	--	--	--
Pm017471	29.8075	29.0017	14.737	2.91806	--	--	--	--	--
Pm026535	3.2752	4.31254	11.3909	6.06443	--	--	--	--	--
Pm011817	32.5741	44.0186	27.2753	15.6483	--	--	--	--	--
Pm028607	15.5918	11.7985	21.5496	16.8747	--	--	--	--	--
Pm024148	29.7943	25.8543	17.197	58.6971	--	--	--	--	--
Pm011744	0.299792	0.304253	2.06775	0.127419	--	--	--	--	--
Pm017600	7.13845	10.6854	5.19337	7.71912	--	--	--	--	--
Pm009962	11.4056	10.7032	4.92057	41.2551	--	--	--	--	--
Pm031082	6.4726	12.8338	4.79587	13.7461	--	--	--	--	--
Pm005221	22.7272	21.0773	38.0135	76.9685	--	--	--	--	--
Pm028028	24.9735	30.6998	14.6739	56.9869	--	--	--	--	--
Pm008415	23.8666	33.9818	16.7445	29.9558	--	--	--	--	--
Pm012673	1.03642	1.99052	0.586899	7.39436	--	--	--	--	--
Pm023351	184.996	159.814	257.627	561.146	--	--	--	--	--
Pm006724	0.533933	1.27003	0.286077	0.767371	--	--	--	--	--
Pm015649	43.5684	46.9356	76.6277	29.9829	--	--	--	--	--
Pm023372	0.0234488	0.218097	1.73603	1.9925	--	--	--	--	--
Pm004912	6.13725	8.69343	17.8496	92.8735	--	--	--	--	--
Pm028534	209.522	272.999	177.151	65.8251	--	--	--	--	--
Pm028695	0.45661	0.295361	1.90691	0.561533	--	--	--	--	--
Pm012478	0.999079	1.06774	4.51488	10.3266	--	--	--	--	--
Pm015992	34.9517	50.7147	33.6584	27.9526	--	--	--	--	--
Pm024630	39.8519	46.032	73.4325	40.0677	--	--	--	--	--
Pm014785	15.63	16.3212	26.8367	16.149	--	--	--	--	--
Pm009076	753.743	791.834	509.132	213.471	--	--	--	--	--
Pm019485	11.5486	17.1977	10.2433	5.73697	--	--	--	--	--
Pm003415	14.8248	13.652	21.5753	15.4835	--	--	--	--	--
Pm014450	0.0376949	0.296464	1.59431	1.59633	--	--	--	--	--
Pm000576	69.7176	68.8057	46.8446	31.1912	--	--	--	--	--
Pm018808	183.38	138	89.0904	111.841	--	--	--	--	--
Pm020761	2.32261	3.07152	0.727839	0.399154	--	--	--	--	--
Pm005432	13.7166	12.5067	7.89181	9.06528	--	--	--	--	--
Pm016479	77.9845	57.7179	36.3728	34.6015	--	--	--	--	--
Pm022695	11.0259	20.4289	61.9636	261.475	--	--	--	--	--
Pm011652	22.066	25.1306	14.9756	14.8635	--	--	--	--	--
Pm009445	0.0200274	0.0307374	0.812742	0.0195218	--	--	--	--	--
Pm019192	7.44498	10.6333	19.3284	30.1139	--	--	--	--	--
Pm000717	14.6752	15.9225	8.3454	4.37826	--	--	--	--	--
Pm017787	5.60199	8.57381	4.81387	3.17505	--	--	--	--	--
Pm018820	27.6199	38.8041	23.27	27.7158	--	--	--	--	--
Pm001165	182.78	217.15	141.072	212.923	--	--	--	--	--
Pm013316	28.9282	39.1702	25.7128	20.6345	--	--	--	--	--
Pm023918	0.942783	1.19647	0.23435	0.242645	--	--	--	--	--
Pm012479	0.908994	1.39412	5.58956	1.13926	--	--	--	--	--
Pm001489	7.24764	6.30066	11.38	25.8134	--	--	--	--	--
Pm012426	212.373	225.775	143.743	3.81429	--	--	--	--	--
Pm018598	0.166369	0.100831	0.664026	0.902188	--	--	--	--	--
Pm009772	15.7017	12.5002	8.02433	7.56498	--	--	--	--	--
Pm024980	102.192	83.7488	50.2815	40.2354	--	--	--	--	--
Pm011602	0.0909302	0.0721644	1.07204	38.011	--	--	--	--	--
Pm027320	46.3787	49.8342	29.2363	34.361	--	--	--	--	--
Pm000362	20.8358	29.6487	47.0666	14.1456	--	--	--	--	--
Pm019782	12.4139	14.4171	23.0197	25.4024	--	--	--	--	--
Pm031354	360.049	352.924	225.243	333.32	--	--	--	--	--
Pm020948	1.48701	1.577	0.532481	1.74652	--	--	--	--	--
Pm020494	54.3576	63.6845	42.9486	35.4826	--	--	--	--	--
Pm027294	16.5779	20.6474	33.1778	25.3034	--	--	--	--	--
Pm019134	5.10174	4.61723	15.5057	2.1904	--	--	--	--	--
Pm000258	307.984	352.061	232.597	226.94	--	--	--	--	--
Pm006952	21.5555	24.7128	16.4357	13.0974	--	--	--	--	--
Pm005087	96.6422	73.9553	48.6168	23.3914	--	--	--	--	--
Pm006752	88.1379	99.3565	153.535	103.565	--	--	--	--	--
Pm018942	0.51352	0.289677	1.26691	13.8198	--	--	--	--	--
Pm019506	13.9704	14.4554	8.86165	8.58543	--	--	--	--	--
Pm020958	114.293	94.5243	56.7801	52.5752	--	--	--	--	--
Pm001018	33.6594	51.0175	34.5873	26.4548	--	--	--	--	--
Pm026773	38.0602	39.8838	27.1733	26.6707	--	--	--	--	--
Pm018843	79.025	121.979	40.996	5.87133	--	--	--	--	--
Pm002090	21.6126	27.7571	17.9463	34.9045	--	--	--	--	--
Pm019745	5.18759	5.70171	11.6033	9.9001	--	--	--	--	--
Pm013322	2.33412	3.3055	7.79164	12.2804	--	--	--	--	--
Pm013562	0.0699787	0.12653	0.526931	0.522825	--	--	--	--	--
Pm005379	39.9514	30.0467	50.0462	41.9969	--	--	--	--	--
Pm020051	224.321	257.531	173.251	224.713	--	--	--	--	--
Pm007882	29.8607	44.3723	28.4357	20.2252	--	--	--	--	--
Pm015840	2.79978	2.06772	5.63142	4.4888	--	--	--	--	--
Pm006172	17.5554	14.5444	25.5691	111.556	--	--	--	--	--
Pm027660	15.2289	16.3957	30.6864	40.9357	--	--	--	--	--
Pm013242	36.7237	39.6686	26.5137	59.2636	--	--	--	--	--
Pm013471	4.969	4.31556	8.76816	28.596	--	--	--	--	--
Pm017953	8.57614	7.25043	12.4974	12.3492	--	--	--	--	--
Pm004572	6.72198	4.79103	10.1814	17.2694	--	--	--	--	--
Pm002858	32.9796	40.7665	26.4	20.8449	--	--	--	--	--
Pm027483	5.28536	8.38548	4.38185	1.89713	--	--	--	--	--
Pm014295	72.3946	52.0115	35.1238	49.297	--	--	--	--	--
Pm023779	36.4904	29.3677	19.336	8.44996	--	--	--	--	--
Pm022653	3.519	4.89457	1.38548	9.80776	--	--	--	--	--
Pm002424	15.7669	22.0606	14.4707	11.4383	--	--	--	--	--
Pm028144	0.505797	0.460562	1.55554	2.60906	--	--	--	--	--
Pm003733	16.8648	18.4127	33.8869	33.8011	--	--	--	--	--
Pm030352	1.90603	3.29265	11.0219	70.6554	--	--	--	--	--
Pm020691	21.6591	16.8714	30.6134	77.028	--	--	--	--	--
Pm029049	59.4365	46.9851	27.2907	85.7857	--	--	--	--	--
Pm007587	30.2446	35.1327	23.5147	22.9317	--	--	--	--	--
Pm004552	0.1821	0.852458	2.75655	0.188115	--	--	--	--	--
Pm026185	5.41622	4.7027	1.90013	2.08117	--	--	--	--	--
Pm006000	2.20313	3.94293	1.51553	2.39475	--	--	--	--	--
Pm026384	4.44005	5.5322	10.1159	22.6036	--	--	--	--	--
Pm019366	11.2551	10.5568	18.4742	20.9834	--	--	--	--	--
Pm014720	1.7391	3.1772	6.63871	0.710325	--	--	--	--	--
Pm022934	5.68217	6.90736	17.2655	123.325	--	--	--	--	--
Pm009664	24.6604	22.041	34.9325	19.7934	--	--	--	--	--
Pm020047	12.6683	15.7358	9.89842	39.111	--	--	--	--	--
Pm016578	11.7366	7.96128	3.58129	1.75958	--	--	--	--	--
Pm024297	11.9823	9.85864	15.7243	7.10399	--	--	--	--	--
Pm021308	0.805464	0.416476	1.33723	2.49435	--	--	--	--	--
Pm020115	10.0209	13.5324	6.7461	6.61128	--	--	--	--	--
Pm028523	7.03284	8.05118	12.7646	37.2137	--	--	--	--	--
Pm009825	10.298	11.3224	5.79108	2.68616	--	--	--	--	--
Pm019471	1.12513	1.34372	3.0581	3.1868	--	--	--	--	--
Pm011581	0.0492083	0.253758	2.48614	0.509793	--	--	--	--	--
Pm005801	5.28314	4.17433	7.47195	3.88306	--	--	--	--	--
Pm001627	6.93749	10.9961	26.5995	3.03103	--	--	--	--	--
Pm005992	6.58973	6.36697	11.1739	11.9268	--	--	--	--	--
Pm017841	37.1196	53.5659	35.7381	13.6646	--	--	--	--	--
Pm023745	82.6486	103.692	161.254	230.398	--	--	--	--	--
Pm026433	38.1509	47.2424	80.0788	68.4628	--	--	--	--	--
Pm021239	2.67905	1.61734	4.80749	5.24919	--	--	--	--	--
Pm018188	5.30531	8.45452	4.35785	4.72845	--	--	--	--	--
Pm000370	2.95935	3.40612	6.10836	14.4268	--	--	--	--	--
Pm009394	22.5525	24.6285	39.6376	57.6756	--	--	--	--	--
Pm029180	19.2939	12.6571	25.0566	11.3097	--	--	--	--	--
Pm025967	27.1585	31.6821	21.1375	22.0067	--	--	--	--	--
Pm009967	175.511	210.438	134.212	114.69	--	--	--	--	--
Pm023117	1.98299	1.62788	3.67131	3.15373	--	--	--	--	--
Pm015796	16.2296	22.1388	14.8994	16.9611	--	--	--	--	--
Pm013489	0.0524029	0.0907791	0.690477	0.211705	--	--	--	--	--
Pm019026	7.62743	13.2809	6.14577	10.7687	--	--	--	--	--
Pm005465	1.99663	8.06855	25.6013	0.315551	--	--	--	--	--
Pm019999	11.253	8.21247	15.75	77.034	--	--	--	--	--
Pm019544	25.3302	34.1449	18.3534	15.2085	--	--	--	--	--
Pm020945	10.4906	12.4961	5.77012	1.10509	--	--	--	--	--
Pm013856	18.1411	20.1225	12.5703	21.1851	--	--	--	--	--
Pm024147	192.31	237.936	145.507	48.6003	--	--	--	--	--
Pm017271	2.01493	2.46431	1.01008	2.59203	--	--	--	--	--
Pm027163	7.90039	5.46916	9.32787	10.8908	--	--	--	--	--
Pm010290	244.176	194.238	325.611	536.05	--	--	--	--	--
Pm003073	4.8211	8.23701	3.88552	118.745	--	--	--	--	--
Pm018049	0.0686596	0.139329	2.32049	0.0655436	--	--	--	--	--
Pm006145	9.50691	11.922	7.93831	6.62411	--	--	--	--	--
Pm019539	4.15753	4.23154	10.3187	11.0276	--	--	--	--	--
Pm015142	17.4099	15.2462	9.03387	19.9804	--	--	--	--	--
Pm014831	6.47942	3.21036	0.72579	0.816078	--	--	--	--	--
Pm019674	11.0328	11.6684	22.0014	45.008	--	--	--	--	--
Pm008299	3.03131	2.27098	5.2912	58.1665	--	--	--	--	--
Pm011421	0.852766	1.67734	0.57558	7.79324	--	--	--	--	--
Pm018057	727.386	811.741	529.082	284.216	--	--	--	--	--
Pm005817	7.47824	9.75065	16.6365	15.8334	--	--	--	--	--
Pm009607	15.4521	12.6732	30.0244	154.193	--	--	--	--	--
Pm019493	12.9285	14.4894	8.62662	9.61755	--	--	--	--	--
Pm024001	1.64803	0.97473	3.13061	0.973589	--	--	--	--	--
Pm009575	15.9012	24.2014	13.9989	26.0402	--	--	--	--	--
Pm018874	22.225	19.4143	30.5179	22.9258	--	--	--	--	--
Pm005900	28.4829	29.5147	19.9671	20.3777	--	--	--	--	--
Pm006697	15.1318	12.3443	5.30872	2.14864	--	--	--	--	--
Pm030639	0.962827	1.81146	4.40814	4.87063	--	--	--	--	--
Pm025303	0.155534	0.213322	1.03978	2.74021	--	--	--	--	--
Pm016415	4.80413	6.57103	13.4603	19.0994	--	--	--	--	--
Pm023198	31.7469	35.359	21.8133	17.0894	--	--	--	--	--
Pm012875	7.3236	5.96528	10.6733	7.65356	--	--	--	--	--
Pm004941	2.17492	1.58115	0.499637	3.77831	--	--	--	--	--
Pm020854	5.98795	7.41273	12.4659	10.0521	--	--	--	--	--
Pm015937	18.6995	24.3786	16.3999	14.024	--	--	--	--	--
Pm004395	99.0329	143.212	92.5272	88.3932	--	--	--	--	--
Pm016132	6.17202	5.53696	10.3453	8.50388	--	--	--	--	--
Pm025785	16.2817	10.5237	4.42191	14.5095	--	--	--	--	--
Pm027597	365.851	320.566	530.537	1599.78	--	--	--	--	--
Pm003854	11.2377	14.5714	9.51082	8.69587	--	--	--	--	--
Pm000705	4.76817	2.92115	1.10643	1.38085	--	--	--	--	--
Pm027476	18.3077	17.3763	26.9043	13.6319	--	--	--	--	--
Pm009867	4.39948	5.96233	3.27085	2.83871	--	--	--	--	--
Pm028452	5.73095	3.77037	1.94873	2.33261	--	--	--	--	--
Pm030560	1.69827	3.72976	1.41496	3.78313	--	--	--	--	--
Pm023842	176.221	204.847	138.206	103.879	--	--	--	--	--
Pm014460	1.99704	2.22678	0.605564	0.164396	--	--	--	--	--
Pm009852	4.73776	10.4382	4.02051	0.0569043	--	--	--	--	--
Pm016764	1.03908	2.46396	0.609587	0.53424	--	--	--	--	--
Pm025493	5.34365	4.03164	2.40339	2.73326	--	--	--	--	--
Pm027348	0.476289	0.381333	3.40777	0.283608	--	--	--	--	--
Pm006032	7.89726	8.95524	5.10155	10.6024	--	--	--	--	--
Pm020171	22.8033	27.1071	41.7382	22.4702	--	--	--	--	--
Pm001192	23.6575	32.0209	68.904	376.873	--	--	--	--	--
Pm009247	38.0597	35.1776	22.1883	23.6773	--	--	--	--	--
Pm021690	0.580182	0.472893	3.61948	0.163994	--	--	--	--	--
Pm019483	0.364508	0.173885	1.21554	6.4077	--	--	--	--	--
Pm022352	113.212	115.369	181.055	383.157	--	--	--	--	--
Pm004874	0.424737	0.276661	1.33148	3.98034	--	--	--	--	--
Pm018853	2.03235	2.84244	0.915878	0.630283	--	--	--	--	--
Pm023143	30.0861	20.486	13.0482	7.25934	--	--	--	--	--
Pm019443	8.03401	9.34905	5.31033	5.66772	--	--	--	--	--
Pm005565	16.1097	16.7213	25.8936	23.8661	--	--	--	--	--
Pm025462	14.414	24.8259	11.5638	7.81424	--	--	--	--	--
Pm021199	7.38873	15.1834	6.28527	0	--	--	--	--	--
Pm020864	1377.45	1597.18	961.836	312.604	--	--	--	--	--
Pm021361	1.56846	1.79236	0.553083	0.530025	--	--	--	--	--
Pm024129	0.0442135	0.143078	0.917453	0.166528	--	--	--	--	--
Pm023838	123.755	158.366	107.848	123.429	--	--	--	--	--
Pm030893	0.326789	0.372132	1.33573	1.06465	--	--	--	--	--
Pm021136	8.87228	6.05664	2.56858	12.9813	--	--	--	--	--
Pm024494	0.370513	0.27138	1.34221	5.92285	--	--	--	--	--
Pm027442	30.2625	34.8357	53.6684	79.3176	--	--	--	--	--
Pm008296	137.653	119.32	71.0133	87.4372	--	--	--	--	--
Pm023228	93.5318	75.5376	118.908	71.3146	--	--	--	--	--
Pm005292	6.31141	8.19756	3.0204	0.927783	--	--	--	--	--
Pm003300	101.425	137.51	84.4822	147.688	--	--	--	--	--
Pm000420	0.356474	0.309141	1.29653	0.496218	--	--	--	--	--
Pm022381	0.14224	0.416537	0.0758181	0.193841	--	--	--	--	--
Pm022049	16.5974	11.4771	6.03103	2.26648	--	--	--	--	--
Pm009228	7.84504	7.7295	13.9811	12.7474	--	--	--	--	--
Pm008724	8.27274	7.1982	13.4012	3.47731	--	--	--	--	--
Pm014561	1.41883	1.66197	4.81599	5.50399	--	--	--	--	--
Pm005644	4.70325	2.97748	1.05854	1.58531	--	--	--	--	--
Pm030581	0.716985	1.50919	0.263167	4.54353	--	--	--	--	--
Pm008755	3.47279	3.78132	7.53577	4.63605	--	--	--	--	--
Pm020847	40.9899	59.7608	92.3176	95.0666	--	--	--	--	--
Pm003037	166.461	131.532	81.4208	13.5886	--	--	--	--	--
Pm017409	11.4797	12.7225	23.7601	24.0671	--	--	--	--	--
Pm020468	5.36817	7.60446	3.13501	3.89473	--	--	--	--	--
Pm029891	8.64515	12.1651	7.23547	15.0316	--	--	--	--	--
Pm013230	9.72527	11.7975	7.70857	10.6077	--	--	--	--	--
Pm010111	6.9113	9.97153	6.6678	5.05163	--	--	--	--	--
Pm003561	15.9925	17.1121	11.0827	6.99577	--	--	--	--	--
Pm009217	1.9261	3.0265	1.54846	1.03317	--	--	--	--	--
Pm016374	1.03726	1.56306	0.571145	0.419904	--	--	--	--	--
Pm005741	43.5465	50.2814	32.7792	14.3473	--	--	--	--	--
Pm011600	0.145259	0.283872	1.05338	5.24586	--	--	--	--	--
Pm009720	29.5168	26.2884	16.6733	20.7259	--	--	--	--	--
Pm019307	15.5164	14.1768	25.0276	23.9216	--	--	--	--	--
Pm009080	38.0665	36.668	56.8534	111.623	--	--	--	--	--
Pm029647	12.2209	8.03497	14.9408	11.9032	--	--	--	--	--
Pm008263	4.54011	7.43242	2.67854	10.8002	--	--	--	--	--
Pm011537	14.1389	11.3505	7.64166	7.88524	--	--	--	--	--
Pm018700	136.394	163.637	111.686	174.88	--	--	--	--	--
Pm018773	188.165	206.318	123.97	226.009	--	--	--	--	--
Pm015210	6.37885	5.70767	11.6411	11.8327	--	--	--	--	--
Pm000437	207.118	203.996	132.862	210.082	--	--	--	--	--
Pm000955	78.7361	69.66	43.1132	37.1811	--	--	--	--	--
Pm015998	1.08168	1.29015	3.85024	0.479551	--	--	--	--	--
Pm027135	0.355065	0.859475	4.11998	0.634886	--	--	--	--	--
Pm000543	5.93387	5.92118	10.29	4.42949	--	--	--	--	--
Pm008680	7.0046	11.5061	21.4691	34.6843	--	--	--	--	--
Pm006997	0.304262	0.335892	1.3375	4.66299	--	--	--	--	--
Pm013221	7.2323	10.9957	6.10506	3.89459	--	--	--	--	--
Pm010429	50.3884	47.6193	73.7079	45.9045	--	--	--	--	--
Pm015705	6.18429	6.74965	12.7715	210.316	--	--	--	--	--
Pm009761	3.43574	3.9172	6.20113	5.52911	--	--	--	--	--
Pm009282	0.732141	2.01782	7.22935	5.73596	--	--	--	--	--
Pm019053	10.9597	6.3072	2.14199	1.10633	--	--	--	--	--
Pm002491	0.450859	1.1307	3.10027	0	--	--	--	--	--
Pm010275	1.16825	1.54827	3.42677	21.4815	--	--	--	--	--
Pm007815	10.1973	15.7804	10.6064	9.58663	--	--	--	--	--
Pm015173	3.20394	2.89905	1.41247	0.687302	--	--	--	--	--
Pm019097	14.5857	22.5673	11.1929	8.56305	--	--	--	--	--
Pm020645	5.78615	8.62834	4.55341	5.36728	--	--	--	--	--
Pm000762	1.14329	1.00628	2.72478	4.5537	--	--	--	--	--
Pm008745	0.270284	0.43557	2.11356	3.08313	--	--	--	--	--
Pm000572	5.02599	5.38198	2.97276	2.61412	--	--	--	--	--
Pm025172	0.411532	0.611515	2.04381	0.857033	--	--	--	--	--
Pm015774	18.3724	22.0954	11.5716	12.0639	--	--	--	--	--
Pm018811	29.8455	38.9941	26.6385	17.8255	--	--	--	--	--
Pm013007	7.98976	9.31196	16.0353	24.4495	--	--	--	--	--
Pm018047	1.47909	1.96954	6.26001	2.40089	--	--	--	--	--
Pm009840	358.232	476.795	308.002	349.048	--	--	--	--	--
Pm019524	2.57739	2.03866	0.872742	2.82656	--	--	--	--	--
Pm002327	10.372	15.8943	26.7896	29.5566	--	--	--	--	--
Pm019133	5.67381	3.51241	7.65892	8.1072	--	--	--	--	--
Pm029094	2.51961	4.74724	2.25417	4.08209	--	--	--	--	--
Pm007011	68.9126	54.7742	36.3988	23.0033	--	--	--	--	--
Pm022586	2.27688	4.68613	1.97617	9.30194	--	--	--	--	--
Pm017142	3.07218	2.50241	6.36155	23.6107	--	--	--	--	--
Pm002401	4.57704	7.63846	15.9957	21.4808	--	--	--	--	--
Pm029759	0.109658	0.0910198	0.545663	0.181521	--	--	--	--	--
Pm011726	0.106021	0.186756	0.68399	4.53656	--	--	--	--	--
Pm027461	1.11618	2.94503	8.17688	0.555568	--	--	--	--	--
Pm004353	3.87221	5.3609	13.4001	16.979	--	--	--	--	--
Pm023461	0.121954	0.304468	1.39278	0.978133	--	--	--	--	--
Pm024780	0.671649	3.30032	10.6838	1.31504	--	--	--	--	--
Pm029626	1.97754	1.64925	0.643948	2.64457	--	--	--	--	--
Pm018200	46.0028	39.359	25.4919	8.25501	--	--	--	--	--
Pm021832	5.66579	5.78021	10.735	95.3222	--	--	--	--	--
Pm003338	2.17678	2.11237	5.18478	14.5843	--	--	--	--	--
Pm012663	5.43007	7.18483	11.6841	22.9135	--	--	--	--	--
Pm024934	13.6847	11.2812	18.5463	24.993	--	--	--	--	--
Pm020702	0.484567	0.901714	0.344557	0.142304	--	--	--	--	--
Pm006713	3.5287	2.83434	6.15446	8.63194	--	--	--	--	--
Pm027657	1.49072	2.68939	0.902953	0.596989	--	--	--	--	--
Pm012887	15.6699	20.5082	13.0865	10.4782	--	--	--	--	--
Pm029788	16.6987	16.7397	26.2668	21.9859	--	--	--	--	--
Pm027386	4.43067	4.50176	9.86075	8.75528	--	--	--	--	--
Pm028713	6.86605	7.91653	4.88847	6.53838	--	--	--	--	--
Pm011563	3.15475	5.06736	2.06684	0.736654	--	--	--	--	--
Pm007055	19.262	17.4937	27.493	23.4162	--	--	--	--	--
Pm020278	14.5493	17.2401	9.26735	2.56512	--	--	--	--	--
Pm027224	14.8408	14.263	22.575	16.8706	--	--	--	--	--
Pm004833	2.92258	3.85473	2.01327	1.9482	--	--	--	--	--
Pm005511	28.9201	20.911	14.2388	13.1382	--	--	--	--	--
Pm020281	1.59924	2.17561	4.84738	0.777574	--	--	--	--	--
Pm002778	2.12124	3.63069	1.93179	1.93792	--	--	--	--	--
Pm023975	3.87612	3.13291	5.36499	6.44257	--	--	--	--	--
Pm022873	29.5956	28.2119	16.3547	2.24716	--	--	--	--	--
Pm010443	14.5764	16.7933	3.44952	0.193964	--	--	--	--	--
Pm025256	21.6604	46.4666	118.641	1.55155	--	--	--	--	--
Pm002527	12.9949	19.5575	13.3202	13.9737	--	--	--	--	--
Pm002738	401.394	631.845	407.002	568.666	--	--	--	--	--
Pm000238	2.14978	4.17401	1.63358	5.92353	--	--	--	--	--
Pm006795	22.1955	36.2512	14.1944	5.68554	--	--	--	--	--
Pm023254	1.85154	2.65452	1.11944	0.521512	--	--	--	--	--
Pm021683	0.139372	0.570069	3.45436	0.172267	--	--	--	--	--
Pm005568	1.41898	1.11309	3.01893	7.29767	--	--	--	--	--
Pm026629	5.34005	3.05784	1.38652	2.13778	--	--	--	--	--
Pm021007	14.4743	21.8707	14.4932	21.5561	--	--	--	--	--
Pm015079	10.3868	6.98476	12.5472	9.2272	--	--	--	--	--
Pm014873	14.2789	16.3029	11.093	18.1474	--	--	--	--	--
Pm028033	4.03721	3.49679	1.2673	0.542656	--	--	--	--	--
Pm026517	15.4344	20.1998	12.6129	9.60138	--	--	--	--	--
Pm022936	86.3158	84.855	55.9924	16.7846	--	--	--	--	--
Pm007187	678.805	583.306	356.553	28.7397	--	--	--	--	--
Pm014932	2.38687	3.46736	7.34426	17.3232	--	--	--	--	--
Pm020083	1.35124	1.96504	5.2891	2.18306	--	--	--	--	--
Pm011369	94.4934	93.1261	146.89	214.872	--	--	--	--	--
Pm026417	17.9594	13.5951	24.5063	48.2644	--	--	--	--	--
Pm013593	0.198895	0.429647	1.68307	0.0991842	--	--	--	--	--
Pm026491	9.98911	11.5894	6.54073	5.42831	--	--	--	--	--
Pm000463	5.49628	6.8099	4.1848	1.83498	--	--	--	--	--
Pm008083	8.8246	12.6504	7.47645	11.4564	--	--	--	--	--
Pm013595	0.696649	0.870548	2.64283	0.0948926	--	--	--	--	--
Pm009252	0.0392831	0.274416	2.42047	3.21851	--	--	--	--	--
Pm009155	30.2598	30.8787	52.2945	40.1072	--	--	--	--	--
Pm004972	14.6429	15.2419	10.305	1.60807	--	--	--	--	--
Pm000590	8.57618	7.32923	4.73805	2.12053	--	--	--	--	--
Pm009831	1.55191	2.99936	1.15734	2.36982	--	--	--	--	--
Pm018180	10.1816	9.28494	5.26874	4.49258	--	--	--	--	--
Pm005550	10.8783	20.1361	10.4535	11.3012	--	--	--	--	--
Pm025945	0.250456	0.284441	0.745736	0.854182	--	--	--	--	--
Pm009733	1.09825	1.8836	0.834036	1.41213	--	--	--	--	--
Pm007610	15.6931	23.9652	14.2198	14.1667	--	--	--	--	--
Pm013668	1.17089	1.61292	0.377153	1.77469	--	--	--	--	--
Pm030210	3.53045	7.48977	3.02342	3.7394	--	--	--	--	--
Pm011963	1.48146	1.29254	2.58623	2.24417	--	--	--	--	--
Pm020007	37.6703	48.8473	30.1088	10.6004	--	--	--	--	--
Pm019656	0.155618	0.509949	0.340149	192.108	--	--	--	--	--
Pm020145	0.192556	0.545782	0.557703	306.621	--	--	--	--	--
Pm021227	5.90056	6.48508	5.66175	3793.66	--	--	--	--	--
Pm018568	1.5013	1.99434	2.60647	1319.23	--	--	--	--	--
Pm005001	0.393786	0.304905	0.467881	134.126	--	--	--	--	--
Pm026818	1.77966	1.74861	1.27278	128.105	--	--	--	--	--
Pm005841	12.865	16.1348	20.712	1610.26	--	--	--	--	--
Pm010021	2.58693	4.46637	3.18321	1138.69	--	--	--	--	--
Pm006299	8.74702	4.62293	8.80677	285.64	--	--	--	--	--
Pm008974	0.069197	0.348509	0.140116	106.438	--	--	--	--	--
Pm017509	0.855115	0.767504	1.14957	424.072	--	--	--	--	--
Pm016690	0.51843	0.275803	0.281411	176.256	--	--	--	--	--
Pm026691	55.9457	88.6395	154.989	2.07109	--	--	--	--	--
Pm011576	4.30093	5.51987	4.77385	2184.6	--	--	--	--	--
Pm021195	63.1643	122.914	73.3653	0.235708	--	--	--	--	--
Pm015926	0.411535	0.471624	0.695262	246.096	--	--	--	--	--
Pm006589	0.469371	0.568456	1.26176	261.303	--	--	--	--	--
Pm017499	0.179894	0.129727	0.114459	48.1047	--	--	--	--	--
Pm027116	0.129141	0.0801982	0.15583	16.5715	--	--	--	--	--
Pm027845	2.26923	2.1896	2.27375	1257.73	--	--	--	--	--
Pm028642	0.441801	0.796549	1.09287	157.936	--	--	--	--	--
Pm004997	2.4245	2.14286	2.1262	75.449	--	--	--	--	--
Pm029226	4.26866	3.52104	7.56424	134.183	--	--	--	--	--
Pm027318	39.0903	53.2774	42.6132	0.0363287	--	--	--	--	--
Pm003374	0.333097	0.424453	0.586488	59.1469	--	--	--	--	--
Pm008850	9.94081	13.985	15.551	155.093	--	--	--	--	--
Pm009328	0.0143564	0.0672745	0.0151795	14.5296	--	--	--	--	--
Pm002280	20.7015	23.7346	22.0198	321.018	--	--	--	--	--
Pm010806	3.28693	2.78792	4.23919	226.601	--	--	--	--	--
Pm014848	0.12403	0.252051	0.180911	19.7554	--	--	--	--	--
Pm017228	0.00806639	0	0	6.68619	--	--	--	--	--
Pm007351	0.162967	0.101307	0.183499	90.352	--	--	--	--	--
Pm008390	55.911	92.119	141.904	3.00644	--	--	--	--	--
Pm004636	27.2242	19.558	28.8606	210.586	--	--	--	--	--
Pm012420	201.29	242.003	212.451	15.0111	--	--	--	--	--
Pm009648	0	0	0	5.11681	--	--	--	--	--
Pm009551	0.135619	0.229692	0.161188	116.828	--	--	--	--	--
Pm021715	1.64611	1.0909	0.887887	21.2098	--	--	--	--	--
Pm022802	0.139937	0.0554708	0.111758	15.481	--	--	--	--	--
Pm001288	34.3645	49.9704	55.7732	0.53655	--	--	--	--	--
Pm013126	0.417686	0.564103	0.808367	26.469	--	--	--	--	--
Pm024043	0.0297763	0	0.0484877	10.9125	--	--	--	--	--
Pm006492	7.3236	11.2003	18.5134	171.427	--	--	--	--	--
Pm021006	11.9599	10.3031	12.782	72.6245	--	--	--	--	--
Pm024041	0.0125619	0.0135375	0.0249549	9.08227	--	--	--	--	--
Pm003966	0.864154	1.97146	1.82412	64.2232	--	--	--	--	--
Pm011657	0	0.064312	0	13.1854	--	--	--	--	--
Pm024463	0.0655687	0.0549636	0.0423287	10.5466	--	--	--	--	--
Pm020435	0.341814	0.61835	0.425857	91.1485	--	--	--	--	--
Pm011337	2.88269	2.52771	3.99072	47.3512	--	--	--	--	--
Pm024380	0.967858	0.949731	1.08205	633.864	--	--	--	--	--
Pm008199	0.550419	1.00423	0.775072	532.973	--	--	--	--	--
Pm004838	36.791	38.4635	40.5961	426.284	--	--	--	--	--
Pm026364	0.154003	0.242558	0.197262	13.3418	--	--	--	--	--
Pm028746	2.67876	3.15858	6.24345	57.2066	--	--	--	--	--
Pm018524	27.0864	28.098	29.0709	179.364	--	--	--	--	--
Pm004983	0.447534	0.317911	0.314628	30.422	--	--	--	--	--
Pm001109	8.88019	6.7992	8.31235	73.7518	--	--	--	--	--
Pm015094	0.0558365	0.0115962	0.0350446	24.7397	--	--	--	--	--
Pm014538	39.3435	30.3216	29.0244	163.654	--	--	--	--	--
Pm023949	0.0737107	0.0599448	0.0643171	15.0312	--	--	--	--	--
Pm029512	523.355	460.418	688.064	2913.88	--	--	--	--	--
Pm001455	50.9111	39.5527	41.4905	214.959	--	--	--	--	--
Pm025965	13.8333	13.1704	13.9074	97.5415	--	--	--	--	--
Pm001286	17.6895	39.2029	24.3901	0.143982	--	--	--	--	--
Pm018951	0.26104	0.0469567	0.541896	30.1157	--	--	--	--	--
Pm007987	3.42822	3.82407	4.85557	30.6721	--	--	--	--	--
Pm020484	0.0457538	0.0687172	0.382104	16.6097	--	--	--	--	--
Pm008809	1.15731	0.909727	1.36317	655.198	--	--	--	--	--
Pm022696	268.331	368.203	317.75	44.9027	--	--	--	--	--
Pm023763	0	0	0.0107913	6.29099	--	--	--	--	--
Pm024667	3.4575	4.25828	3.84179	273.936	--	--	--	--	--
[truncated: 3,837 more rows]

## Sheet: EDⅠ-EDⅡ
Original Research Article
Transcriptome Profiles Reveal the Crucial Roles of Hormone and Sugar in the Bud Dormancy of Prunus mume
Zhiyong Zhang, XiaoKang Zhuo, Kai Zhao, Tangchun Zheng, Yu Han, Cunquan Yuan and Qixiang Zhang*
Beijing Key Laboratory of Ornamental Plants Germplasm Innovation & Molecular Breeding , National Engineering Research Center for Floriculture , Beijing Laboratory of Urban and Rural Ecological Environment , Key Laboratory of Genetics and Breeding in Forest Trees and Ornamental Plants of Ministry of Education , School of Landscape Architecture , Beijing Forestry University, Beijing, 100083, China
Supplementary Table S1: The total information of the 5831 DEGs at four dormancy stages.
GeneID	length	EDⅠ-1_readsCount	EDⅠ-2_readsCount	EDⅠ-3_readsCount	EDⅡ-1_readsCount(Endo)	EDⅡ-2_readsCount	EDⅡ-3_readsCount	logCPM	log2Ratio(EDⅡ/EDⅠ)	Up-Down-Regulation(EDⅡ/EDⅠ)	P-value	FDR	Pathway	GO Component	GO Function	GO Process	Blast nr
Pm009378	1179	215	255	267	7856	8061	5524	7.55649	4.80642	up	4.58e-171	7.9e-167	-	-	-	-	gi|645235637|ref|XP_008224364.1|/1.27396e-90/PREDICTED: extensin-like [Prunus mume]
Pm025698	789	93	120	96	2194	2210	1849	5.80728	4.28783	up	1.39e-158	1.2e-154	-	GO:0043231//intracellular membrane-bounded organelle	GO:0016741	GO:0008152//metabolic process;GO:0010038//response to metal ion	gi|645271031|ref|XP_008240724.1|/0/PREDICTED: putative methyltransferase DDB_G0268948 [Prunus mume]
Pm016103	1161	93	115	126	1339	1946	1554	5.46935	3.80828	up	3.7e-88	2.13e-84	-	-	-	-	gi|645250089|ref|XP_008231046.1|/0/PREDICTED: GEM-like protein 5 [Prunus mume]
Pm013127	2259	57	28	52	1074	1097	767	4.71413	4.35928	up	2.73e-77	1.18e-73	ko00909//Sesquiterpenoid and triterpenoid biosynthesis;ko01110//Biosynthesis of secondary metabolites	-	GO:0031559//oxidosqualene cyclase activity	GO:0016104//triterpenoid biosynthetic process	gi|595925194|ref|XP_007214977.1|/0/hypothetical protein PRUPE_ppa001810mg [Prunus persica]
Pm023776	309	767	1406	1233	125	116	103	5.04005	-3.35178	down	4.82e-53	1.66e-49	-	GO:0043231//intracellular membrane-bounded organelle	GO:0003676//nucleic acid binding;GO:0001071//nucleic acid binding transcription factor activity	GO:0006351//transcription, DNA-templated	gi|645266851|ref|XP_008238803.1|/2.59372e-51/PREDICTED: dehydration-responsive element-binding protein 1B-like [Prunus mume]
Pm028829	1215	2	9	21	408	484	355	3.46033	5.21563	up	1.25e-49	3.6e-46	-	-	-	-	gi|645279245|ref|XP_008244623.1|/0/PREDICTED: ethylene-responsive transcription factor ERF110-like [Prunus mume]
Pm021393	1458	378	461	439	1816	2337	1820	5.95852	2.1758	up	2.47e-49	6.08e-46	ko00908//Zeatin biosynthesis;ko00944//Flavone and flavonol biosynthesis	-	GO:0016757//transferase activity, transferring glycosyl groups	-	gi|645261986|ref|XP_008236558.1|/0/PREDICTED: scopoletin glucosyltransferase-like [Prunus mume]
Pm000243	657	8	6	5	207	270	243	2.68604	5.17086	up	6.2e-47	1.34e-43	ko00980//Metabolism of xenobiotics by cytochrome P450;ko05200//Pathways in cancer;ko00480//Glutathione metabolism;ko00982//Drug metabolism - cytochrome P450;ko05215//Prostate cancer	-	GO:0016846//carbon-sulfur lyase activity;GO:0016765//transferase activity, transferring alkyl or aryl (other than methyl) groups	GO:0009755//hormone-mediated signaling pathway	gi|645215621|ref|XP_008240792.1|/2.35682e-162/PREDICTED: probable glutathione S-transferase parA [Prunus mume]
Pm002261	1086	157	158	179	861	1086	838	4.81589	2.44338	up	2.64e-46	5.06e-43	ko00940//Phenylpropanoid biosynthesis;ko01100//Metabolic pathways;ko01110//Biosynthesis of secondary metabolites	-	GO:0046914//transition metal ion binding;GO:0016616//oxidoreductase activity, acting on the CH-OH group of donors, NAD or NADP as acceptor	GO:0044710	gi|645219589|ref|XP_008236513.1|/0/PREDICTED: probable mannitol dehydrogenase [Prunus mume]
Pm007627	879	285	330	258	1266	1438	1075	5.31811	2.06299	up	1.05e-40	1.81e-37	-	GO:0016020//membrane	GO:0005515//protein binding	GO:0001101//response to acid chemical;GO:0030522//intracellular receptor signaling pathway	gi|645232004|ref|XP_008222664.1|/0/PREDICTED: pirin-like protein [Prunus mume]
Pm023775	717	838	1535	1566	164	198	145	5.28499	-3.00487	down	4.14e-40	6.5e-37	-	GO:0043231//intracellular membrane-bounded organelle	GO:0003676//nucleic acid binding;GO:0001071//nucleic acid binding transcription factor activity	GO:0006351//transcription, DNA-templated	gi|665821188|ref|NP_001287934.1|/9.10974e-145/dehydration-responsive element-binding protein 1F [Prunus mume]
Pm014705	1137	5	9	0	222	321	182	2.67769	5.60562	up	2.5e-39	3.6e-36	-	GO:0031224//intrinsic component of membrane	-	-	gi|645246802|ref|XP_008229522.1|/0/PREDICTED: probable purine permease 11 [Prunus mume]
Pm023773	438	300	687	704	21	26	32	3.96354	-4.45045	down	5.67e-38	7.53e-35	-	GO:0043231//intracellular membrane-bounded organelle	GO:0003676//nucleic acid binding;GO:0001071//nucleic acid binding transcription factor activity	GO:0006351//transcription, DNA-templated	gi|558552306|gb|ADF43035.2|/4.36259e-84/CBF/DREB1-like protein c [Prunus mume]
Pm023769	987	271	645	647	29	32	21	3.8572	-4.29433	down	1.04e-35	1.29e-32	-	GO:0043231//intracellular membrane-bounded organelle	GO:0003676//nucleic acid binding;GO:0001071//nucleic acid binding transcription factor activity	GO:0006351//transcription, DNA-templated	gi|645266811|ref|XP_008238783.1|/2.71866e-151/PREDICTED: dehydration-responsive element-binding protein 1F-like isoform X1 [Prunus mume]
Pm023034	1083	384	300	387	1621	1296	1468	5.55349	1.98368	up	6.95e-35	7.99e-32	-	GO:0031224//intrinsic component of membrane;GO:0043231//intracellular membrane-bounded organelle	GO:0043169//cation binding;GO:0016682//oxidoreductase activity, acting on diphenols and related substances as donors, oxygen as acceptor	GO:0006950//response to stress;GO:0007165//signal transduction;GO:0015980//energy derivation by oxidation of organic compounds	gi|645265207|ref|XP_008238040.1|/0/PREDICTED: ubiquinol oxidase 2, mitochondrial-like [Prunus mume]
Pm011391	657	2732	3974	4205	817	759	961	6.87965	-2.14363	down	2.04e-33	2.2e-30	-	GO:0044451	GO:0001071//nucleic acid binding transcription factor activity;GO:0003676//nucleic acid binding	GO:0006351//transcription, DNA-templated;GO:0010243//response to organonitrogen compound;GO:0002252;GO:0001101//response to acid chemical;GO:0009873//ethylene-activated signaling pathway;GO:0002218//activation of innate immune response	gi|645240193|ref|XP_008226493.1|/4.34878e-57/PREDICTED: ethylene-responsive transcription factor 4 [Prunus mume]
Pm021321	816	273	553	651	6	27	8	3.7447	-5.21065	down	7.24e-33	7.35e-30	-	-	-	-	gi|645261881|ref|XP_008236506.1|/7.75188e-130/PREDICTED: ethylene-responsive transcription factor ERF109 [Prunus mume]
Pm019669	1020	361	238	289	1236	1400	1092	5.30923	2.01421	up	2.35e-31	2.26e-28	ko00941//Flavonoid biosynthesis;ko01100//Metabolic pathways;ko01110//Biosynthesis of secondary metabolites	-	GO:0016705//oxidoreductase activity, acting on paired donors, with incorporation or reduction of molecular oxygen	GO:0044710	gi|645257916|ref|XP_008234635.1|/0/PREDICTED: naringenin,2-oxoglutarate 3-dioxygenase [Prunus mume]
Pm011905	1413	4986	4305	4327	13042	15586	12554	8.87811	1.54514	up	1.55e-30	1.41e-27	ko04075//Plant hormone signal transduction	-	GO:0016798//hydrolase activity, acting on glycosyl bonds	GO:0044238//primary metabolic process	gi|645241257|ref|XP_008226995.1|/0/PREDICTED: glucan endo-1,3-beta-glucosidase 14-like [Prunus mume]
Pm009233	561	98	206	225	1109	1761	2008	5.54411	3.17143	up	4.46e-28	3.85e-25	-	-	-	-	gi|645235373|ref|XP_008224236.1|/2.26735e-107/PREDICTED: early light-induced protein 1, chloroplastic-like [Prunus mume]
Pm027315	1161	456	348	403	1273	1350	1306	5.46835	1.65317	up	6.94e-28	5.71e-25	-	-	-	-	gi|645274758|ref|XP_008242492.1|/0/PREDICTED: uncharacterized protein LOC103340819 [Prunus mume]
Pm005539	1446	209	363	451	1685	2290	1743	5.85239	2.4343	up	2.69e-27	2.11e-24	-	GO:0044437;GO:0016020//membrane;GO:0009536//plastid	-	-	gi|645227498|ref|XP_008220546.1|/0/PREDICTED: putative nuclease HARBI1 [Prunus mume]
Pm022461	1050	366	485	448	1398	1814	1254	5.62829	1.73067	up	2.81e-27	2.11e-24	ko00564//Glycerophospholipid metabolism;ko01100//Metabolic pathways	-	GO:0016301//kinase activity	GO:0006796//phosphate-containing compound metabolic process	gi|645263951|ref|XP_008237467.1|/0/PREDICTED: probable choline kinase 1 isoform X1 [Prunus mume]
Pm017943	297	71	86	93	446	410	549	3.84356	2.44943	up	3.45e-27	2.48e-24	-	-	-	-	gi|645253680|ref|XP_008232687.1|/6.48553e-65/PREDICTED: uncharacterized protein LOC103331807 [Prunus mume]
Pm002573	588	8	27	32	282	411	274	3.15903	3.79479	up	4.05e-27	2.8e-24	-	-	-	-	gi|645220357|ref|XP_008239896.1|/6.09889e-140/PREDICTED: uncharacterized protein LOC103338466 [Prunus mume]
Pm006683	1014	370	384	440	1142	1493	1224	5.44322	1.64327	up	1.04e-26	6.91e-24	-	-	GO:0016763//transferase activity, transferring pentosyl groups	-	gi|645230196|ref|XP_008221823.1|/0/PREDICTED: probable inactive poly [ADP-ribose] polymerase SRO2 [Prunus mume]
Pm023778	1416	867	1309	1557	335	313	255	5.34318	-2.09827	down	6.77e-26	4.22e-23	-	-	-	-	gi|645266822|ref|XP_008238789.1|/0/PREDICTED: uncharacterized protein LOC103337411 [Prunus mume]
Pm006928	864	43	81	90	421	487	453	3.76661	2.62273	up	6.85e-26	4.22e-23	ko00941//Flavonoid biosynthesis;ko00624//Polycyclic aromatic hydrocarbon degradation;ko00903//Limonene and pinene degradation;ko01120//Microbial metabolism in diverse environments;ko01100//Metabolic pathways;ko00627//Aminobenzoate degradation;ko00945//Stilbenoid, diarylheptanoid and gingerol biosynthesis;ko00363//Bisphenol degradation;ko01110//Biosynthesis of secondary metabolites;ko00944//Flavon…	-	GO:0046914//transition metal ion binding;GO:0016491//oxidoreductase activity;GO:0046906//tetrapyrrole binding	GO:0044710	gi|596128671|ref|XP_007222122.1|/0/hypothetical protein PRUPE_ppa004639mg [Prunus persica]
Pm025318	951	2585	2319	2378	958	1032	985	6.48605	-1.33942	down	3.08e-25	1.84e-22	ko04721//Synaptic vesicle cycle;ko04130//SNARE interactions in vesicular transport	GO:0005911//cell-cell junction;GO:0044444;GO:0016020//membrane	GO:0005515//protein binding	GO:0015031//protein transport	gi|645270428|ref|XP_008240453.1|/0/PREDICTED: syntaxin-related protein KNOLLE [Prunus mume]
Pm027894	852	396	825	877	81	71	108	4.37426	-3.04523	down	3.86e-25	2.22e-22	ko03018//RNA degradation	GO:0043231//intracellular membrane-bounded organelle	GO:0097159//organic cyclic compound binding	-	gi|645306450|ref|XP_008246147.1|/0/PREDICTED: probable CCR4-associated factor 1 homolog 11 [Prunus mume]
[truncated: 1,168 more rows]

## Sheet: EDⅡ-EDⅢ
Original Research Article
[truncated: 1,122 more rows]

## Sheet: EDⅢ-NF
Original Research Article
[truncated: 4,757 more rows]

## Sheet: variable descriptions
Original Research Article
[truncated: 19 more rows]
