# Supplementary material for: Transcriptome Profiles Reveal the Crucial Roles of Hormone and Sugar in the Bud Dormancy of Prunus mume
Source: Sci Rep. 2018 Mar 23;8:5090. doi: 10.1038/s41598-018-23108-9 (PMC5865110; doi:10.1038/s41598-018-23108-9)
Supplement: Supplementary file 3 — Dataset 2 [file 41598_2018_23108_MOESM3_ESM.xlsx]

## Sheet: EDⅠ-EDⅡ
Original Research Article
Transcriptome Profiles Reveal the Crucial Roles of Hormone and Sugar in the Bud Dormancy of Prunus mume
Zhiyong Zhang, XiaoKang Zhuo, Kai Zhao, Tangchun Zheng, Yu Han, Cunquan Yuan and Qixiang Zhang*
Beijing Key Laboratory of Ornamental Plants Germplasm Innovation & Molecular Breeding , National Engineering Research Center for Floriculture , Beijing Laboratory of Urban and Rural Ecological Environment , Key Laboratory of Genetics and Breeding in Forest Trees and Ornamental Plants of Ministry of Education , School of Landscape Architecture , Beijing Forestry University, Beijing, 100083, China
Supplementary Table S2: Gene ontology enrichment analysis of all 5831 DEGs. Gene sets that were significant at p-value < 0.05 are presented in table.
Supplementary Dataset S2 Gene ontology enrichment analysis of all 5831 DEGs. Gene sets that were significant at p-value < 0.05 are presented in table.
Ontology	Class	Numbers_of_	Up-Regulation	Down-Regulation	Genes_of_EDⅠ-VS-EDⅡ
biological_process	biological regulation	60	26	34	Pm023034,down;Pm002567,down;Pm020811,up;Pm004740,up;Pm026823,up;Pm017801,up;Pm011391,up;Pm024531,down;Pm004950,down;Pm018258,up;Pm005628,down;Pm005621,down;Pm005625,down;Pm006880,up;Pm006884,up;Pm026679,down;Pm020961,up;Pm009333,up;Pm013791,up;Pm017227,down;Pm028125,up;Pm015677,down;Pm010106,up;Pm006690,down;Pm017076,up;Pm023969,down;Pm027398,down;Pm023405,up;Pm006717,up;Pm023568,down;Pm004437,do…
biological_process	cellular component organization or biogenesis	33	15	18	Pm000346,down;Pm003303,down;Pm006651,down;Pm009333,up;Pm024296,down;Pm009724,down;Pm006880,up;Pm006884,up;Pm006248,down;Pm026736,down;Pm003546,down;Pm020208,down;Pm004740,up;Pm004307,up;Pm024893,down;Pm004437,down;Pm013157,up;Pm007673,up;Pm023481,up;Pm017356,up;Pm019751,up;Pm017854,down;Pm009754,down;Pm005199,up;Pm008942,up;Pm023521,down;Pm018912,up;Pm027752,down;Pm004551,down;Pm009224,down;Pm005…
biological_process	cellular process	361	155	206	Pm013127,down;Pm014159,up;Pm026824,down;Pm000346,down;Pm015707,down;Pm005135,down;Pm029518,up;Pm003348,up;Pm023034,down;Pm002567,down;Pm020811,up;Pm004740,up;Pm026823,up;Pm017801,up;Pm022458,up;Pm013163,down;Pm015807,up;Pm002923,down;Pm003303,down;Pm003639,down;Pm026974,up;Pm027494,up;Pm010950,down;Pm006721,down;Pm027686,down;Pm023145,up;Pm015116,up;Pm015115,down;Pm009574,down;Pm017823,up;Pm01636…
biological_process	developmental process	30	12	18	Pm007070,down;Pm000346,down;Pm003303,down;Pm023521,down;Pm010851,down;Pm024893,down;Pm007487,down;Pm007488,down;Pm023405,up;Pm025161,up;Pm011164,up;Pm015160,down;Pm006248,down;Pm026480,down;Pm029518,up;Pm012561,down;Pm026748,down;Pm005774,up;Pm027616,down;Pm020961,up;Pm024531,down;Pm022300,up;Pm009333,up;Pm031212,up;Pm024709,up;Pm023145,up;Pm005389,up;Pm002389,down;Pm027752,down;Pm002132,down
biological_process	growth	2	1	1	Pm023521,down;Pm023145,up
biological_process	immune system process	4	1	3	Pm011391,up;Pm026824,down;Pm012561,down;Pm010087,down
biological_process	localization	67	23	44	Pm027686,down;Pm005628,down;Pm005621,down;Pm005625,down;Pm010640,up;Pm013473,up;Pm009285,up;Pm003042,up;Pm000028,up;Pm003627,up;Pm003628,up;Pm023969,down;Pm021586,down;Pm022127,up;Pm002144,down;Pm027616,down;Pm020265,down;Pm004102,down;Pm002796,down;Pm000789,up;Pm025246,down;Pm015307,down;Pm023671,down;Pm012511,down;Pm015728,down;Pm006183,up;Pm000562,up;Pm002389,down;Pm009216,down;Pm017165,down;P…
biological_process	metabolic process	448	185	263	Pm013127,down;Pm025698,down;Pm009965,down;Pm027248,up;Pm009265,up;Pm030105,up;Pm008602,up;Pm005389,up;Pm006606,down;Pm011610,up;Pm009342,up;Pm000164,down;Pm019374,down;Pm030399,up;Pm022902,up;Pm015707,down;Pm005135,down;Pm029518,up;Pm022458,up;Pm013163,down;Pm015807,up;Pm002923,down;Pm003639,down;Pm026974,up;Pm027494,up;Pm010950,down;Pm006721,down;Pm027686,down;Pm000208,down;Pm023145,up;Pm015116,…
biological_process	multi-organism process	17	7	10	Pm027398,down;Pm000593,up;Pm031212,up;Pm021764,down;Pm026824,down;Pm012561,down;Pm022070,down;Pm027056,down;Pm013157,up;Pm006793,down;Pm018787,down;Pm016360,up;Pm016361,up;Pm013791,up;Pm006248,down;Pm029630,down;Pm019446,up
biological_process	multicellular organismal process	25	9	16	Pm000346,down;Pm021318,down;Pm018362,down;Pm003305,down;Pm026748,down;Pm027398,down;Pm023521,down;Pm010851,down;Pm007487,down;Pm007488,down;Pm025161,up;Pm005774,up;Pm027616,down;Pm020961,up;Pm024531,down;Pm022300,up;Pm009333,up;Pm031212,up;Pm007070,down;Pm024709,up;Pm023405,up;Pm005389,up;Pm002389,down;Pm027752,down;Pm002132,down
biological_process	negative regulation of biological process	4	2	2	Pm006880,up;Pm006884,up;Pm026679,down;Pm011265,down
biological_process	positive regulation of biological process	1	1	0	Pm011391,up
biological_process	regulation of biological process	32	13	19	Pm023034,down;Pm002567,down;Pm020811,up;Pm004740,up;Pm026823,up;Pm017801,up;Pm011391,up;Pm024531,down;Pm004950,down;Pm005628,down;Pm005621,down;Pm005625,down;Pm006880,up;Pm006884,up;Pm026679,down;Pm009333,up;Pm013791,up;Pm027398,down;Pm017227,down;Pm023405,up;Pm006717,up;Pm007627,down;Pm012985,down;Pm011265,down;Pm011656,up;Pm003639,down;Pm026937,down;Pm009212,down;Pm000243,down;Pm027064,up;Pm012…
biological_process	reproduction	7	3	4	Pm004740,up;Pm005774,up;Pm031212,up;Pm027752,down;Pm004551,down;Pm009224,down;Pm006248,down
biological_process	reproductive process	11	5	6	Pm027398,down;Pm007487,down;Pm007488,down;Pm011164,up;Pm015160,down;Pm006248,down;Pm026480,down;Pm029518,up;Pm009333,up;Pm031212,up;Pm023405,up
biological_process	response to stimulus	121	47	74	Pm007955,down;Pm020153,down;Pm003009,down;Pm007070,down;Pm018404,down;Pm027616,down;Pm029630,down;Pm026824,down;Pm023034,down;Pm002567,down;Pm007627,down;Pm011391,up;Pm017227,down;Pm005332,up;Pm006793,down;Pm009288,down;Pm024912,up;Pm016361,up;Pm029518,up;Pm025698,down;Pm018994,up;Pm002813,up;Pm021293,up;Pm022201,down;Pm018787,down;Pm013006,down;Pm002051,up;Pm022070,down;Pm000593,up;Pm031212,up;P…
biological_process	signaling	17	3	14	Pm023034,down;Pm002567,down;Pm005628,down;Pm005621,down;Pm005625,down;Pm027398,down;Pm007627,down;Pm011391,up;Pm011656,up;Pm003639,down;Pm026937,down;Pm009212,down;Pm000243,down;Pm027064,up;Pm012894,down;Pm005182,down;Pm004950,down
biological_process	single-organism process	282	100	182	Pm013127,down;Pm014159,up;Pm000346,down;Pm015707,down;Pm005135,down;Pm029518,up;Pm027686,down;Pm005628,down;Pm005621,down;Pm005625,down;Pm021318,down;Pm018362,down;Pm003305,down;Pm026748,down;Pm003348,up;Pm023034,down;Pm002567,down;Pm020811,up;Pm004740,up;Pm026823,up;Pm017801,up;Pm022458,up;Pm013163,down;Pm015807,up;Pm003303,down;Pm023521,down;Pm010851,down;Pm016367,down;Pm013473,up;Pm002706,up;P…
cellular_component	cell	204	109	95	Pm015879,down;Pm003009,down;Pm006503,down;Pm002567,down;Pm015030,up;Pm004396,down;Pm006880,up;Pm006884,up;Pm024893,down;Pm020153,down;Pm027064,up;Pm013157,up;Pm007673,up;Pm004455,up;Pm008661,up;Pm004456,up;Pm008659,up;Pm027288,up;Pm013473,up;Pm025698,down;Pm023776,up;Pm023775,up;Pm023773,up;Pm023769,up;Pm023034,down;Pm027894,up;Pm010591,down;Pm019386,up;Pm019546,down;Pm027913,up;Pm023777,up;Pm009…
cellular_component	cell junction	11	4	7	Pm025318,up;Pm007955,down;Pm009927,down;Pm020153,down;Pm021586,down;Pm019393,up;Pm018787,down;Pm026349,down;Pm021409,up;Pm013473,up;Pm003308,down
cellular_component	cell part	204	109	95	Pm015879,down;Pm003009,down;Pm006503,down;Pm002567,down;Pm015030,up;Pm004396,down;Pm006880,up;Pm006884,up;Pm024893,down;Pm020153,down;Pm027064,up;Pm013157,up;Pm007673,up;Pm004455,up;Pm008661,up;Pm004456,up;Pm008659,up;Pm027288,up;Pm013473,up;Pm025698,down;Pm023776,up;Pm023775,up;Pm023773,up;Pm023769,up;Pm023034,down;Pm027894,up;Pm010591,down;Pm019386,up;Pm019546,down;Pm027913,up;Pm023777,up;Pm009…
cellular_component	extracellular region	19	13	6	Pm014581,up;Pm014586,up;Pm007414,down;Pm014585,up;Pm027064,up;Pm018994,up;Pm013157,up;Pm008661,up;Pm007757,down;Pm015677,down;Pm008659,up;Pm018787,down;Pm014584,up;Pm015261,up;Pm006651,down;Pm009750,down;Pm014583,up;Pm014582,up;Pm001195,up
cellular_component	macromolecular complex	31	20	11	Pm015879,down;Pm003009,down;Pm006503,down;Pm018787,down;Pm006880,up;Pm006884,up;Pm002796,down;Pm009333,up;Pm001567,up;Pm018912,up;Pm000789,up;Pm006248,down;Pm026736,down;Pm003546,down;Pm020208,down;Pm015030,up;Pm014613,up;Pm003896,down;Pm002706,up;Pm025161,up;Pm002763,up;Pm011998,up;Pm007778,up;Pm029613,up;Pm030227,up;Pm019313,up;Pm011225,up;Pm021470,up;Pm009332,up;Pm000342,down;Pm004307,up
cellular_component	membrane	119	34	85	Pm023145,up;Pm007627,down;Pm005539,down;Pm025318,up;Pm021005,down;Pm006493,down;Pm014095,up;Pm020153,down;Pm014710,down;Pm013157,up;Pm008118,up;Pm019794,down;Pm008661,up;Pm019698,down;Pm002567,down;Pm002923,down;Pm024843,down;Pm021586,down;Pm015677,down;Pm008659,up;Pm018787,down;Pm029122,down;Pm025087,down;Pm021764,down;Pm013337,down;Pm000346,down;Pm000846,down;Pm016913,down;Pm003628,up;Pm010851,…
cellular_component	membrane part	88	26	62	Pm023145,up;Pm015030,up;Pm014613,up;Pm026349,down;Pm006651,down;Pm027288,up;Pm010862,up;Pm015060,down;Pm014705,down;Pm023034,down;Pm007955,down;Pm026337,down;Pm004439,up;Pm018464,down;Pm019381,down;Pm009927,down;Pm000562,up;Pm002680,down;Pm018750,down;Pm010624,up;Pm002389,down;Pm013365,down;Pm022127,up;Pm026612,up;Pm000028,up;Pm010604,up;Pm019499,up;Pm026933,down;Pm015307,down;Pm015887,down;Pm020…
cellular_component	membrane-enclosed lumen	3	2	1	Pm011391,up;Pm005199,up;Pm020208,down
cellular_component	organelle	143	77	66	Pm002567,down;Pm015030,up;Pm004396,down;Pm006880,up;Pm006884,up;Pm025698,down;Pm023776,up;Pm023775,up;Pm023773,up;Pm023769,up;Pm023034,down;Pm027894,up;Pm010591,down;Pm019386,up;Pm019546,down;Pm027913,up;Pm023777,up;Pm009927,down;Pm003309,down;Pm027117,up;Pm020153,down;Pm004272,up;Pm004466,down;Pm027064,up;Pm000537,up;Pm004455,up;Pm020811,up;Pm005151,up;Pm004740,up;Pm031032,up;Pm008661,up;Pm01808…
cellular_component	organelle part	51	28	23	Pm002567,down;Pm015030,up;Pm006880,up;Pm006884,up;Pm011391,up;Pm011164,up;Pm002680,down;Pm009959,down;Pm019698,down;Pm016361,up;Pm018912,up;Pm026824,down;Pm006248,down;Pm026736,down;Pm003546,down;Pm020208,down;Pm023145,up;Pm003896,down;Pm012297,down;Pm002706,up;Pm025161,up;Pm002763,up;Pm011998,up;Pm007778,up;Pm029613,up;Pm030227,up;Pm019313,up;Pm011225,up;Pm021470,up;Pm009332,up;Pm009333,up;Pm019…
cellular_component	virion	1	0	1	Pm000342,down
cellular_component	virion part	1	0	1	Pm000342,down
molecular_function	antioxidant activity	7	5	2	Pm009792,up;Pm008373,up;Pm030506,up;Pm026964,down;Pm000278,up;Pm003305,down;Pm025935,up
molecular_function	binding	417	174	243	Pm018787,down;Pm021005,down;Pm009333,up;Pm024843,down;Pm001567,up;Pm013701,down;Pm007983,up;Pm018693,up;Pm014414,down;Pm009813,down;Pm010851,down;Pm025648,down;Pm005390,up;Pm004416,up;Pm008867,up;Pm021705,up;Pm025968,down;Pm009285,up;Pm020252,up;Pm003042,up;Pm006404,down;Pm030588,down;Pm023521,down;Pm000342,down;Pm014945,down;Pm019592,down;Pm027894,up;Pm029077,down;Pm031032,up;Pm020595,down;Pm000…
molecular_function	catalytic activity	456	153	303	Pm029518,up;Pm006096,down;Pm026424,up;Pm021318,down;Pm005276,down;Pm008114,up;Pm008736,up;Pm022070,down;Pm031032,up;Pm028344,up;Pm027248,up;Pm006998,down;Pm009224,down;Pm020349,down;Pm015799,up;Pm023829,down;Pm005774,up;Pm006604,down;Pm004462,down;Pm027917,down;Pm010998,down;Pm005199,up;Pm002630,down;Pm025052,up;Pm009792,up;Pm005400,up;Pm001696,down;Pm018033,down;Pm016766,down;Pm004226,down;Pm014…
molecular_function	enzyme regulator activity	14	4	10	Pm011265,down;Pm004950,down;Pm000308,down;Pm023568,down;Pm004437,down;Pm013157,up;Pm007673,up;Pm019474,down;Pm017356,up;Pm019475,down;Pm019751,up;Pm020046,down;Pm017854,down;Pm009754,down
molecular_function	guanyl-nucleotide exchange factor activity	1	0	1	Pm027398,down
molecular_function	molecular transducer activity	4	0	4	Pm005182,down;Pm005628,down;Pm005621,down;Pm005625,down
molecular_function	nucleic acid binding transcription factor activity	39	25	14	Pm023776,up;Pm023775,up;Pm023773,up;Pm023769,up;Pm011391,up;Pm019386,up;Pm019546,down;Pm027913,up;Pm023777,up;Pm005697,down;Pm027117,up;Pm004272,up;Pm005151,up;Pm018089,up;Pm029274,down;Pm012933,down;Pm018314,down;Pm000232,up;Pm023405,up;Pm027421,up;Pm023772,up;Pm028171,down;Pm026236,down;Pm006717,up;Pm025254,up;Pm030475,down;Pm002166,up;Pm026679,down;Pm026366,down;Pm026578,up;Pm004420,up;Pm00441…
molecular_function	receptor activity	3	0	3	Pm005628,down;Pm005621,down;Pm005625,down
molecular_function	structural molecule activity	5	2	3	Pm015879,down;Pm003896,down;Pm006503,down;Pm010058,up;Pm004307,up
molecular_function	transporter activity	37	7	30	Pm029045,down;Pm003627,up;Pm002389,down;Pm009216,down;Pm017165,down;Pm029630,down;Pm009215,down;Pm013473,up;Pm030471,down;Pm018750,down;Pm013365,down;Pm020017,down;Pm027616,down;Pm023956,down;Pm008652,down;Pm009927,down;Pm020265,down;Pm004102,down;Pm000346,down;Pm003353,down;Pm006183,up;Pm019381,down;Pm015183,down;Pm004271,up;Pm015307,down;Pm027686,down;Pm005628,down;Pm005621,down;Pm005625,down;P…

## Sheet: EDⅡ-EDⅢ
Original Research Article
Transcriptome Profiles Reveal the Crucial Roles of Hormone and Sugar in the Bud Dormancy of Prunus mume
Zhiyong Zhang, XiaoKang Zhuo, Kai Zhao, Tangchun Zheng, Yu Han, Cunquan Yuan and Qixiang Zhang*
Beijing Key Laboratory of Ornamental Plants Germplasm Innovation & Molecular Breeding , National Engineering Research Center for Floriculture , Beijing Laboratory of Urban and Rural Ecological Environment , Key Laboratory of Genetics and Breeding in Forest Trees and Ornamental Plants of Ministry of Education , School of Landscape Architecture , Beijing Forestry University, Beijing, 100083, China
Supplementary Table S2: Gene ontology enrichment analysis of all 5831 DEGs. Gene sets that were significant at p-value < 0.05 are presented in table.
Supplementary Dataset S2 Gene ontology enrichment analysis of all 5831 DEGs. Gene sets that were significant at p-value < 0.05 are presented in table.
Ontology	Class	Numbers_of_	Up-Regulation	Down-Regulation	Genes_of_EDⅡ-VS-EDⅢ
biological_process	biological adhesion	1	1	0	Pm010629,up
biological_process	biological regulation	54	16	38	Pm007134,down;Pm023034,down;Pm020494,down;Pm000572,down;Pm015210,up;Pm011391,up;Pm013221,down;Pm024531,down;Pm008424,down;Pm002847,down;Pm005621,down;Pm005625,down;Pm005628,down;Pm010111,down;Pm027746,up;Pm006452,down;Pm024780,up;Pm027164,up;Pm013791,down;Pm025304,down;Pm028534,down;Pm009664,up;Pm004833,down;Pm010443,down;Pm017227,down;Pm002739,down;Pm023405,up;Pm023144,up;Pm004437,down;Pm026996,…
biological_process	cellular component organization or biogenesis	42	15	27	Pm020716,up;Pm029053,up;Pm020713,up;Pm029425,up;Pm019968,up;Pm024296,down;Pm002527,down;Pm019506,down;Pm019922,down;Pm003546,down;Pm020208,down;Pm006248,down;Pm000843,down;Pm001165,down;Pm031354,down;Pm003300,down;Pm018700,down;Pm018773,down;Pm000437,down;Pm002738,down;Pm015866,down;Pm004437,down;Pm026301,up;Pm026996,down;Pm024893,down;Pm017854,down;Pm018820,down;Pm027294,up;Pm000258,down;Pm02004…
biological_process	cellular process	337	90	247	Pm013127,down;Pm026824,down;Pm020716,up;Pm029053,up;Pm020713,up;Pm029425,up;Pm015707,down;Pm005135,down;Pm007134,down;Pm023034,down;Pm020494,down;Pm000572,down;Pm015210,up;Pm015807,up;Pm023326,down;Pm019968,up;Pm009175,down;Pm000263,down;Pm006452,down;Pm003287,up;Pm014295,down;Pm024113,up;Pm027756,up;Pm009423,down;Pm015389,up;Pm025029,down;Pm009574,down;Pm023143,down;Pm010275,up;Pm020702,down;Pm0…
biological_process	developmental process	39	17	22	Pm019506,down;Pm020716,up;Pm029053,up;Pm020713,up;Pm019968,up;Pm030680,up;Pm027274,down;Pm024893,down;Pm008424,down;Pm007487,down;Pm007488,down;Pm004972,down;Pm005565,up;Pm023405,up;Pm006452,down;Pm029425,up;Pm018222,down;Pm006248,down;Pm011164,up;Pm031354,down;Pm009720,down;Pm000437,down;Pm026480,up;Pm016017,up;Pm027616,down;Pm005774,down;Pm024531,down;Pm000705,down;Pm024709,up;Pm025952,down;Pm0…
biological_process	growth	2	0	2	Pm025952,down;Pm023143,down
biological_process	immune system process	4	1	3	Pm011391,up;Pm013221,down;Pm026824,down;Pm010087,down
biological_process	localization	71	24	47	Pm005621,down;Pm005625,down;Pm005628,down;Pm010111,down;Pm022721,down;Pm010164,down;Pm019367,up;Pm016415,up;Pm003037,down;Pm001216,down;Pm004813,up;Pm002739,down;Pm027616,down;Pm002144,down;Pm020265,down;Pm002847,down;Pm013230,down;Pm002796,down;Pm015307,down;Pm013316,down;Pm007067,up;Pm027344,up;Pm023671,up;Pm003109,down;Pm022695,up;Pm019524,down;Pm004823,up;Pm006183,down;Pm009215,down;Pm002929,…
biological_process	metabolic process	432	148	284	Pm013127,down;Pm025698,down;Pm009965,down;Pm021786,up;Pm009565,up;Pm007430,up;Pm012970,down;Pm028736,up;Pm029664,up;Pm006606,down;Pm006000,down;Pm005817,up;Pm000164,down;Pm000238,down;Pm015707,down;Pm005135,down;Pm025050,up;Pm015807,up;Pm023326,down;Pm009175,down;Pm000263,down;Pm006452,down;Pm003287,up;Pm014295,down;Pm024113,up;Pm027756,up;Pm009423,down;Pm015389,up;Pm025029,down;Pm009574,down;Pm0…
biological_process	multi-organism process	15	3	12	Pm020702,down;Pm007134,down;Pm026824,down;Pm006793,down;Pm018787,down;Pm027056,down;Pm030680,up;Pm013791,down;Pm015705,up;Pm006248,down;Pm031354,down;Pm000437,down;Pm013221,down;Pm024494,up;Pm012887,down
biological_process	multicellular organismal process	26	10	16	Pm019506,down;Pm020716,up;Pm029053,up;Pm020713,up;Pm018362,down;Pm020702,down;Pm008424,down;Pm007487,down;Pm007488,down;Pm004972,down;Pm006452,down;Pm027616,down;Pm005774,down;Pm024531,down;Pm030680,up;Pm000705,down;Pm024709,up;Pm009720,down;Pm023405,up;Pm002526,down;Pm027752,down;Pm015389,up;Pm024494,up;Pm024297,up;Pm024780,up;Pm012887,down
biological_process	negative regulation of biological process	2	1	1	Pm023144,up;Pm011265,down
biological_process	positive regulation of biological process	2	1	1	Pm011391,up;Pm013221,down
biological_process	regulation of biological process	32	9	23	Pm007134,down;Pm023034,down;Pm020494,down;Pm000572,down;Pm015210,up;Pm011391,up;Pm013221,down;Pm024531,down;Pm008424,down;Pm005621,down;Pm005625,down;Pm005628,down;Pm010111,down;Pm027746,up;Pm006452,down;Pm024780,up;Pm027164,up;Pm013791,down;Pm023405,up;Pm017227,down;Pm023144,up;Pm007627,down;Pm019782,up;Pm018848,down;Pm004972,down;Pm011265,down;Pm022721,down;Pm000263,down;Pm000966,down;Pm000243,…
biological_process	reproduction	12	3	9	Pm029425,up;Pm023337,down;Pm020958,down;Pm005774,down;Pm000705,down;Pm027752,down;Pm004551,up;Pm004552,up;Pm006248,down;Pm031354,down;Pm000437,down;Pm012887,down
biological_process	reproductive process	18	5	13	Pm020702,down;Pm007487,down;Pm007488,down;Pm004972,down;Pm029425,up;Pm018222,down;Pm006248,down;Pm011164,up;Pm031354,down;Pm019506,down;Pm009720,down;Pm000437,down;Pm026480,up;Pm000705,down;Pm023405,up;Pm002526,down;Pm024494,up;Pm012887,down
biological_process	response to stimulus	123	35	88	Pm007955,down;Pm020153,down;Pm027616,down;Pm015389,up;Pm002393,up;Pm003109,down;Pm018404,down;Pm009720,down;Pm003338,up;Pm005550,down;Pm026824,down;Pm007134,down;Pm023034,down;Pm020494,down;Pm000572,down;Pm007627,down;Pm015880,down;Pm006793,down;Pm013247,down;Pm009288,down;Pm012190,down;Pm017471,down;Pm011391,up;Pm019192,up;Pm017227,down;Pm025698,down;Pm018787,down;Pm021293,up;Pm022934,up;Pm01300…
biological_process	signaling	20	4	16	Pm007134,down;Pm023034,down;Pm020494,down;Pm000572,down;Pm005621,down;Pm005625,down;Pm005628,down;Pm010111,down;Pm027746,up;Pm006452,down;Pm024780,up;Pm007627,down;Pm011391,up;Pm018848,down;Pm022721,down;Pm000263,down;Pm000966,down;Pm000243,down;Pm020225,up;Pm012894,down
biological_process	single-organism process	295	104	191	Pm013127,down;Pm019506,down;Pm020716,up;Pm029053,up;Pm020713,up;Pm029425,up;Pm015707,down;Pm005135,down;Pm005621,down;Pm005625,down;Pm005628,down;Pm010111,down;Pm018362,down;Pm007134,down;Pm023034,down;Pm020494,down;Pm000572,down;Pm015210,up;Pm015807,up;Pm023326,down;Pm019968,up;Pm024113,up;Pm016367,down;Pm023745,up;Pm030680,up;Pm005432,down;Pm026824,down;Pm008424,down;Pm001216,down;Pm022406,up;P…
cellular_component	cell	171	60	111	Pm015879,down;Pm000320,up;Pm006503,down;Pm010629,up;Pm020847,up;Pm004396,down;Pm020153,down;Pm022748,up;Pm004434,up;Pm024893,down;Pm020941,down;Pm021829,down;Pm021832,up;Pm025698,down;Pm019546,down;Pm010591,down;Pm025087,down;Pm009927,down;Pm004418,down;Pm006793,down;Pm020716,up;Pm028034,down;Pm003309,down;Pm022815,up;Pm007134,down;Pm004417,down;Pm019922,down;Pm004415,down;Pm020225,up;Pm020713,up…
cellular_component	cell junction	20	4	16	Pm007955,down;Pm020153,down;Pm009927,down;Pm022748,up;Pm025354,down;Pm018787,down;Pm025952,down;Pm023823,down;Pm000843,down;Pm020941,down;Pm000560,up;Pm021829,down;Pm027597,up;Pm020864,down;Pm003300,down;Pm009720,down;Pm018700,down;Pm018773,down;Pm021832,up;Pm002738,down
cellular_component	cell part	171	60	111	Pm015879,down;Pm000320,up;Pm006503,down;Pm010629,up;Pm020847,up;Pm004396,down;Pm020153,down;Pm022748,up;Pm004434,up;Pm024893,down;Pm020941,down;Pm021829,down;Pm021832,up;Pm025698,down;Pm019546,down;Pm010591,down;Pm025087,down;Pm009927,down;Pm004418,down;Pm006793,down;Pm020716,up;Pm028034,down;Pm003309,down;Pm022815,up;Pm007134,down;Pm004417,down;Pm019922,down;Pm004415,down;Pm020225,up;Pm020713,up…
cellular_component	extracellular region	6	2	4	Pm026343,down;Pm018787,down;Pm025952,down;Pm022598,down;Pm022934,up;Pm027597,up
cellular_component	macromolecular complex	25	6	19	Pm015879,down;Pm000320,up;Pm006503,down;Pm018787,down;Pm015389,up;Pm024297,up;Pm017632,up;Pm013230,down;Pm002796,down;Pm019922,down;Pm003546,down;Pm020208,down;Pm006248,down;Pm000843,down;Pm001165,down;Pm031354,down;Pm003300,down;Pm018700,down;Pm018773,down;Pm000437,down;Pm002738,down;Pm010289,up;Pm010290,up;Pm005432,down;Pm015866,down
cellular_component	membrane	127	40	87	Pm003109,down;Pm020494,down;Pm023143,down;Pm005539,down;Pm021005,down;Pm007627,down;Pm025087,down;Pm020153,down;Pm022748,up;Pm018787,down;Pm004823,up;Pm002969,down;Pm019698,down;Pm029122,down;Pm025952,down;Pm023823,down;Pm005546,up;Pm000843,down;Pm020761,down;Pm030352,up;Pm006493,down;Pm019794,down;Pm009720,down;Pm018700,down;Pm018773,down;Pm002738,down;Pm010289,up;Pm010290,up;Pm024297,up;Pm02535…
cellular_component	membrane part	103	36	67	Pm020494,down;Pm023143,down;Pm010289,up;Pm010290,up;Pm024297,up;Pm025354,down;Pm014705,down;Pm007955,down;Pm019381,down;Pm009215,down;Pm009927,down;Pm018464,down;Pm012502,down;Pm005621,down;Pm002929,up;Pm008002,up;Pm022815,up;Pm000344,up;Pm007067,up;Pm007134,down;Pm027344,up;Pm021002,down;Pm015307,down;Pm020700,down;Pm029423,down;Pm027227,up;Pm000996,down;Pm011365,down;Pm023034,down;Pm006460,down…
cellular_component	membrane-enclosed lumen	9	2	7	Pm011391,up;Pm017632,up;Pm020208,down;Pm000843,down;Pm003300,down;Pm018700,down;Pm018773,down;Pm002738,down;Pm004972,down
cellular_component	organelle	121	43	78	Pm010629,up;Pm020847,up;Pm004396,down;Pm025698,down;Pm019546,down;Pm010591,down;Pm025087,down;Pm020153,down;Pm009927,down;Pm004418,down;Pm006793,down;Pm020716,up;Pm028034,down;Pm003309,down;Pm022748,up;Pm022815,up;Pm007134,down;Pm004417,down;Pm019922,down;Pm004415,down;Pm020225,up;Pm020713,up;Pm015861,up;Pm023034,down;Pm021758,up;Pm006511,down;Pm023405,up;Pm003546,down;Pm004265,down;Pm006603,down…
cellular_component	organelle part	46	16	30	Pm011391,up;Pm017632,up;Pm009978,up;Pm004972,down;Pm009840,down;Pm009959,down;Pm019698,down;Pm011164,up;Pm022934,up;Pm027597,up;Pm005568,up;Pm026824,down;Pm010289,up;Pm010290,up;Pm009155,up;Pm019922,down;Pm003546,down;Pm020208,down;Pm006248,down;Pm000843,down;Pm001165,down;Pm031354,down;Pm003300,down;Pm018700,down;Pm018773,down;Pm000437,down;Pm002738,down;Pm020494,down;Pm023143,down;Pm024969,down…
molecular_function	antioxidant activity	10	6	4	Pm025459,down;Pm007134,down;Pm025668,up;Pm012557,up;Pm005035,up;Pm027130,up;Pm006294,up;Pm024297,up;Pm019026,down;Pm003073,down
molecular_function	binding	398	138	260	Pm018787,down;Pm010164,down;Pm021005,down;Pm009813,down;Pm004416,down;Pm015576,up;Pm006603,down;Pm019367,up;Pm004755,up;Pm004366,up;Pm025968,down;Pm016415,up;Pm003037,down;Pm009840,down;Pm029077,down;Pm020595,down;Pm025274,up;Pm005951,up;Pm010697,down;Pm004572,up;Pm011581,up;Pm020645,down;Pm009252,up;Pm027056,down;Pm013221,down;Pm010429,up;Pm005432,down;Pm020847,up;Pm019546,down;Pm004418,down;Pm0…
molecular_function	catalytic activity	452	154	298	Pm006096,down;Pm009076,down;Pm028736,up;Pm008724,up;Pm024329,down;Pm018984,down;Pm020349,down;Pm023829,down;Pm023479,down;Pm004462,down;Pm009890,down;Pm020494,down;Pm006604,down;Pm005774,down;Pm025459,down;Pm028034,down;Pm002630,down;Pm001696,down;Pm013024,down;Pm025668,up;Pm012557,up;Pm002681,up;Pm006847,down;Pm020885,down;Pm016743,down;Pm004773,down;Pm005035,up;Pm001695,down;Pm020941,down;Pm021…
molecular_function	enzyme regulator activity	10	2	8	Pm011265,down;Pm004437,down;Pm026996,down;Pm023568,down;Pm017854,down;Pm019474,down;Pm020047,down;Pm027135,up;Pm012887,down;Pm003287,up
molecular_function	guanyl-nucleotide exchange factor activity	1	0	1	Pm018848,down
molecular_function	molecular transducer activity	5	0	5	Pm000572,down;Pm000966,down;Pm005621,down;Pm005625,down;Pm005628,down
molecular_function	nucleic acid binding transcription factor activity	28	6	22	Pm019546,down;Pm000163,down;Pm005697,down;Pm012933,down;Pm004418,down;Pm004417,down;Pm004415,down;Pm002485,down;Pm015861,up;Pm024531,down;Pm023405,up;Pm004265,down;Pm028171,down;Pm026236,down;Pm023776,up;Pm018401,down;Pm023775,up;Pm026366,down;Pm018089,down;Pm011391,up;Pm019782,up;Pm005087,down;Pm019544,down;Pm015937,down;Pm004420,down;Pm029274,down;Pm018418,down;Pm007815,down
molecular_function	protein binding transcription factor activity	2	2	0	Pm002393,up;Pm019782,up
molecular_function	receptor activity	3	0	3	Pm005621,down;Pm005625,down;Pm005628,down
molecular_function	structural molecule activity	4	1	3	Pm015879,down;Pm000320,up;Pm015866,down;Pm006503,down
molecular_function	transporter activity	41	10	31	Pm009215,down;Pm009216,down;Pm009217,down;Pm004813,up;Pm029423,down;Pm014500,down;Pm027483,down;Pm004941,down;Pm018750,down;Pm027616,down;Pm023956,down;Pm008002,up;Pm013316,down;Pm009927,down;Pm020265,down;Pm017471,down;Pm003353,down;Pm006183,down;Pm019381,down;Pm002129,up;Pm009784,up;Pm004271,down;Pm014460,down;Pm019524,down;Pm015307,down;Pm030680,up;Pm004823,up;Pm001216,down;Pm005621,down;Pm005…

## Sheet: EDⅢ-NF
Original Research Article
Transcriptome Profiles Reveal the Crucial Roles of Hormone and Sugar in the Bud Dormancy of Prunus mume
Zhiyong Zhang, XiaoKang Zhuo, Kai Zhao, Tangchun Zheng, Yu Han, Cunquan Yuan and Qixiang Zhang*
Beijing Key Laboratory of Ornamental Plants Germplasm Innovation & Molecular Breeding , National Engineering Research Center for Floriculture , Beijing Laboratory of Urban and Rural Ecological Environment , Key Laboratory of Genetics and Breeding in Forest Trees and Ornamental Plants of Ministry of Education , School of Landscape Architecture , Beijing Forestry University, Beijing, 100083, China
Supplementary Table S2: Gene ontology enrichment analysis of all 5831 DEGs. Gene sets that were significant at p-value < 0.05 are presented in table.
Supplementary Dataset S2 Gene ontology enrichment analysis of all 5831 DEGs. Gene sets that were significant at p-value < 0.05 are presented in table.
Ontology	Class	Numbers_of	Up-Regulation	Down-Regulation	Genes_of_EDⅢ-VS-NF
biological_process	biological adhesion	2	2	0	Pm010629,up;Pm001106,up
biological_process	biological regulation	225	76	149	Pm008195,up;Pm015311,down;Pm024718,up;Pm027318,up;Pm003146,up;Pm003414,down;Pm000742,down;Pm005071,down;Pm019675,up;Pm015023,up;Pm007027,up;Pm016594,down;Pm020432,down;Pm024660,up;Pm019118,up;Pm018927,down;Pm026046,down;Pm021410,up;Pm004741,up;Pm015692,down;Pm016827,up;Pm008128,down;Pm011455,up;Pm029939,up;Pm001608,down;Pm024090,down;Pm021716,down;Pm011391,up;Pm011185,down;Pm012857,down;Pm009930,…
biological_process	cellular component organization or biogenesis	138	47	91	Pm015311,down;Pm010806,down;Pm008809,down;Pm000346,down;Pm018358,down;Pm017616,down;Pm029425,up;Pm006461,down;Pm024289,down;Pm020556,up;Pm018328,up;Pm002539,down;Pm015192,down;Pm030898,down;Pm006651,down;Pm020406,down;Pm019502,down;Pm024296,down;Pm027725,up;Pm017614,up;Pm006961,down;Pm012715,up;Pm007589,down;Pm005874,down;Pm003815,down;Pm002754,down;Pm003546,down;Pm020208,down;Pm006314,down;Pm002…
biological_process	cellular process	1419	516	903	Pm013126,down;Pm013127,down;Pm026824,down;Pm027192,up;Pm020079,down;Pm010806,down;Pm008809,down;Pm000346,down;Pm018358,down;Pm017616,down;Pm029425,up;Pm027222,down;Pm004250,down;Pm025067,down;Pm013335,down;Pm029189,down;Pm021009,down;Pm029518,down;Pm005135,down;Pm008195,up;Pm015311,down;Pm024718,up;Pm018875,down;Pm011052,down;Pm007182,down;Pm027318,up;Pm003146,up;Pm003414,down;Pm000742,down;Pm005…
biological_process	developmental process	161	75	86	Pm023742,down;Pm024558,down;Pm006530,up;Pm019868,up;Pm010806,down;Pm008809,down;Pm000346,down;Pm018358,down;Pm017616,down;Pm020556,up;Pm018328,up;Pm002539,down;Pm015192,down;Pm023521,down;Pm024289,down;Pm009031,up;Pm026192,up;Pm030898,down;Pm008394,up;Pm020223,up;Pm007934,down;Pm010510,up;Pm003364,down;Pm000753,up;Pm004096,down;Pm011766,up;Pm007064,up;Pm010515,up;Pm027205,up;Pm018897,down;Pm01139…
biological_process	growth	15	2	13	Pm005418,up;Pm023521,down;Pm002058,down;Pm008284,down;Pm025032,down;Pm003928,down;Pm015385,down;Pm013360,down;Pm025952,down;Pm021407,down;Pm023145,down;Pm020001,down;Pm023143,up;Pm029769,down;Pm028380,down
biological_process	immune system process	7	3	4	Pm007182,down;Pm011391,up;Pm011185,down;Pm008195,up;Pm026824,down;Pm012561,down;Pm010087,up
biological_process	localization	270	75	195	Pm015311,down;Pm013751,down;Pm005034,down;Pm015832,up;Pm000657,down;Pm019769,down;Pm011118,down;Pm013145,down;Pm005626,down;Pm005625,down;Pm018383,down;Pm002901,down;Pm008538,down;Pm020680,up;Pm014143,up;Pm013625,down;Pm026784,up;Pm024619,down;Pm005495,up;Pm018385,down;Pm018448,up;Pm006181,up;Pm018323,down;Pm030776,up;Pm016405,down;Pm011917,down;Pm022721,up;Pm012865,up;Pm020560,up;Pm027845,down;P…
biological_process	metabolic process	1898	603	1295	Pm025512,down;Pm025505,down;Pm013126,down;Pm013127,down;Pm004997,down;Pm004838,down;Pm020484,down;Pm009965,down;Pm028736,down;Pm013274,up;Pm031089,down;Pm017906,down;Pm027503,up;Pm020934,down;Pm027054,up;Pm009565,down;Pm013217,down;Pm003972,down;Pm008196,down;Pm006820,down;Pm003971,down;Pm002539,down;Pm006599,down;Pm012970,up;Pm021786,down;Pm003520,down;Pm027248,down;Pm011335,down;Pm020151,down;P…
biological_process	multi-organism process	60	15	45	Pm012715,up;Pm018380,down;Pm026935,up;Pm028517,down;Pm002521,down;Pm003531,down;Pm000593,up;Pm018879,up;Pm018212,up;Pm018211,up;Pm005864,down;Pm008195,up;Pm005322,down;Pm026824,down;Pm012561,down;Pm016827,up;Pm002428,up;Pm001166,down;Pm028512,up;Pm016361,down;Pm023553,down;Pm016360,down;Pm018787,down;Pm000857,down;Pm013157,down;Pm001031,down;Pm018897,down;Pm005761,down;Pm016362,down;Pm005882,down…
biological_process	multicellular organismal process	127	59	68	Pm006530,up;Pm019868,up;Pm010806,down;Pm008809,down;Pm000346,down;Pm018358,down;Pm017616,down;Pm027544,down;Pm003007,down;Pm006298,down;Pm021148,down;Pm015119,down;Pm005277,down;Pm002542,up;Pm026748,down;Pm021318,down;Pm027719,up;Pm015650,up;Pm012715,up;Pm018380,down;Pm026935,up;Pm023521,down;Pm024289,down;Pm009031,up;Pm026192,up;Pm030898,down;Pm008394,up;Pm020223,up;Pm007934,down;Pm010510,up;Pm0…
biological_process	negative regulation of biological process	14	6	8	Pm020079,down;Pm024289,down;Pm023144,up;Pm008128,down;Pm020362,up;Pm007779,down;Pm012507,down;Pm011265,down;Pm009435,down;Pm005882,down;Pm016827,up;Pm014951,up;Pm029939,up;Pm020370,up
biological_process	positive regulation of biological process	11	5	6	Pm008128,down;Pm011455,up;Pm029939,up;Pm001608,down;Pm011391,up;Pm011185,down;Pm008195,up;Pm019358,up;Pm025174,down;Pm012056,down;Pm008294,down
biological_process	regulation of biological process	140	59	81	Pm008195,up;Pm015311,down;Pm024718,up;Pm027318,up;Pm003146,up;Pm003414,down;Pm000742,down;Pm005071,down;Pm019675,up;Pm015023,up;Pm007027,up;Pm016594,down;Pm020432,down;Pm024660,up;Pm019118,up;Pm018927,down;Pm026046,down;Pm021410,up;Pm004741,up;Pm015692,down;Pm016827,up;Pm008128,down;Pm011455,up;Pm029939,up;Pm001608,down;Pm024090,down;Pm021716,down;Pm011391,up;Pm011185,down;Pm012857,down;Pm009930,…
biological_process	reproduction	14	10	4	Pm029425,up;Pm025897,down;Pm030201,up;Pm018972,up;Pm004741,up;Pm020914,up;Pm004218,down;Pm009224,up;Pm004551,up;Pm004552,up;Pm009478,up;Pm023030,up;Pm028187,down;Pm000437,down
biological_process	reproductive process	66	33	33	Pm012715,up;Pm018380,down;Pm026935,up;Pm007064,up;Pm004972,up;Pm007487,down;Pm006728,down;Pm008195,up;Pm007488,down;Pm025897,down;Pm028865,down;Pm026480,up;Pm006530,up;Pm016827,up;Pm010515,up;Pm014918,up;Pm015692,down;Pm029518,down;Pm014596,up;Pm001928,down;Pm029425,up;Pm002893,up;Pm015160,down;Pm020370,up;Pm030898,down;Pm027390,down;Pm011257,down;Pm018222,down;Pm015842,up;Pm017614,up;Pm028835,do…
biological_process	response to stimulus	473	170	303	Pm020153,down;Pm018404,down;Pm012308,down;Pm028756,down;Pm004841,down;Pm027099,down;Pm015389,up;Pm012900,down;Pm027616,down;Pm024134,down;Pm015023,up;Pm016731,down;Pm008041,down;Pm010130,down;Pm008109,up;Pm021086,down;Pm004220,down;Pm003338,down;Pm002628,down;Pm024414,up;Pm007955,down;Pm012909,down;Pm005322,down;Pm024558,down;Pm016736,down;Pm013391,down;Pm027205,up;Pm024619,down;Pm022167,down;Pm0…
biological_process	rhythmic process	1	0	1	Pm028191,down
biological_process	signaling	81	35	46	Pm008195,up;Pm015311,down;Pm024718,up;Pm027318,up;Pm003146,up;Pm003414,down;Pm000742,down;Pm005071,down;Pm019675,up;Pm015023,up;Pm007027,up;Pm016594,down;Pm020432,down;Pm024660,up;Pm019118,up;Pm018927,down;Pm026046,down;Pm015692,down;Pm024090,down;Pm021716,down;Pm005626,down;Pm005625,down;Pm008538,down;Pm020680,up;Pm026784,up;Pm005495,up;Pm004565,down;Pm024780,up;Pm027544,down;Pm020406,down;Pm026…
biological_process	single-organism process	1246	356	890	Pm015311,down;Pm025512,down;Pm025505,down;Pm013126,down;Pm013127,down;Pm006530,up;Pm019868,up;Pm010806,down;Pm008809,down;Pm000346,down;Pm018358,down;Pm017616,down;Pm029425,up;Pm027222,down;Pm025067,down;Pm013335,down;Pm029189,down;Pm021009,down;Pm029518,down;Pm005135,down;Pm008195,up;Pm024718,up;Pm018875,down;Pm011052,down;Pm013751,down;Pm005034,down;Pm015832,up;Pm000657,down;Pm019769,down;Pm011…
cellular_component	cell	891	316	575	Pm026218,down;Pm015694,down;Pm000320,up;Pm007155,down;Pm013017,down;Pm030898,down;Pm029454,down;Pm008429,down;Pm016152,down;Pm017417,down;Pm002009,down;Pm019105,down;Pm005852,down;Pm011395,down;Pm021771,down;Pm016459,up;Pm015520,down;Pm009142,down;Pm021641,down;Pm027335,down;Pm017512,up;Pm014908,down;Pm009526,down;Pm015030,down;Pm002935,down;Pm012891,down;Pm024894,down;Pm020441,down;Pm013544,down…
cellular_component	cell junction	64	12	52	Pm021832,down;Pm029765,down;Pm027544,down;Pm018787,down;Pm025952,down;Pm011185,down;Pm000857,down;Pm023999,down;Pm004565,down;Pm015523,down;Pm012857,down;Pm020513,down;Pm020941,down;Pm027597,down;Pm020153,down;Pm002754,down;Pm025260,down;Pm028378,down;Pm021831,down;Pm012308,down;Pm028756,down;Pm005079,down;Pm002539,down;Pm004841,down;Pm005874,down;Pm020864,up;Pm011455,up;Pm011691,down;Pm006519,do…
cellular_component	cell part	891	316	575	Pm026218,down;Pm015694,down;Pm000320,up;Pm007155,down;Pm013017,down;Pm030898,down;Pm029454,down;Pm008429,down;Pm016152,down;Pm017417,down;Pm002009,down;Pm019105,down;Pm005852,down;Pm011395,down;Pm021771,down;Pm016459,up;Pm015520,down;Pm009142,down;Pm021641,down;Pm027335,down;Pm017512,up;Pm014908,down;Pm009526,down;Pm015030,down;Pm002935,down;Pm012891,down;Pm024894,down;Pm020441,down;Pm013544,down…
cellular_component	extracellular matrix	1	0	1	Pm024251,down
cellular_component	extracellular region	72	10	62	Pm008850,down;Pm021006,down;Pm022934,down;Pm018787,down;Pm020175,down;Pm025952,down;Pm001694,down;Pm011185,down;Pm018834,down;Pm000528,down;Pm000857,down;Pm013157,down;Pm002575,down;Pm011086,down;Pm014781,down;Pm002537,down;Pm018875,down;Pm027062,down;Pm020338,down;Pm027597,down;Pm029406,down;Pm001120,down;Pm013240,down;Pm021766,down;Pm005720,down;Pm017947,down;Pm012891,down;Pm027064,down;Pm01458…
cellular_component	macromolecular complex	148	42	106	Pm026218,down;Pm015694,down;Pm000320,up;Pm007155,down;Pm013017,down;Pm030898,down;Pm029454,down;Pm008429,down;Pm016152,down;Pm017417,down;Pm002009,down;Pm019105,down;Pm005852,down;Pm011395,down;Pm021771,down;Pm016459,up;Pm015520,down;Pm009142,down;Pm021641,down;Pm027335,down;Pm017512,up;Pm014683,down;Pm030714,down;Pm014529,down;Pm015410,up;Pm010857,up;Pm018787,down;Pm011185,down;Pm000857,down;Pm0…
cellular_component	membrane	508	138	370	Pm003815,down;Pm002373,down;Pm019124,down;Pm007097,down;Pm000221,down;Pm008094,down;Pm013391,down;Pm005414,down;Pm006109,down;Pm014683,down;Pm030714,down;Pm014529,down;Pm020556,up;Pm004669,down;Pm020495,up;Pm029744,down;Pm022809,down;Pm023145,down;Pm023143,up;Pm001128,down;Pm027544,down;Pm018787,down;Pm025952,down;Pm000857,down;Pm031095,down;Pm023999,down;Pm013157,down;Pm004565,down;Pm003802,down…
cellular_component	membrane part	391	105	286	Pm003815,down;Pm002373,down;Pm019124,down;Pm007097,down;Pm000221,down;Pm008094,down;Pm013391,down;Pm005414,down;Pm006109,down;Pm014683,down;Pm030714,down;Pm014529,down;Pm029744,down;Pm022809,down;Pm023145,down;Pm023143,up;Pm010496,down;Pm014908,down;Pm012708,down;Pm010289,down;Pm015030,down;Pm011643,down;Pm007012,down;Pm002935,down;Pm012891,down;Pm024894,down;Pm021286,down;Pm027109,down;Pm005564,…
cellular_component	membrane-enclosed lumen	43	24	19	Pm003321,down;Pm011391,up;Pm003274,up;Pm019516,up;Pm017630,up;Pm012103,up;Pm026883,up;Pm003307,up;Pm015842,up;Pm016456,up;Pm016827,up;Pm020067,up;Pm014678,down;Pm000982,down;Pm031095,down;Pm004972,up;Pm010340,down;Pm020406,down;Pm019514,down;Pm000981,down;Pm024987,up;Pm019722,down;Pm014728,up;Pm030226,up;Pm020370,up;Pm024482,up;Pm021086,down;Pm020208,down;Pm029643,up;Pm028525,down;Pm002891,up;Pm0…
cellular_component	organelle	642	236	406	Pm014908,down;Pm009526,down;Pm015030,down;Pm002935,down;Pm012891,down;Pm024894,down;Pm020441,down;Pm013544,down;Pm022809,down;Pm003815,down;Pm002373,down;Pm019124,down;Pm007097,down;Pm000221,down;Pm008094,down;Pm013391,down;Pm005414,down;Pm006109,down;Pm010629,up;Pm020599,down;Pm030021,down;Pm024310,up;Pm015650,up;Pm013631,down;Pm014683,down;Pm030714,down;Pm014529,down;Pm009328,down;Pm020225,down…
cellular_component	organelle part	260	59	201	Pm014908,down;Pm009526,down;Pm015030,down;Pm002935,down;Pm012891,down;Pm024894,down;Pm020441,down;Pm013544,down;Pm022809,down;Pm003815,down;Pm002373,down;Pm019124,down;Pm007097,down;Pm000221,down;Pm008094,down;Pm013391,down;Pm005414,down;Pm006109,down;Pm013631,down;Pm014683,down;Pm030714,down;Pm014529,down;Pm015410,up;Pm010857,up;Pm003321,down;Pm011391,up;Pm003274,up;Pm019516,up;Pm017630,up;Pm012…
cellular_component	virion	4	3	1	Pm015410,up;Pm016456,up;Pm020156,up;Pm000516,down
cellular_component	virion part	4	3	1	Pm015410,up;Pm016456,up;Pm020156,up;Pm000516,down
molecular_function	antioxidant activity	37	12	25	Pm000967,down;Pm026923,down;Pm026691,up;Pm008390,up;Pm000278,down;Pm003073,down;Pm004069,up;Pm002408,down;Pm004472,down;Pm003273,down;Pm012857,down;Pm025935,down;Pm002521,down;Pm006350,down;Pm025108,down;Pm009792,down;Pm019027,down;Pm019400,down;Pm000132,down;Pm004841,down;Pm025668,up;Pm025459,up;Pm024959,down;Pm012557,up;Pm017108,down;Pm026898,down;Pm008447,down;Pm021481,up;Pm024297,up;Pm002349,…
molecular_function	binding	1610	639	971	Pm018787,down;Pm000857,down;Pm007217,up;Pm008599,up;Pm009038,up;Pm023425,up;Pm010019,up;Pm027399,up;Pm030201,up;Pm005411,down;Pm006961,down;Pm019099,up;Pm004997,down;Pm020484,down;Pm014877,down;Pm008649,down;Pm026667,down;Pm020516,up;Pm008507,down;Pm028525,down;Pm013701,up;Pm004524,down;Pm031104,up;Pm003386,up;Pm010539,down;Pm013428,down;Pm005185,down;Pm024843,down;Pm004851,down;Pm014414,down;Pm0…
molecular_function	catalytic activity	1827	494	1333	Pm003507,down;Pm029518,down;Pm021041,down;Pm021257,down;Pm021258,down;Pm031272,up;Pm026424,up;Pm022514,down;Pm010426,down;Pm018277,down;Pm016425,down;Pm006228,up;Pm026659,up;Pm020001,down;Pm015244,down;Pm005276,down;Pm024170,up;Pm009076,up;Pm016019,down;Pm021318,down;Pm021320,down;Pm022969,down;Pm008114,up;Pm008736,down;Pm019600,down;Pm005659,down;Pm001166,down;Pm006110,down;Pm009939,down;Pm01862…
molecular_function	electron carrier activity	6	2	4	Pm015305,down;Pm029462,down;Pm008595,down;Pm021381,up;Pm013631,down;Pm030708,up
molecular_function	enzyme regulator activity	37	6	31	Pm018834,down;Pm000686,down;Pm009546,down;Pm002651,down;Pm012902,down;Pm020362,up;Pm002823,up;Pm011265,down;Pm027912,down;Pm014694,down;Pm008393,down;Pm017529,down;Pm009754,down;Pm013157,down;Pm019751,down;Pm020047,down;Pm019486,down;Pm004437,down;Pm019475,down;Pm020049,down;Pm006723,down;Pm002148,down;Pm026996,up;Pm017854,down;Pm026997,up;Pm008404,down;Pm020025,down;Pm027135,up;Pm007673,down;Pm0…
molecular_function	guanyl-nucleotide exchange factor activity	1	0	1	Pm018848,down
molecular_function	molecular transducer activity	24	12	12	Pm027318,up;Pm003414,down;Pm000742,down;Pm005875,up;Pm023433,down;Pm026519,up;Pm005182,down;Pm018927,down;Pm003146,up;Pm019675,up;Pm007027,up;Pm016594,down;Pm020432,down;Pm024660,up;Pm015023,up;Pm020500,down;Pm019358,up;Pm025174,down;Pm003274,up;Pm026784,up;Pm005626,down;Pm005625,down;Pm008538,down;Pm005495,up
molecular_function	nucleic acid binding transcription factor activity	98	71	27	Pm004417,up;Pm030475,down;Pm023776,up;Pm013276,up;Pm004415,up;Pm023775,up;Pm011391,up;Pm010083,up;Pm027028,up;Pm011353,down;Pm027421,up;Pm029600,down;Pm008236,up;Pm030514,up;Pm014253,down;Pm005440,up;Pm002346,up;Pm019386,up;Pm023777,up;Pm019404,up;Pm017678,up;Pm006530,up;Pm004218,down;Pm010515,up;Pm023773,up;Pm025084,up;Pm023769,up;Pm019693,down;Pm006298,down;Pm020210,up;Pm023533,down;Pm004418,up…
molecular_function	protein binding transcription factor activity	4	4	0	Pm024405,up;Pm027779,up;Pm002393,up;Pm015492,up
molecular_function	receptor activity	7	4	3	Pm015023,up;Pm003274,up;Pm026784,up;Pm005626,down;Pm005625,down;Pm008538,down;Pm005495,up
molecular_function	structural molecule activity	31	7	24	Pm031095,down;Pm015866,down;Pm019514,down;Pm012308,down;Pm015694,down;Pm002313,down;Pm000320,up;Pm007155,down;Pm013017,down;Pm017771,up;Pm021545,down;Pm030898,down;Pm029454,down;Pm021086,down;Pm003896,up;Pm008429,down;Pm016152,down;Pm010857,up;Pm017417,down;Pm017772,up;Pm010954,down;Pm018230,down;Pm002009,down;Pm019105,down;Pm011395,down;Pm021771,down;Pm025398,down;Pm021376,up;Pm015520,down;Pm009…
molecular_function	transporter activity	152	37	115	Pm014143,up;Pm009336,down;Pm004630,down;Pm000556,down;Pm030714,down;Pm003627,down;Pm008162,up;Pm031191,down;Pm019982,down;Pm001197,down;Pm011048,down;Pm020217,up;Pm009167,down;Pm014683,down;Pm020246,up;Pm018324,down;Pm009795,down;Pm022290,down;Pm009219,up;Pm011818,down;Pm027985,down;Pm014529,down;Pm010403,down;Pm013625,down;Pm024554,down;Pm031287,up;Pm005012,down;Pm003943,down;Pm004941,down;Pm024…
