# Supplementary material for: Transcriptome Profiles Reveal the Crucial Roles of Hormone and Sugar in the Bud Dormancy of Prunus mume
Source: Sci Rep. 2018 Mar 23;8:5090. doi: 10.1038/s41598-018-23108-9 (PMC5865110; doi:10.1038/s41598-018-23108-9)
Supplement: Supplementary file 4 — Dataset 3 [file 41598_2018_23108_MOESM4_ESM.xlsx]

## Sheet: EDⅠ-EDⅡ
Original Research Article
Transcriptome Profiles Reveal the Crucial Roles of Hormone and Sugar in the Bud Dormancy of Prunus mume
Zhiyong Zhang, XiaoKang Zhuo, Kai Zhao, Tangchun Zheng, Yu Han, Cunquan Yuan and Qixiang Zhang*
Beijing Key Laboratory of Ornamental Plants Germplasm Innovation & Molecular Breeding , National Engineering Research Center for Floriculture , Beijing Laboratory of Urban and Rural Ecological Environment , Key Laboratory of Genetics and Breeding in Forest Trees and Ornamental Plants of Ministry of Education , School of Landscape Architecture , Beijing Forestry University, Beijing, 100083, China
Supplementary Table S3: Signaling pathway enrichment analysis of all 5831 DEGs.
#Pathway	Sample1 (704)	Sample2 (15525)	Pvalue	Qvalue	Pathway ID	Genes	KOs
Zeatin biosynthesis	22	183	2.90227e-05	0.00296032	ko00908	Pm021393;Pm023083;Pm007628;Pm018855;Pm004447;Pm026307;Pm010578;Pm026309;Pm002977;Pm026304;Pm021395;Pm030534;Pm026308;Pm028337;Pm029942;Pm004442;Pm005575;Pm005580;Pm030577;Pm030588;Pm006287;Pm019260	K13496+K13493+K00279+K10717
Cutin, suberine and wax biosynthesis	15	138	0.00149198	0.0539846	ko00073	Pm020653;Pm020656;Pm000537;Pm006026;Pm001344;Pm003732;Pm026238;Pm017164;Pm001360;Pm021298;Pm017493;Pm023906;Pm010998;Pm027450;Pm019427	K13407+K15401+K15402+K15400+K15406+K15399+K13356+K15404+K15398
Starch and sucrose metabolism	34	441	0.00182107	0.0539846	ko00500	Pm023568;Pm025648;Pm004437;Pm015799;Pm008557;Pm013157;Pm007673;Pm023481;Pm021318;Pm005276;Pm023145;Pm005774;Pm008297;Pm019474;Pm020064;Pm008439;Pm025927;Pm017356;Pm012908;Pm008114;Pm019475;Pm024254;Pm002051;Pm019751;Pm025246;Pm008598;Pm009574;Pm013404;Pm013337;Pm020865;Pm020046;Pm017854;Pm016357;Pm009754	K01051+K01187+K13648+K16055+K01176+K00770+K05349+K01184+K01188+K01177+K01179+K01087+K00695+K08679+K00844+K01193
Biosynthesis of secondary metabolites	124	2143	0.00211704	0.0539846	ko01110	Pm013127;Pm002261;Pm019669;Pm006928;Pm026403;Pm011799;Pm006923;Pm002630;Pm020653;Pm002914;Pm006848;Pm020656;Pm009792;Pm018855;Pm009965;Pm024900;Pm007414;Pm011164;Pm009192;Pm015799;Pm001696;Pm027248;Pm018033;Pm004447;Pm019616;Pm020963;Pm026487;Pm026486;Pm009636;Pm009265;Pm009959;Pm018031;Pm015160;Pm015368;Pm026843;Pm014886;Pm015405;Pm020299;Pm006768;Pm007487;Pm008960;Pm015483;Pm006174;Pm005774;Pm0…	K15813+K00083+K00475+K00517+K05280+K13065+K00514+K00002+K08243+K05277+K00430+K13030+K00422+K01183+K09840+K15397+K13648+K09838+K00588+K15095+K12930+K10757+K08233+K00787+K00547+K05933+K04120+K04121+K01834+K00487+K01057+K12929+K14184+K01784+K10717+K01904+K14759+K05349+K09755+K00789+K09753+K13258+K00133+K15404+K01188+K13081+K05278+K01580+K00660+K00225+K13544+K13029+K00826+K00844+K01097+K04124+K01809+…
Amino sugar and nucleotide sugar metabolism	16	166	0.00363382	0.0741299	ko00520	Pm007414;Pm015799;Pm020963;Pm026843;Pm007487;Pm023145;Pm005774;Pm024118;Pm007488;Pm012870;Pm008598;Pm009574;Pm013404;Pm031090;Pm005711;Pm029518	K01183+K13648+K00770+K01784+K08679+K00844+K01097+K01809
Pentose and glucuronate interconversions	19	230	0.00866984	0.138017	ko00040	Pm002630;Pm023568;Pm004437;Pm013157;Pm007673;Pm023481;Pm006768;Pm008984;Pm019474;Pm020064;Pm008439;Pm017356;Pm012908;Pm019475;Pm019751;Pm028723;Pm020046;Pm017854;Pm009754	K00011+K01051+K01728+K01184
Flavonoid biosynthesis	26	350	0.00947177	0.138017	ko00941	Pm019669;Pm006928;Pm026403;Pm002630;Pm002914;Pm006848;Pm027248;Pm020299;Pm006768;Pm008960;Pm021293;Pm012005;Pm005309;Pm012360;Pm019084;Pm023087;Pm018317;Pm012349;Pm006096;Pm011266;Pm010998;Pm023085;Pm028066;Pm023086;Pm002666;Pm006998	K00475+K05280+K13065+K08243+K05277+K00588+K00487+K13081+K05278+K00660
Flavone and flavonol biosynthesis	14	165	0.0180456	0.230082	ko00944	Pm021393;Pm006928;Pm023083;Pm007628;Pm019616;Pm020299;Pm026307;Pm026309;Pm026304;Pm021395;Pm012005;Pm026308;Pm018317;Pm029942	K13496+K05280+K10757
Glycosylphosphatidylinositol(GPI)-anchor biosynthesis	11	120	0.0203841	0.231019	ko00563	Pm002110;Pm002120;Pm018258;Pm028282;Pm003379;Pm004490;Pm008562;Pm018378;Pm023214;Pm026888;Pm008578	K05283
Monoterpenoid biosynthesis	5	38	0.0275126	0.272695	ko00902	Pm018033;Pm018031;Pm023870;Pm018028;Pm012601	K15095
Nitrogen metabolism	7	66	0.0294083	0.272695	ko00910	Pm019698;Pm006679;Pm019627;Pm018100;Pm028215;Pm004423;Pm028216	K00360+K01673+K00366+K01501
Stilbenoid, diarylheptanoid and gingerol biosynthesis	21	302	0.0346929	0.274144	ko00945	Pm006928;Pm026403;Pm006923;Pm020653;Pm006848;Pm020656;Pm027248;Pm020299;Pm008960;Pm001344;Pm021293;Pm017164;Pm006793;Pm005309;Pm018317;Pm002450;Pm006096;Pm010998;Pm024375;Pm019427;Pm006998	K00517+K13065+K00588+K00487
Phenylpropanoid biosynthesis	32	505	0.0354943	0.274144	ko00940	Pm002261;Pm026403;Pm006848;Pm009792;Pm027248;Pm004447;Pm008960;Pm008373;Pm008736;Pm008297;Pm021293;Pm012005;Pm030506;Pm008602;Pm002264;Pm005309;Pm025927;Pm014642;Pm006096;Pm010998;Pm004442;Pm000186;Pm024375;Pm012040;Pm026842;Pm000278;Pm025935;Pm020865;Pm016357;Pm006998;Pm002263;Pm022902	K00083+K13065+K00430+K00588+K13068+K00487+K01904+K05349+K09755+K09753+K01188+K13067
Carotenoid biosynthesis	14	182	0.0376276	0.274144	ko00906	Pm011799;Pm024900;Pm011164;Pm001696;Pm031212;Pm006174;Pm001695;Pm026506;Pm010425;Pm010133;Pm014967;Pm010636;Pm010638;Pm001200	K00514+K09840+K09838+K09843
ABC transporters	13	167	0.0406468	0.276398	ko02010	Pm013611;Pm013365;Pm002805;Pm020017;Pm020483;Pm006183;Pm013430;Pm017139;Pm023956;Pm008471;Pm008652;Pm000445;Pm000346	K05681+K05666+K05658
Anthocyanin biosynthesis	2	8	0.0479364	0.295411	ko00942	Pm019616;Pm007723	K12930+K12338
Phenylalanine metabolism	11	138	0.0492352	0.295411	ko00360	Pm009792;Pm027248;Pm008960;Pm008373;Pm008736;Pm021293;Pm030506;Pm026842;Pm000278;Pm025935;Pm006998	K00430+K00588+K00487+K01904
Cyanoamino acid metabolism	15	216	0.0671879	0.33915	ko00460	Pm018855;Pm004447;Pm014886;Pm008297;Pm028337;Pm025927;Pm014642;Pm004442;Pm024375;Pm018100;Pm008519;Pm014887;Pm022073;Pm020865;Pm016357	K13030+K05349+K01188+K13029+K01501+K08248
Photosynthesis - antenna proteins	3	21	0.0672803	0.33915	ko00196	Pm015030;Pm014613;Pm018912	K08913+K08912+K08915
Glutathione metabolism	10	129	0.068499	0.33915	ko00480	Pm000243;Pm012985;Pm006601;Pm011189;Pm011203;Pm027040;Pm009356;Pm019990;Pm011193;Pm014768	K00799+K00797
Limonene and pinene degradation	12	165	0.0724031	0.33915	ko00903	Pm006928;Pm006923;Pm020653;Pm020656;Pm020299;Pm001344;Pm017164;Pm006793;Pm018317;Pm002450;Pm024375;Pm019427	K00517
Galactose metabolism	8	97	0.0731501	0.33915	ko00052	Pm002630;Pm025648;Pm012936;Pm006768;Pm024118;Pm015657;Pm013404;Pm013337	K00011+K01187+K06611+K01784+K06617+K00844+K01193
Riboflavin metabolism	4	36	0.078575	0.348463	ko00740	Pm014710;Pm025284;Pm025283;Pm005913	K00861+K01078
Cysteine and methionine metabolism	8	100	0.0839843	0.356933	ko00270	Pm024228;Pm009265;Pm015160;Pm003235;Pm003353;Pm027040;Pm026349;Pm004723	K01761+K00547+K05933+K00789+K00133+K00797
Linoleic acid metabolism	4	39	0.0988917	0.403478	ko00591	Pm003332;Pm003331;Pm016360;Pm016361	K15718+K00454
Alanine, aspartate and glutamate metabolism	6	74	0.118641	0.465439	ko00250	Pm000938;Pm015707;Pm005389;Pm013006;Pm002036;Pm003078	K01955+K00278+K01580+K00827
Plant hormone signal transduction	51	956	0.126806	0.479047	ko04075	Pm011905;Pm023237;Pm006652;Pm019546;Pm000485;Pm029886;Pm024709;Pm016766;Pm004466;Pm000593;Pm017375;Pm008661;Pm007189;Pm027550;Pm006749;Pm002640;Pm024843;Pm018656;Pm002844;Pm023754;Pm028171;Pm005897;Pm002639;Pm010368;Pm000873;Pm029452;Pm013228;Pm021452;Pm018996;Pm002652;Pm008659;Pm013701;Pm005182;Pm026850;Pm008153;Pm006847;Pm009499;Pm027288;Pm021260;Pm009342;Pm018306;Pm021658;Pm021449;Pm008771;Pm0…	K14489+K13422+K14431+K14517+K14500+K14493+K14498+K14497+K13416+K14504+K13464+K14515+K13415+K14496+K14494+K14514+K14516+K14490+K13946+K14488+K14510+K14491
Fatty acid biosynthesis	4	44	0.137472	0.500789	ko00061	Pm024534;Pm005380;Pm022277;Pm022209	K10781+K11262+K00059
Glycerophospholipid metabolism	9	132	0.145534	0.511879	ko00564	Pm022461;Pm012266;Pm027511;Pm018831;Pm027916;Pm006604;Pm027917;Pm020222;Pm011656	K14156+K01114+K00894+K13508+K01058+K00901
alpha-Linolenic acid metabolism	7	97	0.150886	0.513013	ko00592	Pm004226;Pm027056;Pm015504;Pm016360;Pm016361;Pm020222;Pm025862	K05894+K10525+K00454+K01058+K00232
Taurine and hypotaurine metabolism	2	16	0.16232	0.534085	ko00430	Pm028632;Pm013006	K10712+K01580
Indole alkaloid biosynthesis	3	32	0.175587	0.559684	ko00901	Pm026487;Pm026486;Pm016053	K08233
Propanoate metabolism	5	68	0.194852	0.599139	ko00640	Pm012360;Pm023087;Pm005380;Pm023085;Pm023086	K00224+K11262
Metabolic pathways	173	3602	0.20058	0.599139	ko01100	Pm002261;Pm019669;Pm022461;Pm006928;Pm011799;Pm013655;Pm006923;Pm002630;Pm020653;Pm002914;Pm012266;Pm020656;Pm027511;Pm023568;Pm009792;Pm009965;Pm024900;Pm025648;Pm004437;Pm011164;Pm026824;Pm001696;Pm027248;Pm017484;Pm019616;Pm004226;Pm027056;Pm009636;Pm009265;Pm009959;Pm014710;Pm015160;Pm018994;Pm013157;Pm015368;Pm015504;Pm015405;Pm020299;Pm028632;Pm007673;Pm023481;Pm026468;Pm018831;Pm027916;Pm0…	K00083+K00475+K14156+K00517+K05280+K00514+K15227+K00011+K00002+K05277+K01114+K00894+K01051+K00430+K00422+K05546+K01187+K09840+K00831+K09838+K00588+K03013+K12930+K10757+K05894+K00787+K00547+K00861+K05933+K00423+K04120+K04121+K10525+K01834+K10712+K13508+K00487+K01176+K01057+K10781+K00770+K12929+K14184+K01955+K01784+K10717+K00278+K05283+K01904+K04713+K03394+K14423+K14759+K05349+K00008+K09755+K08913+…
Benzoxazinoid biosynthesis	7	106	0.205587	0.599139	ko00402	Pm018855;Pm014886;Pm028337;Pm014642;Pm014887;Pm022073;Pm028066	K13228+K13227+K13229
Glycerolipid metabolism	6	89	0.21643	0.613219	ko00561	Pm002630;Pm018831;Pm006768;Pm006604;Pm001203;Pm011656	K00011+K00002+K13508+K00679+K00901
Phosphatidylinositol signaling system	7	110	0.232028	0.639645	ko04070	Pm003131;Pm022458;Pm008381;Pm013163;Pm027702;Pm015807;Pm011656	K02183+K01099+K00921+K00901
Peroxisome	7	114	0.259529	0.688539	ko04146	Pm016137;Pm001360;Pm003353;Pm020323;Pm005056;Pm024851;Pm025862	K13237+K13356+K13354+K13346+K00306+K00232
Other types of O-glycan biosynthesis	2	22	0.263265	0.688539	ko00514	Pm030024;Pm023846	K13667
Isoquinoline alkaloid biosynthesis	3	40	0.271783	0.693046	ko00950	Pm009965;Pm009959;Pm009961	K00422
Glycine, serine and threonine metabolism	6	99	0.292849	0.726502	ko00260	Pm026824;Pm015405;Pm003353;Pm002036;Pm003078;Pm005056	K00831+K01834+K00133+K00827+K00306
Brassinosteroid biosynthesis	4	61	0.299148	0.726502	ko00905	Pm030534;Pm005575;Pm030577;Pm030588	K15639
Selenocompound metabolism	2	27	0.348052	0.825613	ko00450	Pm024228;Pm026964	K01761+K00384
Fructose and mannose metabolism	5	87	0.360099	0.834775	ko00051	Pm002630;Pm006768;Pm019393;Pm013404;Pm029518	K00011+K00008+K00844+K01809
Ubiquinone and other terpenoid-quinone biosynthesis	3	48	0.372135	0.843506	ko00130	Pm008736;Pm025159;Pm026842	K01904+K14759
Other glycan degradation	7	133	0.398761	0.870508	ko00511	Pm011799;Pm024900;Pm006174;Pm026506;Pm010133;Pm014967;Pm001200	K01206
Plant-pathogen interaction	79	1689	0.401117	0.870508	ko04626	Pm022756;Pm023237;Pm000448;Pm005697;Pm017484;Pm001702;Pm014345;Pm017375;Pm026468;Pm016965;Pm007189;Pm028193;Pm012933;Pm002640;Pm025044;Pm005351;Pm003131;Pm005301;Pm005897;Pm002639;Pm001046;Pm026974;Pm013228;Pm018638;Pm008389;Pm002652;Pm013701;Pm013680;Pm006334;Pm007983;Pm009945;Pm026679;Pm023538;Pm001638;Pm025724;Pm006606;Pm020743;Pm027417;Pm028968;Pm009212;Pm018219;Pm015277;Pm021409;Pm008381;Pm0…	K13420+K13422+K13424+K13457+K13430+K13448+K13416+K13417+K13459+K13464+K13413+K13428+K02183+K13414+K04371+K13425+K13412+K13462+K05391+K13447+K04079+K13460
Non-homologous end-joining	1	12	0.427121	0.889687	ko03450	Pm002212	K10866
Vitamin B6 metabolism	2	32	0.429364	0.889687	ko00750	Pm026824;Pm002923	K00831+K06215
Diterpenoid biosynthesis	7	138	0.436121	0.889687	ko00904	Pm006923;Pm010412;Pm008423;Pm015368;Pm011709;Pm028066;Pm027770	K16084+K04125+K04120+K04121+K12929+K04124+K05282
Circadian rhythm - plant	6	122	0.47904	0.95808	ko04712	Pm011664;Pm029883;Pm015446;Pm012349;Pm017800;Pm012998	K12135+K12126+K00660+K12133+K12134
Nicotinate and nicotinamide metabolism	1	15	0.501633	0.983359	ko00760	Pm015707	K00278
Ubiquitin mediated proteolysis	13	281	0.510961	0.983359	ko04120	Pm001519;Pm006652;Pm029886;Pm019625;Pm031372;Pm018824;Pm019794;Pm022603;Pm018362;Pm000208;Pm015398;Pm009724;Pm020323	K09561+K03363+K06688+K03364+K06689+K04506+K03178+K10615+K10143
beta-Alanine metabolism	3	61	0.527063	0.995563	ko00410	Pm027040;Pm013006;Pm014786	K00797+K01580+K13367
Fatty acid elongation	2	40	0.547158	0.999985	ko00062	Pm009192;Pm018299	K15397
Biosynthesis of unsaturated fatty acids	3	63	0.54904	0.999985	ko01040	Pm022277;Pm022209;Pm025862	K00059+K00232
Tryptophan metabolism	3	65	0.570406	0.999985	ko00380	Pm018100;Pm019943;Pm019945	K01501+K11816
Regulation of autophagy	4	89	0.578722	0.999985	ko04140	Pm006652;Pm005400;Pm029886;Pm024709	K08332
Ascorbate and aldarate metabolism	5	113	0.586169	0.999985	ko00053	Pm018994;Pm001926;Pm026480;Pm011108;Pm005135	K00423+K00225
Inositol phosphate metabolism	4	93	0.61365	0.999985	ko00562	Pm012266;Pm022458;Pm013163;Pm015807	K01114+K01099+K00921
Lysine biosynthesis	1	21	0.622876	0.999985	ko00300	Pm003353	K00133
Natural killer cell mediated cytotoxicity	2	46	0.623686	0.999985	ko04650	Pm029732;Pm026679	K06268+K04371
SNARE interactions in vesicular transport	3	73	0.649325	0.999985	ko04130	Pm025318;Pm001661;Pm015347	K08486+K08488
Glucosinolate biosynthesis	1	26	0.701076	0.999985	ko00966	Pm005454	K00826
Tyrosine metabolism	3	81	0.717358	0.999985	ko00350	Pm009965;Pm009959;Pm009961	K00422
Isoflavonoid biosynthesis	3	84	0.740081	0.999985	ko00943	Pm021452;Pm021449;Pm004179	K13258+K13263
Sesquiterpenoid and triterpenoid biosynthesis	2	58	0.746078	0.999985	ko00909	Pm013127;Pm011709	K15813+K15822+K14181+K14184
Valine, leucine and isoleucine biosynthesis	1	30	0.751802	0.999985	ko00290	Pm005454	K00826
Sphingolipid metabolism	2	60	0.762786	0.999985	ko00600	Pm006511;Pm007045	K04713+K01634
Ether lipid metabolism	1	36	0.812235	0.999985	ko00565	Pm012266	K01114
Butanoate metabolism	1	36	0.812235	0.999985	ko00650	Pm013006	K01580
Protein processing in endoplasmic reticulum	15	415	0.850174	0.999985	ko04141	Pm001519;Pm006652;Pm025648;Pm029886;Pm019794;Pm022603;Pm003818;Pm013811;Pm018787;Pm009675;Pm024851;Pm003303;Pm019845;Pm011565;Pm005250	K09561+K05546+K06689+K13993+K09517+K03283+K14009+K10666+K09490+K04079
Porphyrin and chlorophyll metabolism	2	74	0.855014	0.999985	ko00860	Pm016367;Pm016053	K03394+K13544
Pantothenate and CoA biosynthesis	1	45	0.876477	0.999985	ko00770	Pm005454	K00826
Endocytosis	5	167	0.880269	0.999985	ko04144	Pm018787;Pm010640;Pm000594;Pm026290;Pm004950	K03283+K12192+K04646+K12185+K12486
Phenylalanine, tyrosine and tryptophan biosynthesis	1	48	0.892576	0.999985	ko00400	Pm013655	K15227
Pyruvate metabolism	3	114	0.895289	0.999985	ko00620	Pm002630;Pm006768;Pm005380	K00011+K11262
Lysine degradation	1	49	0.897462	0.999985	ko00310	Pm005056	K00306
Spliceosome	12	370	0.914801	0.999985	ko03040	Pm013611;Pm000342;Pm020595;Pm002805;Pm014945;Pm021003;Pm018787;Pm020483;Pm013430;Pm017139;Pm008471;Pm000346	K12843+K12741+K12819+K12811+K03283
Steroid biosynthesis	1	55	0.922456	0.999985	ko00100	Pm012874	K14423
N-Glycan biosynthesis	1	56	0.925985	0.999985	ko00510	Pm025648	K05546
Protein export	1	56	0.925985	0.999985	ko03060	Pm003303	K09490
Fatty acid metabolism	1	58	0.932569	0.999985	ko00071	Pm025862	K00232
Pentose phosphate pathway	1	63	0.946582	0.999985	ko00030	Pm015483	K01057
Glycolysis / Gluconeogenesis	4	167	0.948364	0.999985	ko00010	Pm002630;Pm015405;Pm006768;Pm013404	K00002+K01834+K00844
Basal transcription factors	1	64	0.949014	0.999985	ko03022	Pm010013	K03144
Valine, leucine and isoleucine degradation	1	66	0.953552	0.999985	ko00280	Pm005454	K00826
RNA transport	11	385	0.965332	0.999985	ko03013	Pm021268;Pm002209;Pm018258;Pm021003;Pm005309;Pm005039;Pm024270;Pm002212;Pm018429;Pm004551;Pm023214	K03254+K09291+K14297+K13171+K03243+K13126
RNA degradation	4	181	0.966864	0.999985	ko03018	Pm027894;Pm031032;Pm005309;Pm028344	K12581+K13126
Oxidative phosphorylation	3	153	0.972075	0.999985	ko00190	Pm009916;Pm027686;Pm027616	K03885+K01535+K01507
Base excision repair	1	77	0.972188	0.999985	ko03410	Pm024077	K10802
Terpenoid backbone biosynthesis	1	82	0.977974	0.999985	ko00900	Pm009636	K00787
Homologous recombination	1	88	0.983353	0.999985	ko03440	Pm002212	K10866
Phagosome	3	170	0.984839	0.999985	ko04145	Pm001661;Pm004307;Pm013163	K08488+K07374+K00921
Nucleotide excision repair	1	110	0.994043	0.999985	ko03420	Pm010013	K03144
Arginine and proline metabolism	1	112	0.994575	0.999985	ko00330	Pm027040	K00797
mRNA surveillance pathway	3	206	0.996047	0.999985	ko03015	Pm021003;Pm005309;Pm002966	K13171+K13126+K06269
RNA polymerase	6	340	0.998384	0.999985	ko03020	Pm017484;Pm026468;Pm016965;Pm017485;Pm022608;Pm030324	K03013
Pyrimidine metabolism	9	467	0.999295	0.999985	ko00240	Pm017484;Pm026468;Pm016965;Pm000938;Pm005389;Pm026964;Pm017485;Pm022608;Pm030324	K03013+K01955+K00384
Ribosome biogenesis in eukaryotes	1	215	0.999957	0.999985	ko03008	Pm005415	K14548
Purine metabolism	6	467	0.999982	0.999985	ko00230	Pm017484;Pm026468;Pm016965;Pm017485;Pm022608;Pm030324	K03013
Ribosome	3	344	0.999985	0.999985	ko03010	Pm003896;Pm009159;Pm018265	K02925+K02866+K02936

## Sheet: EDⅡ-EDⅢ
Original Research Article
Transcriptome Profiles Reveal the Crucial Roles of Hormone and Sugar in the Bud Dormancy of Prunus mume
Zhiyong Zhang, XiaoKang Zhuo, Kai Zhao, Tangchun Zheng, Yu Han, Cunquan Yuan and Qixiang Zhang*
Beijing Key Laboratory of Ornamental Plants Germplasm Innovation & Molecular Breeding , National Engineering Research Center for Floriculture , Beijing Laboratory of Urban and Rural Ecological Environment , Key Laboratory of Genetics and Breeding in Forest Trees and Ornamental Plants of Ministry of Education , School of Landscape Architecture , Beijing Forestry University, Beijing, 100083, China
Supplementary Table S3: Signaling pathway enrichment analysis of all 5831 DEGs.
#Pathway	Sample1 (689)	Sample2 (15525)	Pvalue	Qvalue	Pathway ID	Genes	KOs
Biosynthesis of secondary metabolites	153	2143	5.99234e-10	6.17211e-08	ko01110	Pm011799;Pm013127;Pm006928;Pm009744;Pm019669;Pm012005;Pm025459;Pm018855;Pm012040;Pm006923;Pm009959;Pm009965;Pm006848;Pm004966;Pm018299;Pm006793;Pm004447;Pm026403;Pm019084;Pm009192;Pm015248;Pm020716;Pm009566;Pm002261;Pm024118;Pm020299;Pm020963;Pm002630;Pm011599;Pm001696;Pm014886;Pm004723;Pm018914;Pm020653;Pm021002;Pm004575;Pm031193;Pm020700;Pm022720;Pm000161;Pm010006;Pm029053;Pm023085;Pm007022;Pm0…	K00514+K15813+K00517+K05280+K05282+K00475+K09755+K00430+K13030+K00422+K13065+K04124+K15397+K05278+K12742+K12467+K07385+K09753+K00660+K00083+K01784+K01183+K00002+K08243+K05350+K09838+K05933+K09588+K00511+K00021+K00765+K12153+K13027+K11813+K11812+K01953+K13081+K01904+K12929+K14184+K00064+K01762+K01626+K05277+K01757+K09840+K15919+K00133+K00787+K01057+K13258+K08233+K13066+K01610+K05928+K00940+K00588+…
Metabolic pathways	198	3602	0.000335342	0.0172701	ko01100	Pm011799;Pm006928;Pm009744;Pm019669;Pm012005;Pm025459;Pm012040;Pm006923;Pm009959;Pm022461;Pm006471;Pm027511;Pm012632;Pm009965;Pm004437;Pm026468;Pm013655;Pm022225;Pm017632;Pm006793;Pm019084;Pm021151;Pm015248;Pm009978;Pm027746;Pm020716;Pm009566;Pm002261;Pm024118;Pm020299;Pm026824;Pm022748;Pm002630;Pm011599;Pm001696;Pm014539;Pm004723;Pm022736;Pm020653;Pm000938;Pm021002;Pm002526;Pm031193;Pm020700;Pm0…	K00514+K00517+K05280+K05282+K00475+K09755+K00430+K00422+K14156+K15398+K00894+K12309+K01051+K03013+K15227+K14652+K05278+K00860+K07385+K01988+K08249+K09753+K00660+K00083+K01784+K00831+K01179+K00011+K00002+K01229+K05350+K09838+K08248+K05933+K02366+K01955+K00511+K13508+K00021+K00765+K05894+K01953+K01904+K01099+K12929+K14184+K01190+K01637+K05275+K00064+K01762+K03394+K01626+K05277+K04713+K01757+K09840+…
Zeatin biosynthesis	19	183	0.000509447	0.017491	ko00908	Pm018855;Pm023083;Pm021393;Pm004447;Pm010578;Pm026307;Pm004575;Pm004442;Pm007628;Pm004574;Pm018236;Pm002977;Pm031359;Pm014720;Pm030577;Pm021308;Pm030534;Pm030581;Pm029626	K13493+K13496+K00279+K13495+K10717
Limonene and pinene degradation	17	165	0.00107319	0.0218804	ko00903	Pm006928;Pm006923;Pm006793;Pm020299;Pm020653;Pm002450;Pm024358;Pm019431;Pm006936;Pm019427;Pm002393;Pm001344;Pm013489;Pm014831;Pm024494;Pm004353;Pm006795	K00517
Flavone and flavonol biosynthesis	17	165	0.00107319	0.0218804	ko00944	Pm006928;Pm012005;Pm023083;Pm021393;Pm020299;Pm026307;Pm007628;Pm006936;Pm028736;Pm029664;Pm018236;Pm031359;Pm021308;Pm013489;Pm016374;Pm008680;Pm004353	K05280+K13496+K05279+K10757
Starch and sucrose metabolism	34	441	0.00127459	0.0218804	ko00500	Pm004437;Pm022748;Pm011599;Pm008557;Pm026301;Pm026996;Pm022795;Pm023568;Pm004087;Pm031230;Pm017854;Pm008297;Pm019474;Pm015992;Pm009076;Pm009574;Pm024980;Pm027294;Pm020051;Pm012908;Pm020047;Pm015142;Pm019493;Pm012875;Pm001192;Pm019483;Pm023143;Pm011600;Pm027135;Pm009761;Pm020702;Pm012887;Pm007055;Pm005774	K01051+K01179+K05350+K16055+K00688+K15920+K01188+K05349+K13648+K01177+K00770+K00012+K00695+K01184+K01087
Flavonoid biosynthesis	28	350	0.00194457	0.0286129	ko00941	Pm006928;Pm019669;Pm012005;Pm006848;Pm026403;Pm019084;Pm009566;Pm020299;Pm002630;Pm031193;Pm023085;Pm009565;Pm009568;Pm002914;Pm030199;Pm006936;Pm013827;Pm021293;Pm006096;Pm019063;Pm028733;Pm008168;Pm006768;Pm009394;Pm013489;Pm022049;Pm016374;Pm004353	K05280+K00475+K13065+K05278+K00660+K08243+K13081+K05277+K00588+K01859
Plant hormone signal transduction	60	956	0.0040727	0.052436	ko04075	Pm011905;Pm019546;Pm029452;Pm020878;Pm007189;Pm006720;Pm000485;Pm020225;Pm000873;Pm006847;Pm008153;Pm001216;Pm006652;Pm016743;Pm020879;Pm019538;Pm010051;Pm012190;Pm005396;Pm027113;Pm028606;Pm021456;Pm028171;Pm019691;Pm023823;Pm024050;Pm006452;Pm009884;Pm010428;Pm000889;Pm002438;Pm021364;Pm004466;Pm021062;Pm010368;Pm030680;Pm004613;Pm019087;Pm024709;Pm028607;Pm016766;Pm014785;Pm018808;Pm000717;Pm0…	K14489+K14517+K14494+K13422+K13464+K13416+K14500+K14484+K14497+K14493+K13946+K14431+K13415+K14505+K14514+K14488+K14510+K14487+K14498+K13449+K14516+K14432+K14491
Amino sugar and nucleotide sugar metabolism	15	166	0.00709589	0.0801719	ko00520	Pm024118;Pm020963;Pm004087;Pm007487;Pm007488;Pm015992;Pm009574;Pm024980;Pm026843;Pm023745;Pm008299;Pm023143;Pm020702;Pm014873;Pm005774	K01784+K01183+K15920+K13648+K00770+K00012+K12451+K12448
Stilbenoid, diarylheptanoid and gingerol biosynthesis	23	302	0.00842008	0.0801719	ko00945	Pm006928;Pm006923;Pm006848;Pm006793;Pm026403;Pm020299;Pm020653;Pm002450;Pm024358;Pm019431;Pm006936;Pm029664;Pm013827;Pm021293;Pm006096;Pm019427;Pm002393;Pm001344;Pm013489;Pm014831;Pm024494;Pm004353;Pm006795	K00517+K13065+K16040+K00588
Nitrogen metabolism	8	66	0.00856205	0.0801719	ko00910	Pm010006;Pm028216;Pm012228;Pm019698;Pm011588;Pm025050;Pm028215;Pm015705	K01953+K01673+K01674+K00360+K01915
Phenylpropanoid biosynthesis	34	505	0.0104349	0.0857085	ko00940	Pm012005;Pm025459;Pm012040;Pm006848;Pm004447;Pm026403;Pm020716;Pm002261;Pm011599;Pm029053;Pm007022;Pm025668;Pm020713;Pm004442;Pm012557;Pm005035;Pm021128;Pm028736;Pm013827;Pm021293;Pm031230;Pm006096;Pm018236;Pm008297;Pm006294;Pm019026;Pm003073;Pm023842;Pm001192;Pm023838;Pm016374;Pm011600;Pm009761;Pm014932	K09755+K00430+K13065+K13068+K09753+K00083+K05350+K01904+K09756+K09757+K13066+K00588+K01188+K12356+K05349
Galactose metabolism	10	97	0.0108176	0.0857085	ko00052	Pm015657;Pm012632;Pm012936;Pm024118;Pm002630;Pm011599;Pm015576;Pm004755;Pm006768;Pm011600	K06617+K12309+K06611+K01784+K00011+K01229+K01190
Indole alkaloid biosynthesis	5	32	0.0126352	0.0929593	ko00901	Pm007430;Pm026486;Pm016053;Pm000238;Pm026491	K01757+K08233
Alanine, aspartate and glutamate metabolism	8	74	0.0165286	0.113496	ko00250	Pm000938;Pm010006;Pm011588;Pm025050;Pm015707;Pm015649;Pm003078;Pm013007	K01955+K01953+K01915+K00278+K00827+K01580
Ubiquinone and other terpenoid-quinone biosynthesis	6	48	0.0187926	0.120337	ko00130	Pm007022;Pm005546;Pm025159;Pm023842;Pm023838;Pm026629	K01904+K05928+K14759
Cutin, suberine and wax biosynthesis	12	138	0.0198614	0.120337	ko00073	Pm006471;Pm020653;Pm011011;Pm019431;Pm022406;Pm000537;Pm006026;Pm019427;Pm023906;Pm001344;Pm017953;Pm024494	K15402+K15398+K13407+K15400+K15406+K15401
Isoquinoline alkaloid biosynthesis	5	40	0.0309401	0.170561	ko00950	Pm009959;Pm009965;Pm009961;Pm009962;Pm009967	K00422
Cyanoamino acid metabolism	16	216	0.0314627	0.170561	ko00460	Pm018855;Pm004447;Pm027746;Pm011599;Pm014539;Pm014886;Pm004575;Pm000161;Pm004442;Pm004574;Pm014887;Pm031230;Pm008297;Pm001192;Pm011600;Pm009761	K13030+K08249+K05350+K08248+K13027+K01188+K05349
Phenylalanine metabolism	11	138	0.0433383	0.212564	ko00360	Pm025459;Pm007022;Pm025668;Pm012557;Pm005035;Pm021293;Pm006294;Pm019026;Pm003073;Pm023842;Pm023838	K00430+K01904+K00588
Diterpenoid biosynthesis	11	138	0.0433383	0.212564	ko00904	Pm009744;Pm008423;Pm011163;Pm006923;Pm004966;Pm001779;Pm010412;Pm009394;Pm011726;Pm027461;Pm028033	K05282+K04125+K16084+K04124+K12929+K13070
Anthocyanin biosynthesis	2	8	0.0460936	0.215802	ko00942	Pm007723;Pm008680	K12338+K12930
Carotenoid biosynthesis	13	182	0.0620294	0.274321	ko00906	Pm011799;Pm009561;Pm001696;Pm010425;Pm001695;Pm006647;Pm003635;Pm011164;Pm006172;Pm001627;Pm000705;Pm024129;Pm028033	K00514+K09843+K09838+K09840+K09841
Ascorbate and aldarate metabolism	9	113	0.0639195	0.274321	ko00053	Pm027274;Pm007718;Pm020941;Pm022598;Pm005135;Pm024980;Pm009228;Pm001926;Pm026480	K00469+K00064+K00423+K00225+K00012
ABC transporters	12	167	0.0685453	0.282407	ko02010	Pm020483;Pm013611;Pm022065;Pm001268;Pm018704;Pm000560;Pm003109;Pm023956;Pm002698;Pm001265;Pm011602;Pm006183	K05681+K05658+K05663
Riboflavin metabolism	4	36	0.0738451	0.29254	ko00740	Pm022225;Pm025283;Pm025284;Pm005913	K14652+K01078
Glycosphingolipid biosynthesis - ganglio series	3	23	0.0797632	0.304282	ko00604	Pm012632;Pm015576;Pm004755	K12309
Pentose and glucuronate interconversions	15	230	0.0882727	0.324717	ko00040	Pm004437;Pm002630;Pm026301;Pm026996;Pm023568;Pm017854;Pm019474;Pm024980;Pm027294;Pm012908;Pm006768;Pm020047;Pm012875;Pm027135;Pm012887	K01051+K00011+K00012+K01184
Sesquiterpenoid and triterpenoid biosynthesis	5	58	0.113981	0.404829	ko00909	Pm013127;Pm021002;Pm001779;Pm013120;Pm011726	K15813+K15822+K00511+K14181+K14184
Sphingolipid metabolism	5	60	0.12672	0.429137	ko00600	Pm012632;Pm015576;Pm006511;Pm004755;Pm026433	K12309+K01190+K04713+K04708
Glycerophospholipid metabolism	9	132	0.132736	0.429137	ko00564	Pm022461;Pm027511;Pm002526;Pm027916;Pm012266;Pm005546;Pm017311;Pm006145;Pm006604	K14156+K00894+K13508+K01114+K05929+K01115
Brassinosteroid biosynthesis	5	61	0.133324	0.429137	ko00905	Pm018914;Pm014720;Pm030577;Pm030534;Pm030581	K09588+K15639
Taurine and hypotaurine metabolism	2	16	0.156847	0.489552	ko00430	Pm028632;Pm013007	K10712+K01580
Vitamin B6 metabolism	3	32	0.167937	0.508751	ko00750	Pm026824;Pm007718;Pm009228	K00831+K05275
Circadian rhythm - plant	8	122	0.174894	0.514687	ko04712	Pm029883;Pm009566;Pm009565;Pm009568;Pm015018;Pm011664;Pm000263;Pm014785	K12126+K00660+K12132+K12135
Sulfur metabolism	3	34	0.190352	0.532465	ko00920	Pm021151;Pm012377;Pm006997	K00860+K00392+K00387
Benzoxazinoid biosynthesis	7	106	0.191274	0.532465	ko00402	Pm018855;Pm014886;Pm004575;Pm004574;Pm029664;Pm014887;Pm009394	K13228+K13227+K13230+K13229
Glycosaminoglycan degradation	3	35	0.201831	0.547067	ko00531	Pm012632;Pm015576;Pm004755	K12309
Ether lipid metabolism	3	36	0.213466	0.5574	ko00565	Pm012266;Pm017311;Pm006145	K01114+K01115
Nucleotide excision repair	7	110	0.216466	0.5574	ko03420	Pm018048;Pm018050;Pm018045;Pm010013;Pm025304;Pm027685;Pm018047	K04802+K03144+K10610+K10140
Inositol phosphate metabolism	6	93	0.231372	0.56355	ko00562	Pm027274;Pm015807;Pm012266;Pm023326;Pm017311;Pm000572	K00469+K01099+K01114+K05857
Photosynthesis - antenna proteins	2	21	0.238569	0.56355	ko00196	Pm010289;Pm010290	K08912
Other glycan degradation	8	133	0.238608	0.56355	ko00511	Pm011799;Pm012632;Pm015576;Pm004755;Pm003635;Pm006172;Pm001627;Pm024129	K01206+K12309+K01190
Peroxisome	7	114	0.242775	0.56355	ko04146	Pm016137;Pm014461;Pm003353;Pm007882;Pm013221;Pm010429;Pm003338	K13237+K12261+K13354+K13346+K11517+K01897
Mismatch repair	4	57	0.246211	0.56355	ko03430	Pm018048;Pm018050;Pm018045;Pm018047	K04802
Fatty acid elongation	3	40	0.261223	0.580077	ko00062	Pm018299;Pm009192;Pm026433	K15397+K10251
Glyoxylate and dicarboxylate metabolism	5	78	0.264695	0.580077	ko00630	Pm015197;Pm018082;Pm025050;Pm013221;Pm010429	K01637+K15919+K01915+K11517
Cysteine and methionine metabolism	6	100	0.283958	0.609326	ko00270	Pm024228;Pm004723;Pm018222;Pm003353;Pm005565;Pm009720	K01761+K05933+K01762+K00133+K00797
Tyrosine metabolism	5	81	0.29052	0.610685	ko00350	Pm009959;Pm009965;Pm009961;Pm009962;Pm009967	K00422
Fatty acid biosynthesis	3	44	0.310152	0.638912	ko00061	Pm024148;Pm013593;Pm013595	K09458+K10781
Porphyrin and chlorophyll metabolism	4	74	0.417689	0.843568	ko00860	Pm002847;Pm016367;Pm016053;Pm000238	K00522+K03394+K13544
Base excision repair	4	77	0.447675	0.873585	ko03410	Pm018048;Pm018050;Pm018045;Pm018047	K04802
Glycine, serine and threonine metabolism	5	99	0.449515	0.873585	ko00260	Pm026824;Pm018082;Pm003353;Pm019192;Pm003078	K00831+K15919+K00133+K01834+K00827
Ubiquitin mediated proteolysis	13	281	0.479373	0.876225	ko04120	Pm001519;Pm006652;Pm018362;Pm018663;Pm025304;Pm029429;Pm027685;Pm026329;Pm012673;Pm007882;Pm019794;Pm005511;Pm022603	K09561+K04506+K10615+K10610+K10140+K10144+K10143+K06689+K10576
DNA replication	4	81	0.486857	0.876225	ko03030	Pm018048;Pm018050;Pm018045;Pm018047	K04802
Nicotinate and nicotinamide metabolism	1	15	0.49401	0.876225	ko00760	Pm015707	K00278
Terpenoid backbone biosynthesis	4	82	0.496479	0.876225	ko00900	Pm015248;Pm020700;Pm015249;Pm009636	K12742+K00021+K00787
Monoterpenoid biosynthesis	2	38	0.50765	0.876225	ko00902	Pm015248;Pm015249	K12467+K07385
Isoflavonoid biosynthesis	4	84	0.515486	0.876225	ko00943	Pm021456;Pm021364;Pm021361;Pm021449	K13258
Linoleic acid metabolism	2	39	0.521624	0.876225	ko00591	Pm003332;Pm013242	K15718+K00454
Glycosphingolipid biosynthesis - globo series	1	17	0.537968	0.876225	ko00603	Pm009978	K01988
Phosphatidylinositol signaling system	5	110	0.542674	0.876225	ko04070	Pm015807;Pm015276;Pm023326;Pm000572;Pm003131	K01099+K02183+K05857
Citrate cycle (TCA cycle)	3	64	0.544998	0.876225	ko00020	Pm004325;Pm006712;Pm002292	K01610+K01648
Tryptophan metabolism	3	65	0.555582	0.876225	ko00380	Pm000161;Pm019945;Pm004972	K11813+K11812+K11816
Regulation of autophagy	4	89	0.561465	0.876225	ko04140	Pm000275;Pm006652;Pm024709;Pm005400	K07198+K08332
Glycerolipid metabolism	4	89	0.561465	0.876225	ko00561	Pm002630;Pm002526;Pm006768;Pm006604	K00011+K00002+K13508
Natural killer cell mediated cytotoxicity	2	46	0.611771	0.921231	ko04650	Pm029732;Pm000966	K06268+K04371
Lysine biosynthesis	1	21	0.614773	0.921231	ko00300	Pm003353	K00133
alpha-Linolenic acid metabolism	4	97	0.62977	0.921231	ko00592	Pm021786;Pm027056;Pm013242;Pm006000	K08241+K05894+K00454
Other types of O-glycan biosynthesis	1	22	0.631893	0.921231	ko00514	Pm030024	K13667
Phenylalanine, tyrosine and tryptophan biosynthesis	2	48	0.635024	0.921231	ko00400	Pm013655;Pm004461	K15227+K01626
Carbon fixation in photosynthetic organisms	3	75	0.652885	0.933988	ko00710	Pm004325;Pm002292;Pm022934	K01610+K05298
Glutathione metabolism	5	129	0.683223	0.957827	ko00480	Pm000243;Pm006505;Pm009356;Pm011203;Pm005565	K00799+K00797
Glucosinolate biosynthesis	1	26	0.693103	0.957827	ko00966	Pm000161	K12153+K11813+K11812
Selenocompound metabolism	1	27	0.706746	0.957827	ko00450	Pm024228	K01761
Histidine metabolism	1	27	0.706746	0.957827	ko00340	Pm022720	K00765
Pyruvate metabolism	4	114	0.750627	0.998564	ko00620	Pm002630;Pm004325;Pm002292;Pm006768	K00011+K01610
beta-Alanine metabolism	2	61	0.760203	0.998564	ko00410	Pm005565;Pm013007	K00797+K01580
Biosynthesis of unsaturated fatty acids	2	63	0.775763	0.998564	ko01040	Pm012426;Pm026433	K00507+K10251
Basal transcription factors	2	64	0.783207	0.998564	ko03022	Pm016017;Pm010013	K03124+K03144
Glycosylphosphatidylinositol(GPI)-anchor biosynthesis	4	120	0.785278	0.998564	ko00563	Pm004490;Pm001870;Pm000362;Pm002120	K05283
Butanoate metabolism	1	36	0.805263	0.999946	ko00650	Pm013007	K01580
Spliceosome	13	370	0.842292	0.999946	ko03040	Pm020483;Pm013611;Pm018787;Pm020595;Pm024329;Pm022065;Pm001268;Pm018704;Pm000560;Pm003109;Pm001265;Pm019209;Pm011602	K12843+K03283+K12819+K12823+K12662
Plant-pathogen interaction	67	1689	0.855612	0.999946	ko04626	Pm008389;Pm000163;Pm025087;Pm026468;Pm005697;Pm012933;Pm020878;Pm007189;Pm022756;Pm015983;Pm006720;Pm020743;Pm018664;Pm009175;Pm023948;Pm028193;Pm007134;Pm002485;Pm015276;Pm025987;Pm024531;Pm001702;Pm020879;Pm019538;Pm010051;Pm027113;Pm028606;Pm002771;Pm011649;Pm004852;Pm010428;Pm002976;Pm021062;Pm018401;Pm025699;Pm027130;Pm000966;Pm006606;Pm003377;Pm028607;Pm009813;Pm014785;Pm020761;Pm017375;Pm0…	K13424+K13448+K13457+K13422+K13464+K13420+K05391+K13416+K13417+K13430+K13429+K13426+K13425+K13447+K02183+K13428+K13449+K04371+K13459
Glycolysis / Gluconeogenesis	5	167	0.86855	0.999946	ko00010	Pm002630;Pm004325;Pm002292;Pm019192;Pm006768	K00002+K01610+K01834
Phagosome	5	170	0.878207	0.999946	ko04145	Pm024407;Pm015866;Pm025952;Pm020691;Pm029759	K01365+K07374+K05692
Arginine and proline metabolism	3	112	0.879458	0.999946	ko00330	Pm025050;Pm014295;Pm005565	K01915+K01259+K00797
Fructose and mannose metabolism	2	87	0.903523	0.999946	ko00051	Pm002630;Pm006768	K00011
N-Glycan biosynthesis	1	56	0.921663	0.999946	ko00510	Pm015796	K01231
Fatty acid metabolism	1	58	0.928486	0.999946	ko00071	Pm003338	K01897
Pentose phosphate pathway	1	63	0.943059	0.999946	ko00030	Pm015483	K01057
Propanoate metabolism	1	68	0.954666	0.999946	ko00640	Pm023085	K00224
Protein processing in endoplasmic reticulum	11	415	0.978936	0.999946	ko04141	Pm001519;Pm018787;Pm006652;Pm029194;Pm029429;Pm012673;Pm020115;Pm019794;Pm018853;Pm005550;Pm022603	K09561+K03283+K09523+K10661+K06689+K13993
Endocytosis	3	167	0.980739	0.999946	ko04144	Pm018787;Pm006145;Pm011537	K03283+K01115+K01528
Pyrimidine metabolism	12	467	0.987758	0.999946	ko00240	Pm026468;Pm017632;Pm000938;Pm010885;Pm024113;Pm015649;Pm003415;Pm017787;Pm017484;Pm027597;Pm023975;Pm008083	K03013+K01955+K01937+K00940+K01240+K03006
RNA degradation	2	181	0.997554	0.999946	ko03018	Pm030191;Pm019209	K12603+K12602
RNA polymerase	6	340	0.99794	0.999946	ko03020	Pm026468;Pm017632;Pm017787;Pm017484;Pm027597;Pm023975	K03013+K03006
Oxidative phosphorylation	1	153	0.99907	0.999946	ko00190	Pm027616	K01507
Ribosome	5	344	0.999479	0.999946	ko03010	Pm000320;Pm013394;Pm018265;Pm019539;Pm018874	K02879+K02866+K02936
Purine metabolism	8	467	0.99967	0.999946	ko00230	Pm026468;Pm017632;Pm021151;Pm024113;Pm017787;Pm017484;Pm027597;Pm023975	K03013+K00860+K00940+K03006
RNA transport	5	385	0.999881	0.999946	ko03013	Pm005039;Pm000239;Pm004551;Pm023918;Pm002858	K14297+K09291+K03254+K03539+K14293
mRNA surveillance pathway	1	206	0.999919	0.999946	ko03015	Pm004572	K14411
Ribosome biogenesis in eukaryotes	1	215	0.999946	0.999946	ko03008	Pm023918	K03539

## Sheet: EDⅢ-NF
Original Research Article
Transcriptome Profiles Reveal the Crucial Roles of Hormone and Sugar in the Bud Dormancy of Prunus mume
Zhiyong Zhang, XiaoKang Zhuo, Kai Zhao, Tangchun Zheng, Yu Han, Cunquan Yuan and Qixiang Zhang*
Beijing Key Laboratory of Ornamental Plants Germplasm Innovation & Molecular Breeding , National Engineering Research Center for Floriculture , Beijing Laboratory of Urban and Rural Ecological Environment , Key Laboratory of Genetics and Breeding in Forest Trees and Ornamental Plants of Ministry of Education , School of Landscape Architecture , Beijing Forestry University, Beijing, 100083, China
Supplementary Table S3: Signaling pathway enrichment analysis of all 5831 DEGs.
#Pathway	Sample1 (2886)	Sample2 (15525)	Pvalue	Qvalue	Pathway ID	Genes	KOs
Biosynthesis of secondary metabolites	577	2143	6.85656e-25	8.57071e-23	ko01110	Pm005001;Pm026818;Pm005841;Pm017509;Pm016690;Pm004723;Pm026691;Pm006589;Pm017499;Pm008390;Pm009551;Pm000278;Pm013126;Pm019084;Pm021006;Pm015483;Pm003966;Pm020435;Pm004838;Pm018524;Pm019616;Pm008736;Pm008809;Pm000638;Pm006398;Pm009965;Pm006936;Pm026958;Pm001344;Pm027086;Pm016014;Pm019275;Pm000592;Pm003507;Pm003635;Pm001592;Pm008297;Pm004574;Pm019293;Pm015482;Pm028089;Pm003073;Pm024933;Pm031230;Pm0…	K13065+K11778+K13081+K15404+K09838+K05933+K00430+K13030+K15397+K15813+K05278+K00026+K01057+K00514+K03183+K00559+K10775+K12930+K10757+K01904+K01188+K00422+K00517+K05280+K00021+K13544+K08233+K01953+K01807+K05349+K09754+K01581+K00815+K04124+K00511+K00789+K01183+K13066+K13267+K09755+K01757+K09840+K00083+K10717+K05282+K00487+K11517+K00600+K00588+K01610+K06443+K01061+K00120+K00801+K09753+K08243+K00002+…
Metabolic pathways	853	3602	1.04596e-18	6.53726e-17	ko01100	Pm016690;Pm004723;Pm026691;Pm027116;Pm023906;Pm008390;Pm000278;Pm022802;Pm005056;Pm024043;Pm019084;Pm026480;Pm021006;Pm024041;Pm015483;Pm020435;Pm004838;Pm018524;Pm014538;Pm019616;Pm023949;Pm029512;Pm025965;Pm008736;Pm007987;Pm006398;Pm009965;Pm027165;Pm015244;Pm006936;Pm018452;Pm026958;Pm003078;Pm001344;Pm027086;Pm016361;Pm000592;Pm003507;Pm027604;Pm003635;Pm001592;Pm008297;Pm015482;Pm028166;Pm0…	K09838+K05933+K00430+K12309+K01190+K15398+K00847+K00306+K05283+K05278+K00423+K00026+K01057+K00514+K03183+K00559+K10775+K00058+K12930+K10757+K01179+K01602+K00208+K01904+K00975+K01188+K00422+K01177+K00517+K05280+K00021+K00827+K00454+K01953+K01807+K02366+K05349+K09754+K01581+K00815+K01897+K00511+K00789+K01051+K00640+K01193+K13066+K05298+K13248+K15920+K01115+K09458+K00861+K09755+K01757+K05894+K09840+…
Photosynthesis	34	69	7.04203e-09	2.93418e-07	ko00195	Pm001455;Pm007007;Pm010496;Pm003694;Pm009838;Pm012708;Pm014781;Pm015305;Pm009526;Pm029462;Pm004630;Pm010667;Pm018324;Pm009795;Pm022290;Pm015373;Pm020441;Pm018747;Pm029157;Pm020496;Pm026536;Pm013544;Pm026766;Pm004790;Pm006144;Pm020219;Pm000292;Pm006819;Pm011818;Pm027985;Pm018744;Pm011233;Pm024416;Pm005982	K14332+K02639+K02698+K02699+K08901+K02701+K02717+K02636+K02692+K02109+K02694+K02113+K02115+K08902+K02693+K02641+K08903+K02716+K02695+K03542+K02638+K02721+K08905+K02723+K02112+K03541
Galactose metabolism	41	97	5.63735e-08	1.76167e-06	ko00052	Pm027116;Pm027165;Pm025896;Pm023553;Pm015576;Pm010642;Pm006743;Pm005930;Pm028071;Pm012940;Pm028067;Pm006281;Pm012936;Pm020856;Pm019492;Pm005931;Pm010422;Pm002135;Pm011599;Pm011600;Pm013355;Pm027278;Pm013337;Pm002628;Pm012632;Pm000414;Pm021672;Pm002349;Pm008402;Pm009504;Pm027594;Pm013404;Pm025648;Pm027298;Pm008827;Pm024118;Pm023037;Pm023787;Pm009932;Pm006760;Pm006071	K12309+K01190+K06617+K01193+K01187+K07407+K00011+K06611+K00850+K01229+K01684+K00849+K00844+K01784
Photosynthesis - antenna proteins	14	21	1.77416e-06	4.4354e-05	ko00196	Pm014908;Pm010289;Pm015030;Pm011643;Pm007012;Pm002935;Pm018912;Pm012891;Pm024894;Pm021286;Pm027109;Pm010290;Pm004108;Pm022809	K08909+K08912+K08913+K08914+K08908+K08915+K08910+K08907+K08917+K08916
Carotenoid biosynthesis	58	182	1.08272e-05	0.000225567	ko00906	Pm016690;Pm020435;Pm026364;Pm003635;Pm014963;Pm010133;Pm006174;Pm003388;Pm016347;Pm009561;Pm018960;Pm010360;Pm006647;Pm024440;Pm014966;Pm001627;Pm001400;Pm013011;Pm014760;Pm006169;Pm023931;Pm019879;Pm001441;Pm007690;Pm024900;Pm015708;Pm007691;Pm006172;Pm005280;Pm028032;Pm006747;Pm010341;Pm011800;Pm027210;Pm000032;Pm023357;Pm014967;Pm029299;Pm005942;Pm026911;Pm001401;Pm003489;Pm004795;Pm010615;Pm0…	K09838+K00514+K09843+K09840+K14593+K06443+K15746+K09841+K02293+K06444+K02291+K15747+K09835
Phenylpropanoid biosynthesis	132	505	1.32384e-05	0.000236399	ko00940	Pm005001;Pm026691;Pm008390;Pm000278;Pm018524;Pm008736;Pm008809;Pm006398;Pm001592;Pm008297;Pm019293;Pm028089;Pm003073;Pm024933;Pm031230;Pm001192;Pm013887;Pm004069;Pm016357;Pm028736;Pm019668;Pm016153;Pm014891;Pm010998;Pm002408;Pm001694;Pm000242;Pm021293;Pm011010;Pm021952;Pm017415;Pm011001;Pm019600;Pm013786;Pm026406;Pm012986;Pm001593;Pm011009;Pm003802;Pm021953;Pm021221;Pm021311;Pm025935;Pm027966;Pm0…	K13065+K00430+K10775+K01904+K01188+K05349+K09754+K13066+K09755+K13068+K00083+K00487+K00588+K13067+K09753+K09756+K05350+K12356+K09757+K11188+K12355
Ascorbate and aldarate metabolism	40	113	1.67277e-05	0.00026137	ko00053	Pm026480;Pm018452;Pm000051;Pm004472;Pm000528;Pm002575;Pm002537;Pm021009;Pm020941;Pm029406;Pm030390;Pm008196;Pm021766;Pm005973;Pm003520;Pm000751;Pm027099;Pm018877;Pm000749;Pm026641;Pm006120;Pm012307;Pm018994;Pm000967;Pm004765;Pm007718;Pm001926;Pm000700;Pm021751;Pm022598;Pm015098;Pm006400;Pm010523;Pm005135;Pm019491;Pm026923;Pm002678;Pm018294;Pm018341;Pm026711	K00423+K00434+K00064+K10046+K00469+K14085+K00012+K00128+K14190+K00225
Other glycan degradation	45	133	1.93541e-05	0.000268806	ko00511	Pm027116;Pm020435;Pm027165;Pm003635;Pm026929;Pm014963;Pm010133;Pm006174;Pm003388;Pm018960;Pm010360;Pm015576;Pm024440;Pm014966;Pm001627;Pm013011;Pm014760;Pm020478;Pm006169;Pm006281;Pm019879;Pm020856;Pm024900;Pm015708;Pm006172;Pm016411;Pm003339;Pm006747;Pm010341;Pm011800;Pm014967;Pm013355;Pm026911;Pm004795;Pm012632;Pm031346;Pm021237;Pm006171;Pm009504;Pm015613;Pm004245;Pm001106;Pm013174;Pm009932;Pm0…	K12309+K01190+K01206+K01191+K12311+K01192+K12373+K15923
Flavonoid biosynthesis	94	350	7.71989e-05	0.000964986	ko00941	Pm005001;Pm005841;Pm019084;Pm008809;Pm006936;Pm027086;Pm019293;Pm024933;Pm024970;Pm012224;Pm010998;Pm000242;Pm021293;Pm020299;Pm022133;Pm011010;Pm021952;Pm017415;Pm011001;Pm019083;Pm026406;Pm005930;Pm026294;Pm011009;Pm021953;Pm017906;Pm023091;Pm018358;Pm026397;Pm008168;Pm003885;Pm002668;Pm011003;Pm009565;Pm027090;Pm005931;Pm027088;Pm023594;Pm007839;Pm012360;Pm027248;Pm023085;Pm013834;Pm018317;Pm0…	K13065+K13081+K05278+K05280+K09754+K00487+K00588+K08243+K13082+K00660+K05277+K00475+K01859+K13083
Circadian rhythm - plant	40	122	0.000120181	0.00136569	ko04712	Pm011664;Pm006609;Pm029081;Pm015216;Pm009565;Pm012998;Pm005875;Pm014937;Pm028731;Pm015294;Pm003483;Pm025253;Pm019675;Pm024864;Pm018331;Pm009568;Pm017616;Pm018950;Pm009566;Pm025192;Pm015018;Pm016406;Pm027715;Pm007529;Pm015591;Pm019747;Pm002536;Pm008522;Pm003274;Pm005441;Pm009320;Pm000192;Pm028504;Pm014785;Pm013057;Pm015446;Pm013051;Pm021850;Pm000764;Pm025191	K12135+K12126+K12127+K00660+K12133+K12134+K12116+K12132+K12130+K12128+K12129+K12120+K12115+K12117
alpha-Linolenic acid metabolism	33	97	0.000211031	0.00219824	ko00592	Pm016361;Pm028166;Pm016360;Pm004226;Pm013494;Pm023382;Pm013242;Pm020406;Pm025108;Pm015123;Pm023383;Pm012960;Pm021786;Pm004227;Pm012334;Pm005761;Pm010134;Pm023414;Pm029324;Pm008130;Pm017738;Pm026659;Pm029162;Pm027445;Pm006110;Pm026836;Pm029017;Pm016362;Pm021564;Pm020222;Pm004228;Pm011922;Pm010473	K00454+K05894+K10526+K01058+K07513+K10529+K10528+K08241+K01723+K00232+K10527+K10525
Cutin, suberine and wax biosynthesis	43	138	0.000247277	0.00237766	ko00073	Pm017509;Pm017499;Pm023906;Pm001344;Pm023027;Pm010998;Pm023029;Pm026406;Pm011011;Pm011009;Pm010996;Pm003732;Pm026203;Pm022406;Pm028853;Pm026397;Pm029345;Pm019396;Pm017164;Pm017753;Pm019750;Pm019431;Pm026126;Pm024494;Pm017954;Pm006026;Pm019319;Pm017493;Pm023026;Pm006862;Pm030190;Pm001361;Pm023028;Pm013349;Pm020656;Pm006471;Pm010967;Pm020653;Pm026238;Pm017951;Pm026398;Pm019320;Pm028587	K15404+K15398+K13407+K15400+K15406+K15403+K15399+K15402+K13356
Fatty acid elongation	17	40	0.000404524	0.00361182	ko00062	Pm009551;Pm003966;Pm003965;Pm008198;Pm000788;Pm018718;Pm005612;Pm009192;Pm018299;Pm005826;Pm018719;Pm006824;Pm003989;Pm003988;Pm000808;Pm018715;Pm023399	K15397+K10251+K10249+K10244+K10703+K01074
Phenylalanine metabolism	42	138	0.000503352	0.0041946	ko00360	Pm026691;Pm008390;Pm000278;Pm018524;Pm008736;Pm003073;Pm014100;Pm013887;Pm004069;Pm002408;Pm000242;Pm021293;Pm017415;Pm019600;Pm012986;Pm025935;Pm002521;Pm005720;Pm009792;Pm019027;Pm019400;Pm000132;Pm001928;Pm030127;Pm027248;Pm025668;Pm025459;Pm012557;Pm013600;Pm026898;Pm008447;Pm021481;Pm007022;Pm026836;Pm012962;Pm002219;Pm001103;Pm010110;Pm015203;Pm022488;Pm008960;Pm019026	K00430+K10775+K01904+K00815+K00487+K00588+K00811+K15849+K11188+K01593
Pyruvate metabolism	36	114	0.000575408	0.00433747	ko00620	Pm021006;Pm004325;Pm005930;Pm008066;Pm010933;Pm027324;Pm029044;Pm010426;Pm005931;Pm010582;Pm019000;Pm027099;Pm011807;Pm024468;Pm018277;Pm016007;Pm012180;Pm013423;Pm005178;Pm010584;Pm010130;Pm004765;Pm002628;Pm011414;Pm010581;Pm021672;Pm015063;Pm022248;Pm002292;Pm009206;Pm010589;Pm002310;Pm014755;Pm018294;Pm006760;Pm026711	K00026+K01610+K00011+K01006+K00025+K00029+K00627+K00162+K00102+K02160+K14085+K01759+K01638+K00161+K01961+K00128+K00626+K00873+K01069
Benzoxazinoid biosynthesis	34	106	0.000589896	0.00433747	ko00402	Pm006589;Pm000638;Pm004574;Pm014891;Pm000633;Pm004575;Pm000620;Pm022073;Pm014642;Pm020934;Pm018856;Pm014885;Pm000635;Pm018854;Pm009401;Pm018857;Pm006343;Pm009397;Pm000621;Pm020616;Pm009403;Pm004445;Pm000190;Pm028337;Pm014207;Pm020926;Pm009405;Pm009396;Pm031353;Pm009394;Pm009407;Pm020621;Pm009406;Pm004580	K13228+K13227+K13230+K13229
Phenylalanine, tyrosine and tryptophan biosynthesis	18	48	0.00161591	0.0107687	ko00400	Pm014100;Pm029538;Pm002077;Pm005720;Pm004461;Pm001928;Pm001231;Pm003429;Pm001839;Pm013600;Pm018549;Pm001230;Pm028835;Pm009805;Pm011462;Pm006431;Pm029724;Pm000959	K00815+K01695+K01626+K00811+K15849+K05359+K13832+K00891+K01736+K00800+K01850
Carbon fixation in photosynthetic organisms	25	75	0.00163684	0.0107687	ko00710	Pm021006;Pm029512;Pm003507;Pm022934;Pm004325;Pm011086;Pm008066;Pm018875;Pm010933;Pm016232;Pm027324;Pm011052;Pm029141;Pm013423;Pm005178;Pm023107;Pm010130;Pm022884;Pm021694;Pm021041;Pm011414;Pm002292;Pm009206;Pm002310;Pm020079	K00026+K01602+K01807+K05298+K01610+K00927+K01006+K01100+K00025+K00029+K01623+K00855+K01803+K00873
Amino sugar and nucleotide sugar metabolism	46	166	0.00247992	0.0154135	ko00520	Pm022802;Pm007987;Pm008299;Pm021169;Pm027698;Pm027966;Pm029013;Pm029467;Pm008196;Pm029518;Pm005079;Pm007487;Pm000845;Pm003520;Pm023145;Pm007366;Pm026739;Pm012307;Pm025512;Pm005057;Pm020308;Pm017892;Pm007492;Pm005711;Pm025505;Pm004710;Pm031346;Pm007829;Pm008402;Pm014569;Pm006400;Pm013404;Pm008598;Pm027298;Pm014873;Pm008827;Pm027695;Pm024118;Pm008623;Pm007488;Pm023745;Pm015799;Pm023787;Pm006301;Pm0…	K00847+K00975+K01183+K15920+K13648+K12450+K10046+K01809+K12446+K12449+K00770+K01711+K00012+K01209+K08679+K12447+K12373+K00849+K00844+K12448+K01784+K02377+K12451+K01840
Glycosaminoglycan degradation	14	35	0.00258947	0.0154135	ko00531	Pm027116;Pm027165;Pm015576;Pm006281;Pm016492;Pm020856;Pm004650;Pm007138;Pm013355;Pm012632;Pm031346;Pm006413;Pm009504;Pm009932	K12309+K01205+K07964+K10532+K12373
Glyoxylate and dicarboxylate metabolism	25	78	0.00300049	0.0170482	ko00630	Pm021006;Pm029512;Pm011185;Pm019131;Pm002274;Pm025050;Pm010933;Pm015722;Pm024468;Pm023287;Pm016425;Pm008041;Pm010130;Pm026887;Pm020868;Pm007823;Pm011414;Pm015063;Pm027744;Pm013598;Pm013541;Pm002310;Pm015197;Pm003731;Pm018092	K00026+K01602+K11517+K00600+K01915+K00025+K00122+K01638+K02437+K01647+K01681+K15893+K00626+K15918+K15919+K01637+K01091
Stilbenoid, diarylheptanoid and gingerol biosynthesis	75	302	0.00392789	0.0213472	ko00945	Pm005001;Pm008809;Pm006936;Pm001344;Pm019293;Pm024933;Pm010998;Pm000242;Pm021293;Pm020299;Pm024405;Pm011010;Pm021952;Pm017415;Pm011001;Pm026406;Pm011009;Pm021953;Pm026203;Pm026397;Pm020934;Pm003885;Pm017164;Pm011003;Pm002449;Pm024368;Pm007771;Pm007839;Pm027248;Pm019431;Pm013834;Pm018317;Pm024358;Pm024494;Pm010989;Pm017954;Pm002452;Pm019319;Pm023354;Pm017616;Pm005309;Pm002448;Pm020921;Pm024359;Pm0…	K13065+K00517+K09754+K00487+K00588+K16040+K13232
Fatty acid biosynthesis	16	44	0.00412098	0.0214634	ko00061	Pm007351;Pm025965;Pm024148;Pm013595;Pm013217;Pm006901;Pm019000;Pm016007;Pm013593;Pm012180;Pm000180;Pm028196;Pm010615;Pm003735;Pm004109;Pm027455	K03921+K00208+K09458+K10781+K00059+K02160+K01961+K00645+K02372
Glycosphingolipid biosynthesis - ganglio series	10	23	0.00520146	0.0260073	ko00604	Pm027116;Pm027165;Pm015576;Pm006281;Pm020856;Pm013355;Pm012632;Pm031346;Pm009504;Pm009932	K12309+K12373
Alanine, aspartate and glutamate metabolism	23	74	0.00655789	0.0315283	ko00250	Pm003078;Pm000592;Pm025050;Pm025260;Pm005512;Pm005720;Pm015649;Pm010483;Pm011588;Pm023448;Pm000938;Pm014245;Pm008041;Pm026450;Pm010006;Pm018624;Pm019028;Pm022990;Pm005389;Pm010940;Pm006965;Pm013007;Pm013006	K00827+K01953+K01915+K01580+K01955+K00811+K00261+K13566+K01939+K00135+K01756
Biosynthesis of unsaturated fatty acids	20	63	0.00839784	0.0386069	ko01040	Pm012426;Pm007351;Pm012420;Pm015155;Pm012184;Pm020406;Pm012418;Pm015153;Pm013674;Pm006901;Pm006824;Pm003989;Pm023414;Pm029324;Pm003988;Pm010615;Pm003735;Pm000581;Pm000808;Pm002909	K00507+K03921+K07513+K00059+K10251+K10244+K00232+K10257+K10703
Starch and sucrose metabolism	102	441	0.00887461	0.0386069	ko00500	Pm022802;Pm023949;Pm007987;Pm006398;Pm015244;Pm001592;Pm008297;Pm028089;Pm031230;Pm001192;Pm016357;Pm009754;Pm023553;Pm021169;Pm010642;Pm013157;Pm019751;Pm001593;Pm023934;Pm028071;Pm027132;Pm027966;Pm012940;Pm012707;Pm020047;Pm025106;Pm019848;Pm019486;Pm029013;Pm028067;Pm029695;Pm025897;Pm029467;Pm019492;Pm010422;Pm008232;Pm004437;Pm028327;Pm019475;Pm007898;Pm015142;Pm004826;Pm006407;Pm020049;Pm0…	K00847+K01179+K00975+K01188+K01177+K05349+K01051+K01193+K15920+K01187+K01184+K05350+K13648+K01213+K00696+K01087+K00688+K00770+K01176+K01194+K00012+K08679+K00703+K16055+K00844+K00700
Glycerophospholipid metabolism	36	132	0.0089568	0.0386069	ko00564	Pm027544;Pm002526;Pm030124;Pm023382;Pm017312;Pm024251;Pm018131;Pm014596;Pm023383;Pm023758;Pm012334;Pm005776;Pm010134;Pm013360;Pm018621;Pm024951;Pm003723;Pm006302;Pm008130;Pm017738;Pm020751;Pm019073;Pm004067;Pm015814;Pm008832;Pm022461;Pm012540;Pm024520;Pm003787;Pm005423;Pm006604;Pm020222;Pm019146;Pm015596;Pm017820;Pm010473	K01115+K13508+K01058+K01114+K13535+K13519+K13513+K00995+K01126+K06129+K00006+K01613+K00967+K14156+K06130+K00981
Plant hormone signal transduction	205	956	0.0116806	0.0486692	ko04075	Pm027318;Pm008850;Pm020225;Pm024709;Pm001288;Pm021062;Pm001286;Pm031014;Pm019999;Pm003146;Pm003414;Pm019087;Pm027468;Pm011353;Pm013596;Pm007733;Pm002438;Pm008683;Pm011433;Pm014818;Pm017202;Pm022936;Pm026263;Pm021818;Pm006652;Pm027456;Pm009852;Pm029886;Pm019358;Pm002520;Pm016766;Pm026850;Pm021877;Pm010368;Pm021452;Pm029032;Pm021881;Pm021886;Pm000593;Pm020878;Pm018312;Pm018897;Pm020838;Pm011133;Pm0…	K14490+K14504+K14484+K14431+K13449+K14496+K14487+K14489+K13946+K14494+K14432+K13415+K14486+K14488+K14493+K13422+K13416+K14516+K14517+K14497+K13464+K14510+K14503+K13463+K14491+K14508+K14492+K14515+K14485+K14500+K14505+K14498+K14495
Cysteine and methionine metabolism	28	100	0.0136828	0.0551726	ko00270	Pm004723;Pm014100;Pm003235;Pm026834;Pm005720;Pm009239;Pm015461;Pm008469;Pm030813;Pm015160;Pm022041;Pm009401;Pm006343;Pm015917;Pm023816;Pm022046;Pm018222;Pm009403;Pm030502;Pm008640;Pm022929;Pm028865;Pm011082;Pm003474;Pm022167;Pm002199;Pm020621;Pm026349	K05933+K00815+K00789+K00640+K00811+K08967+K01611+K01739+K00558+K01762+K01738+K12524+K13034+K01011+K00549
Sulfur metabolism	12	34	0.0158214	0.0618025	ko00920	Pm026834;Pm016689;Pm030813;Pm015917;Pm009893;Pm009939;Pm006997;Pm008640;Pm028865;Pm003474;Pm002385;Pm016905	K00640+K01014+K01739+K01082+K00387+K01738+K13034+K00860
Oxidative phosphorylation	39	153	0.0207279	0.0774196	ko00190	Pm014683;Pm013751;Pm005034;Pm015832;Pm004630;Pm018324;Pm009795;Pm022290;Pm021903;Pm023567;Pm027616;Pm025126;Pm009916;Pm013145;Pm002373;Pm024582;Pm008107;Pm008595;Pm019124;Pm007097;Pm003439;Pm028727;Pm021677;Pm021381;Pm026650;Pm006916;Pm008094;Pm013631;Pm029420;Pm024619;Pm011818;Pm027985;Pm013236;Pm005414;Pm021771;Pm009101;Pm014529;Pm008337;Pm030708	K02134+K01535+K02109+K02113+K02115+K01507+K03885+K02133+K03937+K03955+K02267+K00419+K00411+K03965+K02256+K03942+K03952+K02265+K03934+K02112+K02152+K00235+K11353+K02135+K03883+K00412
ABC transporters	42	167	0.0210581	0.0774196	ko02010	Pm004997;Pm020483;Pm022642;Pm029750;Pm000346;Pm011602;Pm029602;Pm008648;Pm026080;Pm017139;Pm023013;Pm008649;Pm010322;Pm006183;Pm013213;Pm008507;Pm020017;Pm001268;Pm015837;Pm001259;Pm023956;Pm027536;Pm008652;Pm005594;Pm026214;Pm006084;Pm001265;Pm015860;Pm015802;Pm012323;Pm013428;Pm006877;Pm019798;Pm015826;Pm008512;Pm029769;Pm013430;Pm005000;Pm001262;Pm018505;Pm027460;Pm017483	K05681+K05658+K05666+K05663
Ubiquinone and other terpenoid-quinone biosynthesis	15	48	0.0240411	0.085861	ko00130	Pm004838;Pm008736;Pm014100;Pm013887;Pm019600;Pm012986;Pm030516;Pm005718;Pm008763;Pm007022;Pm025159;Pm026836;Pm012962;Pm001103;Pm006700	K03183+K01904+K00815+K14759+K09833+K01661
Zeatin biosynthesis	45	183	0.025413	0.0860578	ko00908	Pm000638;Pm010578;Pm004574;Pm014891;Pm000633;Pm030577;Pm004575;Pm000620;Pm014720;Pm015523;Pm021309;Pm026309;Pm018856;Pm010582;Pm014885;Pm000635;Pm030581;Pm018854;Pm027179;Pm018857;Pm019327;Pm000621;Pm031359;Pm004445;Pm007628;Pm017555;Pm029314;Pm014869;Pm018236;Pm028337;Pm021394;Pm029626;Pm021307;Pm026303;Pm027211;Pm026302;Pm011332;Pm017637;Pm030583;Pm026307;Pm004580;Pm002233;Pm030574;Pm030538;Pm0…	K13493+K00279+K10717+K13496+K13495+K10760
Cyanoamino acid metabolism	52	216	0.0254731	0.0860578	ko00460	Pm006589;Pm000638;Pm006398;Pm016014;Pm001592;Pm008297;Pm004574;Pm028089;Pm031230;Pm001192;Pm016357;Pm014891;Pm000633;Pm004575;Pm019131;Pm008697;Pm002274;Pm000620;Pm001593;Pm027966;Pm022073;Pm014642;Pm025106;Pm014539;Pm029695;Pm008519;Pm018856;Pm028327;Pm008693;Pm014885;Pm000635;Pm018854;Pm011599;Pm011600;Pm003752;Pm008515;Pm000161;Pm018857;Pm028161;Pm008696;Pm004445;Pm007823;Pm029700;Pm000763;Pm0…	K13030+K01188+K05349+K00600+K08248+K05350+K13027+K01501+K13034+K08249
Anthocyanin biosynthesis	4	8	0.0441995	0.145393	ko00942	Pm011337;Pm019616;Pm007723;Pm008680	K12338+K12930
Linoleic acid metabolism	12	39	0.0459726	0.145813	ko00591	Pm016361;Pm028166;Pm016360;Pm013242;Pm024187;Pm003330;Pm009524;Pm002742;Pm003332;Pm016362;Pm019305;Pm003331	K00454+K00100+K15718
Tryptophan metabolism	18	65	0.04666	0.145813	ko00380	Pm004972;Pm016689;Pm024368;Pm027099;Pm019945;Pm000161;Pm024839;Pm004765;Pm019399;Pm015063;Pm030035;Pm023539;Pm006518;Pm002219;Pm019943;Pm018756;Pm016905;Pm026711	K11816+K11821+K11868+K14085+K11813+K11812+K00128+K01501+K00626+K11820+K01593+K00164
Nitrogen metabolism	18	66	0.0534056	0.162822	ko00910	Pm015705;Pm000592;Pm025050;Pm019627;Pm020358;Pm011588;Pm023448;Pm008041;Pm009671;Pm010006;Pm007097;Pm019399;Pm018318;Pm006518;Pm003949;Pm022115;Pm019698;Pm030708	K01673+K01953+K01915+K00366+K00360+K00261+K00605+K00411+K01501+K00412
Glycerolipid metabolism	23	89	0.0560225	0.165108	ko00561	Pm006743;Pm002526;Pm005930;Pm018131;Pm005931;Pm014596;Pm023758;Pm027099;Pm005776;Pm004765;Pm002628;Pm021672;Pm015814;Pm027205;Pm013598;Pm002534;Pm006604;Pm019146;Pm000649;Pm001203;Pm006760;Pm006071;Pm026711	K07407+K13508+K00011+K00002+K13519+K14085+K13513+K00128+K11155+K15918+K06119+K00679
Butanoate metabolism	11	36	0.0572985	0.165108	ko00650	Pm025260;Pm024187;Pm010426;Pm002742;Pm018277;Pm023314;Pm015063;Pm010940;Pm019305;Pm013007;Pm013006	K01580+K00100+K00162+K00161+K01652+K00626+K00135
Lysine degradation	14	49	0.0584956	0.165108	ko00310	Pm005056;Pm027099;Pm030366;Pm018377;Pm028236;Pm026987;Pm004765;Pm016254;Pm015063;Pm025515;Pm004670;Pm018756;Pm019746;Pm026711	K00306+K14085+K11422+K09188+K11420+K11423+K14157+K00128+K00626+K00164
Fatty acid metabolism	16	58	0.0602471	0.165108	ko00071	Pm012920;Pm006116;Pm020406;Pm027099;Pm012776;Pm021572;Pm023414;Pm004765;Pm003338;Pm029324;Pm027445;Pm015063;Pm022684;Pm025214;Pm004804;Pm026711	K01897+K00121+K07513+K14085+K00232+K00128+K10527+K00626+K00001
Flavone and flavonol biosynthesis	39	165	0.0607597	0.165108	ko00944	Pm019616;Pm006936;Pm027086;Pm028736;Pm024970;Pm019668;Pm020299;Pm018358;Pm020934;Pm021309;Pm026309;Pm027090;Pm027088;Pm023594;Pm018317;Pm028734;Pm012005;Pm020921;Pm031359;Pm007628;Pm023592;Pm018236;Pm014207;Pm021394;Pm020926;Pm021307;Pm030609;Pm026303;Pm008680;Pm027211;Pm031353;Pm024229;Pm002308;Pm026302;Pm005751;Pm011332;Pm026307;Pm002233;Pm007005	K10757+K05280+K05279+K13496+K13083
One carbon pool by folate	8	24	0.0622459	0.165548	ko00670	Pm019131;Pm002274;Pm000128;Pm009671;Pm007823;Pm027817;Pm003949;Pm022514	K00600+K01938+K00605+K00297+K01934
Citrate cycle (TCA cycle)	17	64	0.0735028	0.189409	ko00020	Pm021006;Pm004325;Pm010933;Pm029044;Pm010426;Pm018277;Pm016425;Pm010130;Pm026887;Pm011414;Pm013003;Pm022248;Pm002292;Pm002310;Pm010898;Pm018756;Pm021771	K00026+K01610+K00025+K00627+K00162+K00161+K01647+K01681+K00031+K00164+K00235
Fructose and mannose metabolism	22	87	0.0742483	0.189409	ko00051	Pm022802;Pm005930;Pm024187;Pm005931;Pm029518;Pm002742;Pm002135;Pm007366;Pm029141;Pm009710;Pm026739;Pm027278;Pm021694;Pm021041;Pm002628;Pm021672;Pm013404;Pm027298;Pm008623;Pm019305;Pm006301;Pm006760	K00847+K00011+K00100+K01809+K00850+K01623+K00895+K01711+K01803+K00844+K02377+K01840
Limonene and pinene degradation	38	165	0.0872528	0.218132	ko00903	Pm006936;Pm001344;Pm020299;Pm024405;Pm025067;Pm026203;Pm017164;Pm002449;Pm024368;Pm007771;Pm019431;Pm018317;Pm024358;Pm024494;Pm017954;Pm002452;Pm019319;Pm002448;Pm024359;Pm004765;Pm030190;Pm027779;Pm024361;Pm019323;Pm020656;Pm004701;Pm005358;Pm030609;Pm020653;Pm024229;Pm002308;Pm020303;Pm005751;Pm019320;Pm002393;Pm026711;Pm006795;Pm007005	K00517+K00120+K00128
Tropane, piperidine and pyridine alkaloid biosynthesis	9	30	0.089753	0.218277	ko00960	Pm014100;Pm005720;Pm001928;Pm000667;Pm013600;Pm000678;Pm018655;Pm000679;Pm000677	K00815+K00811+K15849+K08081
Betalain biosynthesis	2	3	0.0908034	0.218277	ko00965	Pm002219;Pm001775	K01593+K15777
Pentose phosphate pathway	16	63	0.111913	0.263947	ko00030	Pm015483;Pm003507;Pm015482;Pm015437;Pm002135;Pm023551;Pm029141;Pm019696;Pm023961;Pm027278;Pm021694;Pm029876;Pm007100;Pm016218;Pm023316;Pm015941	K01057+K01807+K00033+K00850+K00616+K01623+K00036+K00948
Propanoate metabolism	17	68	0.116135	0.265661	ko00640	Pm005841;Pm023091;Pm014752;Pm019000;Pm012360;Pm027099;Pm023085;Pm016007;Pm025258;Pm012180;Pm009699;Pm004810;Pm003195;Pm004765;Pm020977;Pm015063;Pm026711	K00224+K05605+K02160+K14085+K01505+K01961+K01578+K00140+K00128+K00626
Riboflavin metabolism	10	36	0.116891	0.265661	ko00740	Pm025283;Pm005912;Pm024417;Pm005913;Pm014281;Pm003170;Pm018205;Pm002028;Pm024418;Pm000802	K01078+K00861+K00793+K14652
Vitamin B6 metabolism	9	32	0.124999	0.279015	ko00750	Pm013368;Pm013369;Pm030390;Pm005486;Pm000570;Pm002923;Pm026824;Pm007718;Pm014377	K13248+K05275+K06215+K00831+K00868
Taurine and hypotaurine metabolism	5	16	0.161277	0.353678	ko00430	Pm025260;Pm030240;Pm013007;Pm013006;Pm015850	K01580+K10712
Sesquiterpenoid and triterpenoid biosynthesis	14	58	0.177275	0.382058	ko00909	Pm013126;Pm021002;Pm013120;Pm021001;Pm021860;Pm013127;Pm011672;Pm002343;Pm029243;Pm011726;Pm001779;Pm011709;Pm005445;Pm029449	K15813+K15822+K00511+K00801+K14181+K14184
Glucosinolate biosynthesis	7	26	0.195465	0.403795	ko00966	Pm016689;Pm003384;Pm011325;Pm000161;Pm020990;Pm030035;Pm016905	K11821+K00826+K12153+K11813+K11812+K11820
Isoquinoline alkaloid biosynthesis	10	40	0.196685	0.403795	ko00950	Pm009965;Pm014100;Pm009962;Pm009966;Pm005720;Pm001928;Pm009959;Pm013600;Pm002220;Pm002219	K00422+K00815+K00811+K15849+K01592+K01593
Diterpenoid biosynthesis	30	138	0.197052	0.403795	ko00904	Pm004966;Pm016153;Pm012224;Pm029487;Pm018083;Pm009744;Pm011672;Pm027461;Pm023322;Pm001441;Pm026975;Pm029243;Pm028032;Pm012245;Pm011726;Pm001779;Pm023355;Pm011709;Pm006343;Pm015368;Pm022838;Pm001492;Pm020185;Pm010945;Pm009394;Pm029449;Pm013603;Pm010944;Pm019411;Pm008423	K04124+K16083+K05282+K12929+K13070+K04120+K04121+K04125
Glutathione metabolism	28	129	0.209397	0.422171	ko00480	Pm022985;Pm006505;Pm022331;Pm012985;Pm022408;Pm004472;Pm019990;Pm006139;Pm015437;Pm006599;Pm006601;Pm009087;Pm002599;Pm000243;Pm025128;Pm019987;Pm023961;Pm011203;Pm000967;Pm013003;Pm016218;Pm002823;Pm010898;Pm018622;Pm012994;Pm026923;Pm009356;Pm017336	K00799+K01581+K00434+K00033+K00031+K00036
Sphingolipid metabolism	14	60	0.213596	0.423801	ko00600	Pm027116;Pm027165;Pm015576;Pm006743;Pm006281;Pm020856;Pm013355;Pm016100;Pm012632;Pm009504;Pm030508;Pm010012;Pm009932;Pm006071	K12309+K01190+K07407+K00654+K04710+K04712
Indole alkaloid biosynthesis	8	32	0.232791	0.45467	ko00901	Pm019275;Pm031089;Pm026494;Pm027101;Pm000238;Pm021555;Pm026483;Pm026840	K08233+K01757
Glycolysis / Gluconeogenesis	35	167	0.241407	0.464245	ko00010	Pm004325;Pm005930;Pm011086;Pm006116;Pm029044;Pm010426;Pm005931;Pm027099;Pm002135;Pm000597;Pm018277;Pm015405;Pm029141;Pm012776;Pm024461;Pm010223;Pm027278;Pm021694;Pm021041;Pm004765;Pm002628;Pm021672;Pm016214;Pm022684;Pm013404;Pm025214;Pm008752;Pm027298;Pm022248;Pm002292;Pm009206;Pm019192;Pm024784;Pm006760;Pm026711	K01610+K00002+K00927+K00121+K00627+K00162+K14085+K00850+K01568+K00161+K01834+K01623+K00134+K01803+K00128+K00001+K00844+K01792+K00873+K01785
Terpenoid backbone biosynthesis	18	82	0.254792	0.48256	ko00900	Pm026818;Pm026958;Pm026962;Pm003701;Pm024901;Pm002238;Pm026567;Pm024727;Pm003361;Pm009636;Pm020919;Pm029314;Pm015063;Pm008096;Pm023943;Pm011134;Pm021716;Pm012401	K11778+K00021+K01823+K10960+K01662+K13789+K00099+K00869+K00787+K05356+K00626+K01770+K00919
Glycine, serine and threonine metabolism	21	99	0.287054	0.535549	ko00260	Pm005056;Pm014538;Pm024667;Pm003078;Pm019131;Pm002274;Pm029538;Pm027099;Pm015405;Pm009671;Pm010223;Pm026824;Pm020868;Pm007823;Pm027744;Pm022929;Pm013598;Pm013541;Pm019192;Pm003949;Pm018092	K00306+K00058+K00130+K00827+K00600+K01695+K14085+K01834+K00605+K00831+K15893+K12524+K15918+K15919
Valine, leucine and isoleucine biosynthesis	7	30	0.318122	0.575476	ko00290	Pm010426;Pm003384;Pm018277;Pm023314;Pm011325;Pm020990;Pm029749	K00162+K00826+K00161+K01652+K00053
Pantothenate and CoA biosynthesis	10	45	0.320103	0.575476	ko00770	Pm003384;Pm023314;Pm011325;Pm006821;Pm020990;Pm029749;Pm026644;Pm006695;Pm024738;Pm012237	K00826+K01652+K06133+K00053+K02201+K09680+K01464
Ribosome biogenesis in eukaryotes	43	215	0.322266	0.575476	ko03008	Pm008193;Pm003972;Pm013298;Pm013460;Pm003971;Pm015410;Pm008247;Pm008950;Pm024987;Pm022465;Pm014728;Pm022702;Pm027583;Pm016516;Pm005415;Pm003455;Pm008781;Pm020370;Pm024482;Pm026627;Pm006728;Pm001821;Pm005418;Pm019541;Pm004236;Pm016456;Pm019747;Pm008522;Pm021490;Pm023845;Pm000126;Pm006776;Pm004377;Pm009911;Pm006232;Pm012072;Pm022703;Pm020256;Pm020221;Pm021824;Pm029734;Pm004655;Pm000764	K14555+K14568+K14572+K14575+K14560+K14546+K14554+K11129+K14548+K06943+K14574+K14558+K07562+K14565+K14552+K14538+K14564+K14544+K14521+K14550+K14569+K14561+K03539+K14563+K11883+K14570+K14539+K12619+K14553+K14573
Brassinosteroid biosynthesis	13	61	0.340319	0.599154	ko00905	Pm030577;Pm030582;Pm014720;Pm011137;Pm026614;Pm030581;Pm026701;Pm016973;Pm030587;Pm018914;Pm030583;Pm030574;Pm030538	K15639+K09587+K12637+K09591+K09588
Ether lipid metabolism	8	36	0.34995	0.607552	ko00565	Pm027544;Pm030124;Pm017312;Pm023758;Pm013360;Pm006302;Pm024520;Pm003787	K01115+K01114+K13519
Glycosphingolipid biosynthesis - globo series	4	17	0.391728	0.670767	ko00603	Pm006743;Pm009978;Pm031346;Pm006071	K07407+K01988+K12373
Porphyrin and chlorophyll metabolism	15	74	0.40044	0.67642	ko00860	Pm019275;Pm024187;Pm004772;Pm002742;Pm024901;Pm005659;Pm012867;Pm009478;Pm001166;Pm014821;Pm020259;Pm000238;Pm012172;Pm019305;Pm005235	K13544+K00218+K01698+K10960+K13071+K00231+K13606+K00228+K08099+K03404+K00510
Pentose and glucuronate interconversions	44	230	0.442683	0.737805	ko00040	Pm009754;Pm020410;Pm013157;Pm019751;Pm005930;Pm023934;Pm027132;Pm012707;Pm020047;Pm019848;Pm019486;Pm025897;Pm005931;Pm008232;Pm004437;Pm019475;Pm020049;Pm024400;Pm026996;Pm017854;Pm015689;Pm020693;Pm026301;Pm012307;Pm004765;Pm014855;Pm002628;Pm026997;Pm024804;Pm021672;Pm006400;Pm020025;Pm027135;Pm011120;Pm011487;Pm007673;Pm020046;Pm003100;Pm015592;Pm006700;Pm027533;Pm026333;Pm006760;Pm026711	K01051+K01728+K00011+K01184+K01213+K00012+K00128
beta-Alanine metabolism	12	61	0.465192	0.765118	ko00410	Pm014752;Pm025260;Pm027099;Pm009699;Pm004810;Pm004765;Pm012987;Pm013007;Pm014786;Pm012237;Pm013006;Pm026711	K05605+K01580+K14085+K01578+K00140+K00128+K13367+K01464
Regulation of autophagy	17	89	0.49347	0.801088	ko04140	Pm024709;Pm010069;Pm006652;Pm029886;Pm018380;Pm005400;Pm003063;Pm010242;Pm003066;Pm009223;Pm020812;Pm009926;Pm029186;Pm027719;Pm000271;Pm019034;Pm014361	K08332+K08341+K08334+K07198+K08269
Tyrosine metabolism	15	81	0.551763	0.884235	ko00350	Pm009965;Pm014100;Pm009962;Pm006116;Pm009966;Pm005720;Pm001928;Pm009959;Pm012776;Pm013600;Pm002220;Pm022684;Pm010940;Pm025214;Pm002219	K00422+K00815+K00121+K00811+K15849+K01592+K00001+K00135+K01593
Lysine biosynthesis	4	21	0.566358	0.896136	ko00300	Pm027099;Pm002764;Pm022929;Pm019379	K14085+K01778+K12524+K00215
Monoterpenoid biosynthesis	7	38	0.576333	0.90052	ko00902	Pm028477;Pm009850;Pm012601;Pm018031;Pm018030;Pm018033;Pm010615	K15086+K15095
Valine, leucine and isoleucine degradation	12	66	0.583922	0.901115	ko00280	Pm014752;Pm020406;Pm027099;Pm003384;Pm011325;Pm004810;Pm020990;Pm004765;Pm015063;Pm013335;Pm008212;Pm026711	K05605+K07513+K14085+K00826+K00140+K00128+K00626+K00020+K09699
Other types of O-glycan biosynthesis	4	22	0.605575	0.923132	ko00514	Pm030024;Pm015709;Pm018058;Pm000569	K13667+K09667
Mismatch repair	10	57	0.633819	0.954547	ko03430	Pm018045;Pm009038;Pm018050;Pm018048;Pm010019;Pm015723;Pm027399;Pm030201;Pm025107;Pm024411	K04802+K08737+K07456+K07466+K08735+K10746+K10755+K10756
Peroxisome	20	114	0.650798	0.968449	ko04146	Pm005056;Pm012920;Pm011185;Pm020406;Pm026126;Pm016137;Pm018644;Pm009699;Pm021572;Pm023414;Pm003338;Pm003361;Pm029324;Pm001361;Pm013003;Pm027368;Pm010898;Pm004804;Pm000260;Pm008138	K00306+K01897+K11517+K07513+K13356+K13237+K13354+K01578+K00232+K00869+K00031+K11187+K04564+K13346
Inositol phosphate metabolism	16	93	0.675791	0.99289	ko00562	Pm017312;Pm013163;Pm002058;Pm005973;Pm004810;Pm021041;Pm009270;Pm022458;Pm024520;Pm015807;Pm004298;Pm004299;Pm020275;Pm018927;Pm002760;Pm019099	K01114+K00921+K01099+K00469+K00140+K01803+K00913+K05857+K00889
Non-homologous end-joining	2	12	0.683109	0.99289	ko03450	Pm003432;Pm017924	K10866+K10885
Arginine and proline metabolism	19	112	0.708122	1	ko00330	Pm022331;Pm022408;Pm025050;Pm005720;Pm015461;Pm027099;Pm023448;Pm008041;Pm004765;Pm030502;Pm010438;Pm016042;Pm002627;Pm020696;Pm025701;Pm011047;Pm026518;Pm026711;Pm014295	K01581+K01915+K00811+K01611+K14085+K00261+K00128+K00819+K14329+K12657+K14677+K00286+K00818+K00620+K01259
C5-Branched dibasic acid metabolism	1	6	0.708935	1	ko00660	Pm023314	K01652
Glycosylphosphatidylinositol(GPI)-anchor biosynthesis	20	120	0.74126	1	ko00563	Pm024043;Pm024041;Pm000362;Pm018783;Pm011833;Pm022035;Pm016307;Pm018952;Pm024870;Pm022921;Pm018378;Pm026982;Pm019671;Pm023205;Pm004490;Pm018207;Pm023214;Pm017308;Pm019738;Pm003034	K05283
Synthesis and degradation of ketone bodies	1	7	0.763063	1	ko00072	Pm015063	K00626
Histidine metabolism	4	27	0.766548	1	ko00340	Pm027099;Pm004765;Pm002219;Pm026711	K14085+K00128+K01593
Nicotinate and nicotinamide metabolism	2	15	0.797771	1	ko00760	Pm029189;Pm006744	K00767+K03517
Sulfur relay system	2	16	0.826894	1	ko04122	Pm011082;Pm029422	K01011+K11996
Steroid biosynthesis	8	55	0.827189	1	ko00100	Pm004838;Pm017911;Pm018205;Pm005996;Pm020977;Pm007102;Pm005999;Pm007122	K00559+K14423+K07748+K09828+K05917
Phosphatidylinositol signaling system	17	110	0.834083	1	ko04070	Pm003131;Pm018328;Pm013163;Pm002058;Pm023433;Pm024682;Pm009270;Pm025166;Pm022458;Pm015807;Pm004298;Pm004299;Pm020275;Pm018927;Pm017820;Pm002760;Pm019099	K02183+K00921+K01099+K00913+K05857+K00981+K00889
Spliceosome	62	370	0.83759	1	ko03040	Pm020483;Pm022642;Pm014502;Pm018787;Pm000857;Pm029750;Pm000346;Pm011248;Pm011602;Pm030550;Pm029602;Pm026080;Pm009534;Pm018768;Pm017139;Pm006808;Pm020877;Pm008761;Pm018553;Pm030469;Pm001268;Pm012522;Pm001259;Pm008195;Pm027536;Pm028118;Pm003321;Pm026214;Pm006084;Pm003829;Pm001265;Pm010064;Pm029625;Pm006914;Pm019876;Pm012323;Pm011693;Pm019433;Pm009976;Pm028111;Pm021177;Pm013428;Pm025825;Pm018433;Pm0…	K12843+K13025+K03283+K12862+K12897+K12881+K12896+K12868+K12818+K12872+K12812+K12847+K12890+K12836+K12662+K12876+K12621+K12816+K12823+K12829+K12857+K12875+K12827+K11087+K12874+K12855+K06063
DNA replication	12	81	0.846424	1	ko03030	Pm018045;Pm007127;Pm027633;Pm018050;Pm021843;Pm010383;Pm018048;Pm015723;Pm024513;Pm024411;Pm006899;Pm026745	K04802+K02540+K02209+K02212+K02541+K07466+K03506+K10755+K10756+K02321+K02685
SNARE interactions in vesicular transport	10	73	0.893949	1	ko04130	Pm024603;Pm028008;Pm020632;Pm017948;Pm026644;Pm001661;Pm016237;Pm003495;Pm027373;Pm009740	K08488+K08504+K08507+K08486+K08503+K08490
Circadian rhythm - mammal	4	34	0.899881	1	ko04710	Pm023393;Pm028333;Pm023396;Pm006168	K03347+K03094
RNA degradation	27	181	0.918308	1	ko03018	Pm013386;Pm013615;Pm001607;Pm003209;Pm006808;Pm002689;Pm022442;Pm004859;Pm005309;Pm015119;Pm018537;Pm028026;Pm006227;Pm019876;Pm014874;Pm006232;Pm025825;Pm016383;Pm026032;Pm001391;Pm025194;Pm004545;Pm003302;Pm030511;Pm019209;Pm000318;Pm020766	K13126+K04043+K14442+K12608+K12585+K12606+K12613+K12581+K12603+K12621+K12617+K12619+K12598+K12611+K03654+K04077+K12602+K01148
Base excision repair	10	77	0.926767	1	ko03410	Pm018045;Pm010916;Pm030553;Pm027733;Pm026759;Pm018913;Pm018050;Pm018048;Pm024513;Pm002196	K04802+K01246+K10772+K10802+K03506+K03575
Isoflavonoid biosynthesis	11	84	0.930235	1	ko00943	Pm016153;Pm021452;Pm029032;Pm021360;Pm021358;Pm021450;Pm021362;Pm021359;Pm007967;Pm004179;Pm021449	K13267+K13258+K13263
Phagosome	24	170	0.949893	1	ko04145	Pm014251;Pm025952;Pm024603;Pm020691;Pm024407;Pm015866;Pm012308;Pm021407;Pm013163;Pm002313;Pm002717;Pm028008;Pm021086;Pm024691;Pm010234;Pm003716;Pm005322;Pm030776;Pm013236;Pm025398;Pm001661;Pm016237;Pm024101;Pm009740	K01365+K05692+K08488+K07374+K07375+K00921+K04392+K08057+K10956+K02152
Thiamine metabolism	1	15	0.954339	1	ko00730	Pm003619	K03707
mRNA surveillance pathway	29	206	0.964951	1	ko03015	Pm013386;Pm014502;Pm008157;Pm000898;Pm018768;Pm006808;Pm024645;Pm022442;Pm002966;Pm008194;Pm005309;Pm004679;Pm015874;Pm030469;Pm010509;Pm007316;Pm017046;Pm022904;Pm025034;Pm029625;Pm016383;Pm018433;Pm013026;Pm002078;Pm004572;Pm016328;Pm021597;Pm009149;Pm027505	K13126+K13025+K14416+K12881+K14407+K14399+K06269+K14326+K14325+K14411+K12812+K14404+K14406+K12876+K12875+K14396
Selenocompound metabolism	2	27	0.972321	1	ko00450	Pm015917;Pm022167	K01739+K00549
Folate biosynthesis	1	18	0.97538	1	ko00790	Pm011298	K01307
Endocytosis	22	167	0.9758	1	ko04144	Pm027544;Pm018787;Pm000857;Pm030124;Pm009534;Pm019601;Pm005874;Pm008294;Pm006802;Pm013360;Pm006302;Pm009904;Pm028118;Pm026634;Pm009930;Pm003787;Pm028111;Pm018973;Pm012865;Pm020560;Pm019099;Pm018798	K01115+K03283+K12196+K01528+K11866+K12199+K12184+K12486+K12489+K15053+K12192+K00889
Ubiquitin mediated proteolysis	40	281	0.978454	1	ko04120	Pm019347;Pm019796;Pm006652;Pm021146;Pm029886;Pm012935;Pm008620;Pm022792;Pm023393;Pm012673;Pm021148;Pm008128;Pm027685;Pm028333;Pm025304;Pm029097;Pm000559;Pm023396;Pm019794;Pm019213;Pm009723;Pm019671;Pm015398;Pm027220;Pm031372;Pm013022;Pm025056;Pm003062;Pm018663;Pm026393;Pm002489;Pm018412;Pm003244;Pm023911;Pm009408;Pm006168;Pm008599;Pm006516;Pm029939;Pm007114	K10143+K10576+K09561+K04506+K10581+K10609+K03875+K03347+K10144+K10140+K03094+K10610+K06689+K03363+K10601+K10615+K06688+K10583+K03349+K03869
Nucleotide excision repair	13	110	0.979612	1	ko03420	Pm018045;Pm008620;Pm027685;Pm010013;Pm018050;Pm025304;Pm000559;Pm018048;Pm015723;Pm027220;Pm020165;Pm024513;Pm024411	K04802+K10609+K10140+K03144+K10610+K07466+K10844+K03506+K10755+K10756
Natural killer cell mediated cytotoxicity	4	46	0.980959	1	ko04650	Pm030514;Pm006298;Pm024134;Pm024691	K04371+K06268+K04392
Arachidonic acid metabolism	1	20	0.983692	1	ko00590	Pm010615	K00079
Protein export	5	56	0.985962	1	ko03060	Pm024046;Pm030776;Pm018381;Pm012438;Pm021641	K03217+K10956+K12272+K03105
Basal transcription factors	6	64	0.986545	1	ko03022	Pm010013;Pm026604;Pm026198;Pm024631;Pm020165;Pm013248	K03144+K03124+K03126+K10844+K03133
Homologous recombination	9	88	0.989272	1	ko03440	Pm020635;Pm027001;Pm027192;Pm015723;Pm014691;Pm014659;Pm012651;Pm021821;Pm003432	K03165+K04482+K03553+K07466+K10875+K10901+K10866
N-Glycan biosynthesis	4	56	0.995827	1	ko00510	Pm027584;Pm025648;Pm010293;Pm007028	K00737+K05546+K07441+K12669
Aminoacyl-tRNA biosynthesis	6	93	0.999799	1	ko00970	Pm008775;Pm012779;Pm022325;Pm021052;Pm021053;Pm003362	K04567+K02433
RNA transport	46	385	0.999861	1	ko03013	Pm013312;Pm013386;Pm014502;Pm004551;Pm013672;Pm018768;Pm013670;Pm006808;Pm022035;Pm016307;Pm022442;Pm017771;Pm008194;Pm016516;Pm016291;Pm015642;Pm005309;Pm004679;Pm018429;Pm030469;Pm005534;Pm007316;Pm024414;Pm019747;Pm004098;Pm019460;Pm008522;Pm009138;Pm016513;Pm021853;Pm023214;Pm003266;Pm000918;Pm017772;Pm029625;Pm014864;Pm003702;Pm016383;Pm005941;Pm018433;Pm005290;Pm021597;Pm020176;Pm002209;Pm0…	K03257+K13126+K13025+K09291+K03254+K03239+K12881+K14297+K14306+K14326+K07562+K14325+K12812+K03260+K03539+K14298+K05019+K03754+K03231+K12876+K03240+K03246+K12875+K14292+K14319
Proteasome	7	105	0.999878	1	ko03050	Pm018834;Pm019601;Pm000686;Pm010223;Pm010631;Pm002651;Pm024539	K03064+K03065+K03036+K03030
Protein processing in endoplasmic reticulum	45	415	0.999996	1	ko04141	Pm018787;Pm000857;Pm006652;Pm029886;Pm017605;Pm016596;Pm023393;Pm012673;Pm029194;Pm009534;Pm026205;Pm019601;Pm021806;Pm028333;Pm013811;Pm014275;Pm023396;Pm019794;Pm028525;Pm028118;Pm019671;Pm027301;Pm003716;Pm006785;Pm003062;Pm012056;Pm030776;Pm025648;Pm003427;Pm028111;Pm006168;Pm002590;Pm001527;Pm000491;Pm013204;Pm015126;Pm001606;Pm007028;Pm011331;Pm000623;Pm003818;Pm007114;Pm013904;Pm018798;Pm0…	K03283+K09561+K10666+K08653+K03347+K09523+K13525+K09503+K03094+K09517+K06689+K10601+K14016+K08057+K14026+K10956+K05546+K09518+K13993+K12669+K04079
Plant-pathogen interaction	216	1689	1	1	ko04626	Pm021062;Pm011421;Pm014610;Pm020556;Pm003943;Pm015062;Pm011506;Pm013680;Pm017977;Pm008683;Pm011433;Pm030514;Pm012584;Pm010430;Pm000448;Pm004941;Pm004715;Pm009852;Pm025987;Pm019358;Pm002520;Pm013128;Pm021406;Pm010712;Pm026559;Pm006298;Pm009860;Pm020878;Pm011408;Pm009735;Pm023533;Pm015110;Pm003131;Pm018328;Pm014876;Pm008529;Pm022756;Pm028605;Pm008622;Pm010538;Pm018010;Pm010269;Pm011687;Pm030219;Pm0…	K13449+K13420+K13424+K05391+K13457+K13428+K04371+K13430+K13422+K13416+K13448+K13426+K13425+K13414+K02183+K13464+K13412+K13417+K13463+K13447+K13413+K13423+K13459+K02358+K13473+K13429+K04079
Ribosome	26	344	1	1	ko03010	Pm026218;Pm031095;Pm020513;Pm019514;Pm015694;Pm000320;Pm007155;Pm021813;Pm013017;Pm013394;Pm030898;Pm029454;Pm003896;Pm008429;Pm029744;Pm016152;Pm010857;Pm017417;Pm010954;Pm018230;Pm002009;Pm019105;Pm011395;Pm021771;Pm021376;Pm017512	K02877+K02866+K02935+K02879+K02881+K02874+K02993+K02888+K02895+K02925+K02945+K02995+K02899+K02987+K02906+K02996+K02931+K02904+K02952+K02968+K02954+K02878
Pyrimidine metabolism	40	467	1	1	ko00240	Pm027597;Pm005512;Pm015649;Pm010483;Pm017513;Pm000938;Pm014245;Pm024113;Pm028759;Pm026450;Pm027802;Pm006802;Pm015610;Pm019028;Pm010889;Pm005389;Pm016549;Pm014735;Pm028191;Pm015016;Pm012066;Pm017630;Pm029367;Pm012103;Pm026883;Pm026468;Pm019516;Pm013713;Pm027222;Pm007003;Pm024513;Pm020101;Pm006899;Pm016550;Pm030456;Pm009460;Pm021524;Pm012237;Pm026745;Pm028389	K03006+K01955+K13800+K00940+K03013+K01240+K00876+K01937+K00943+K00857+K03043+K03015+K03026+K01489+K03004+K03506+K02321+K01464+K02685+K03016
Purine metabolism	37	467	1	1	ko00230	Pm027597;Pm010807;Pm016166;Pm024113;Pm028759;Pm006802;Pm004315;Pm022990;Pm016549;Pm014735;Pm012066;Pm006590;Pm017630;Pm029367;Pm009206;Pm012103;Pm016185;Pm026883;Pm026468;Pm002898;Pm019516;Pm013713;Pm027643;Pm006965;Pm007003;Pm024513;Pm023316;Pm009763;Pm002385;Pm006899;Pm016550;Pm030456;Pm009460;Pm021524;Pm008038;Pm026745;Pm028389	K03006+K02083+K01509+K00940+K03013+K01952+K01939+K03043+K01490+K00873+K03015+K00939+K03026+K01756+K03004+K03506+K00948+K01488+K00860+K02321+K00942+K02685+K03016
RNA polymerase	20	340	1	1	ko03020	Pm027597;Pm028759;Pm006802;Pm016549;Pm014735;Pm012066;Pm017630;Pm029367;Pm012103;Pm026883;Pm026468;Pm019516;Pm013713;Pm007003;Pm024513;Pm016550;Pm030456;Pm009460;Pm021524;Pm028389	K03006+K03013+K03043+K03015+K03026+K03004+K03016

## Sheet: KEGG terms
Original Research Article
Transcriptome Profiles Reveal the Crucial Roles of Hormone and Sugar in the Bud Dormancy of Prunus mume
Zhiyong Zhang, XiaoKang Zhuo, Kai Zhao, Tangchun Zheng, Yu Han, Cunquan Yuan and Qixiang Zhang*
Beijing Key Laboratory of Ornamental Plants Germplasm Innovation & Molecular Breeding , National Engineering Research Center for Floriculture , Beijing Laboratory of Urban and Rural Ecological Environment , Key Laboratory of Genetics and Breeding in Forest Trees and Ornamental Plants of Ministry of Education , School of Landscape Architecture , Beijing Forestry University, Beijing, 100083, China
Supplementary Table S3: Signaling pathway enrichment analysis of all 5831 DEGs.
KEGG_A_class	KEGG_B_class	Pathway	out (2269)	All (9166)	Pvalue	Qvalue	Pathway ID	Genes	K_IDs
Metabolism	Carbohydrate metabolism	Galactose metabolism	44	95	3.66135e-06	0.000282318	ko00052	Pm000414;Pm002135;Pm002349;Pm003195;Pm004710;Pm004755;Pm006071;Pm006281;Pm006297;Pm006743;Pm008402;Pm008424;Pm008827;Pm009504;Pm009932;Pm010642;Pm012632;Pm012936;Pm012940;Pm013337;Pm013355;Pm013404;Pm015576;Pm015657;Pm018344;Pm019492;Pm020175;Pm020856;Pm023037;Pm023553;Pm023787;Pm024118;Pm024784;Pm025648;Pm025896;Pm027116;Pm027165;Pm027278;Pm027298;Pm027594;Pm028067;Pm028071;Pm029051;Pm029368	K06611+K00850+K01684+K01784+K12447+K12309+K07407+K12309+K01784+K07407+K00849+K01193+K00849+K12309+K12309+K01187+K12309+K06611+K01193+K01193+K12309+K00844+K12309+K06611+K01193+K01193+K01784+K12309+K01187+K01193+K01784+K01784+K01785+K01187+K06611+K12309+K12309+K00850+K00844+K06611+K01193+K01193+K01187+K01193
Metabolism	Biosynthesis of other secondary metabolites	Phenylpropanoid biosynthesis	147	432	6.01075e-06	0.000282318	ko00940	Pm000132;Pm000186;Pm000200;Pm000242;Pm000278;Pm000763;Pm001103;Pm001192;Pm001592;Pm001593;Pm001595;Pm001694;Pm002258;Pm002261;Pm002263;Pm002264;Pm002266;Pm002408;Pm002521;Pm003073;Pm003732;Pm003752;Pm003802;Pm003885;Pm003887;Pm004069;Pm004087;Pm005001;Pm005035;Pm005103;Pm006096;Pm006164;Pm006294;Pm006398;Pm006848;Pm006862;Pm006868;Pm006998;Pm007022;Pm007839;Pm008297;Pm008312;Pm008373;Pm008390;Pm0…	K00430+K13068+K09753+K00487+K00430+K01188+K01904+K01188+K01188+K01188+K01188+K00083+K00083+K00083+K00083+K00083+K00083+K00430+K00430+K00430+K13065+K01188+K09753+K09754+K09754+K00430+K05349+K13065+K00430+K09755+K13065+K00083+K00430+K01188+K13065+K13065+K13065+K00588+K01904+K13065+K05349+K13065+K00430+K00430+K11188+K09753+K01904+K13065+K00487+K05350+K00430+K00430+K13065+K13065+K13065+K13065+K13065+…
Metabolism	Energy metabolism	Photosynthesis	34	69	8.74877e-06	0.000282318	ko00195	Pm000292;Pm001455;Pm003694;Pm004630;Pm004790;Pm005982;Pm006144;Pm006819;Pm007007;Pm009526;Pm009795;Pm009838;Pm010496;Pm010667;Pm011233;Pm011818;Pm011838;Pm012708;Pm013544;Pm014781;Pm015305;Pm015373;Pm018324;Pm018744;Pm018747;Pm020219;Pm020441;Pm020496;Pm022290;Pm024416;Pm026536;Pm026766;Pm029462;Pm027985	K08905+K14332+K02699+K02109+K03542+K08901+K02638+K02723+K02639+K02692+K02115+K08901+K02698+K02694+K03541+K02115+K02717+K02701+K02695+K02717+K02636+K08902+K02113+K02717+K02717+K02721+K02693+K08903+K02113+K02723+K02716+K02641+K08901+K02112
Metabolism	Energy metabolism	Photosynthesis - antenna proteins	15	21	8.75406e-06	0.000282318	ko00196	Pm002935;Pm004108;Pm007012;Pm010289;Pm010290;Pm011643;Pm012891;Pm014613;Pm014908;Pm015030;Pm018912;Pm021286;Pm022809;Pm024894;Pm027109	K08915+K08917+K08908+K08912+K08912+K08914+K08912+K08912+K08909+K08913+K08915+K08907+K08916+K08910+K08908
Metabolism	Global and Overview	Fatty acid metabolism	53	128	2.2817e-05	0.000533008	ko01212	Pm000180;Pm000581;Pm000808;Pm002909;Pm003338;Pm003735;Pm003988;Pm003989;Pm004109;Pm004804;Pm005071;Pm005575;Pm005775;Pm006690;Pm006824;Pm006901;Pm007351;Pm011137;Pm012180;Pm012184;Pm012418;Pm012420;Pm012426;Pm012920;Pm013217;Pm013593;Pm013595;Pm013674;Pm015063;Pm015153;Pm015155;Pm016007;Pm016973;Pm019000;Pm020406;Pm021572;Pm022070;Pm022209;Pm022277;Pm022736;Pm023399;Pm023414;Pm024148;Pm024534;Pm0…	K00645+K10257+K10703+K10257+K01897+K03921+K10246+K10246+K02372+K01897+K08766+K00232+K10246+K08766+K10251+K00059+K03921+K00232+K01961+K00507+K00507+K00507+K00507+K01897+K09458+K10781+K10781+K00507+K00626+K00507+K00507+K02160+K10258+K02160+K07513+K01897+K02371+K00059+K00059+K00249+K01074+K00232+K09458+K10781+K00232+K00208+K10527+K10781+K00232+K00232+K00232+K00208+K00232
Metabolism	Metabolism of terpenoids and polyketides	Zeatin biosynthesis	48	113	2.47911e-05	0.000533008	ko00908	Pm000620;Pm000621;Pm000633;Pm000635;Pm000638;Pm002977;Pm005580;Pm006287;Pm007628;Pm011332;Pm014720;Pm014869;Pm015523;Pm017153;Pm017555;Pm017557;Pm017637;Pm018236;Pm018854;Pm018855;Pm018856;Pm018857;Pm019260;Pm019327;Pm021307;Pm021308;Pm021309;Pm021393;Pm021394;Pm021395;Pm023083;Pm026302;Pm026303;Pm026304;Pm026307;Pm026308;Pm026309;Pm027179;Pm027211;Pm030534;Pm030538;Pm030574;Pm030577;Pm030583;Pm0…	K13493+K13493+K13493+K13493+K13493+K10717+K00279+K00279+K13496+K13496+K10717+K13493+K10717+K13495+K10717+K10717+K10717+K13496+K13493+K13493+K13493+K13493+K10717+K10717+K13496+K13496+K13496+K13496+K13496+K13496+K13496+K13496+K13496+K13496+K13496+K13496+K13496+K00279+K13496+K10717+K10717+K10717+K10717+K10717+K10717+K13495+K13496+K13496
Metabolism	Carbohydrate metabolism	Amino sugar and nucleotide sugar metabolism	72	194	7.4883e-05	0.00131759	ko00520	Pm003195;Pm003520;Pm003673;Pm004710;Pm005057;Pm005079;Pm005711;Pm005774;Pm006297;Pm006301;Pm006400;Pm006799;Pm007366;Pm007414;Pm007487;Pm007488;Pm007492;Pm007829;Pm007987;Pm008299;Pm008402;Pm008598;Pm008623;Pm008827;Pm009574;Pm011462;Pm012307;Pm012870;Pm013404;Pm014569;Pm014873;Pm015142;Pm015387;Pm015389;Pm015799;Pm015992;Pm017892;Pm018318;Pm019483;Pm019698;Pm020175;Pm020308;Pm020358;Pm020702;Pm0…	K01784+K10046+K13379+K12447+K12450+K12446+K01183+K13648+K01784+K01840+K00012+K01179+K00847+K01183+K01183+K01183+K01183+K08679+K00975+K01183+K00849+K08679+K02377+K00849+K00770+K00790+K00012+K01183+K00844+K12450+K12448+K01179+K01183+K13379+K13648+K13648+K08679+K00326+K01179+K00326+K01784+K13648+K00326+K00770+K01183+K01183+K01179+K00847+K00770+K00770+K12451+K01784+K01179+K01179+K01784+K01179+K00012+…
Metabolism	Carbohydrate metabolism	Ascorbate and aldarate metabolism	41	96	8.17111e-05	0.00131759	ko00053	Pm000051;Pm000528;Pm000700;Pm000749;Pm000751;Pm000967;Pm001926;Pm002537;Pm002575;Pm002678;Pm003520;Pm004472;Pm004710;Pm004765;Pm005135;Pm005973;Pm006120;Pm006400;Pm010523;Pm011108;Pm012307;Pm015098;Pm018294;Pm018341;Pm018452;Pm018877;Pm018994;Pm019491;Pm020941;Pm021009;Pm021751;Pm021766;Pm022598;Pm024980;Pm026480;Pm026641;Pm026711;Pm026923;Pm027099;Pm027274;Pm029406	K00423+K00423+K00423+K00423+K00423+K00434+K00423+K00423+K00423+K00423+K10046+K00434+K12447+K00128+K00103+K00469+K00423+K00012+K14190+K00423+K00012+K00423+K00103+K00423+K00423+K00423+K00423+K00423+K00423+K00064+K00423+K00423+K00423+K00012+K00423+K00423+K00128+K00434+K14085+K00469+K00423
Metabolism	Biosynthesis of other secondary metabolites	Flavonoid biosynthesis	81	226	0.000110252	0.00158027	ko00941	Pm000242;Pm000788;Pm002666;Pm003732;Pm003885;Pm003887;Pm003965;Pm003966;Pm005001;Pm005612;Pm005826;Pm005849;Pm006096;Pm006848;Pm006862;Pm006868;Pm006998;Pm007839;Pm008198;Pm008312;Pm008809;Pm008960;Pm009192;Pm009551;Pm009565;Pm009566;Pm009568;Pm010967;Pm010989;Pm010996;Pm010998;Pm011001;Pm011003;Pm011005;Pm011009;Pm011010;Pm011011;Pm011266;Pm012349;Pm013827;Pm013834;Pm016042;Pm017415;Pm017616;Pm0…	K00487+K00660+K05278+K13065+K09754+K09754+K00660+K00660+K13065+K00660+K00660+K13082+K13065+K13065+K13065+K13065+K00588+K13065+K00660+K13065+K13065+K00487+K00660+K00660+K00660+K00660+K00660+K13065+K13065+K13065+K13065+K13065+K13065+K13065+K13065+K13065+K13065+K05277+K00660+K13065+K13065+K13065+K00588+K00660+K13065+K13082+K00660+K05280+K00660+K00660+K13065+K01859+K05278+K05278+K05278+K13065+K00588+…
Metabolism	Biosynthesis of other secondary metabolites	Stilbenoid, diarylheptanoid and gingerol biosynthesis	97	283	0.000169395	0.00218519	ko00945	Pm000242;Pm000537;Pm001344;Pm002308;Pm002393;Pm002448;Pm002449;Pm002450;Pm002452;Pm003732;Pm003885;Pm003887;Pm004353;Pm005001;Pm005358;Pm005751;Pm006026;Pm006096;Pm006471;Pm006793;Pm006795;Pm006848;Pm006862;Pm006868;Pm006923;Pm006928;Pm006936;Pm006998;Pm007005;Pm007771;Pm007839;Pm008312;Pm008809;Pm008960;Pm010967;Pm010989;Pm010996;Pm010998;Pm011001;Pm011003;Pm011005;Pm011009;Pm011010;Pm011011;Pm0…	K00487+K00517+K00517+K00517+K00517+K00517+K00517+K00517+K00517+K13065+K09754+K09754+K00517+K13065+K00517+K00517+K00517+K13065+K00517+K00517+K00517+K13065+K13065+K13065+K00517+K00517+K00517+K00588+K00517+K00517+K13065+K13065+K13065+K00487+K13065+K13065+K13065+K13065+K13065+K13065+K13065+K13065+K13065+K13065+K00517+K13065+K13065+K00517+K13065+K00517+K00588+K13065+K00517+K00517+K00517+K00517+K13065+…
Organismal Systems	Environmental adaptation	Circadian rhythm - plant	48	124	0.000375264	0.00440082	ko04712	Pm000788;Pm003274;Pm003965;Pm003966;Pm005441;Pm005612;Pm005826;Pm005875;Pm006609;Pm007529;Pm007882;Pm008198;Pm008522;Pm009192;Pm009551;Pm009565;Pm009566;Pm009568;Pm009723;Pm009724;Pm012349;Pm012998;Pm013051;Pm013057;Pm014785;Pm014937;Pm015216;Pm015446;Pm015591;Pm016406;Pm017616;Pm017800;Pm018299;Pm018412;Pm018715;Pm018718;Pm019347;Pm019675;Pm021850;Pm024864;Pm025191;Pm025192;Pm025253;Pm027715;Pm0…	K00660+K12120+K00660+K00660+K12126+K00660+K00660+K12116+K12126+K12135+K10143+K00660+K12135+K00660+K00660+K00660+K00660+K00660+K10143+K10143+K00660+K12133+K12135+K12115+K12126+K12135+K12135+K12135+K12128+K12126+K00660+K12126+K00660+K10143+K00660+K00660+K10143+K12130+K12135+K12127+K12127+K12135+K12134+K12126+K12133+K12126+K12126+K12130
Metabolism	Lipid metabolism	Fatty acid biosynthesis	23	48	0.000412745	0.00443701	ko00061	Pm000180;Pm003338;Pm003735;Pm004109;Pm004804;Pm006901;Pm007351;Pm012180;Pm012920;Pm013217;Pm013593;Pm013595;Pm016007;Pm019000;Pm021572;Pm022070;Pm022209;Pm022277;Pm024148;Pm024534;Pm025965;Pm027455;Pm028196	K00645+K01897+K03921+K02372+K01897+K00059+K03921+K01961+K01897+K09458+K10781+K10781+K02160+K02160+K01897+K02371+K00059+K00059+K09458+K10781+K00208+K10781+K00208
Metabolism	Metabolism of terpenoids and polyketides	Carotenoid biosynthesis	56	153	0.000672427	0.00667255	ko00906	Pm000032;Pm000705;Pm001200;Pm001400;Pm001401;Pm001627;Pm003388;Pm003489;Pm003635;Pm003668;Pm004245;Pm004795;Pm005280;Pm005942;Pm006171;Pm006172;Pm006174;Pm006647;Pm006747;Pm007690;Pm007691;Pm009561;Pm010133;Pm010341;Pm010360;Pm010425;Pm010636;Pm010638;Pm011164;Pm011799;Pm011800;Pm012982;Pm013011;Pm013174;Pm014760;Pm014963;Pm014966;Pm014967;Pm015613;Pm015708;Pm016347;Pm018960;Pm019879;Pm020435;Pm0…	K02291+K09843+K00514+K14593+K14593+K00514+K00514+K00514+K00514+K09837+K00514+K00514+K09843+K09841+K00514+K00514+K00514+K09840+K00514+K02293+K02293+K09843+K00514+K00514+K00514+K09840+K09843+K09843+K09840+K00514+K00514+K02291+K00514+K00514+K00514+K00514+K00514+K00514+K00514+K00514+K09838+K00514+K00514+K00514+K09843+K02294+K00514+K00514+K00514+K09843+K00514+K00514+K06444+K09841+K09841+K09843
Metabolism	Lipid metabolism	Biosynthesis of unsaturated fatty acids	29	71	0.00199797	0.0184099	ko01040	Pm000581;Pm000808;Pm002909;Pm003735;Pm003988;Pm003989;Pm005575;Pm005775;Pm006824;Pm006901;Pm007351;Pm011137;Pm012184;Pm012418;Pm012420;Pm012426;Pm013674;Pm015153;Pm015155;Pm016973;Pm020406;Pm022209;Pm022277;Pm023414;Pm025862;Pm030581;Pm030582;Pm030587;Pm029324	K10257+K10703+K10257+K03921+K10246+K10246+K00232+K10246+K10251+K00059+K03921+K00232+K00507+K00507+K00507+K00507+K00507+K00507+K00507+K10258+K07513+K00059+K00059+K00232+K00232+K00232+K00232+K00232+K00232
Metabolism	Energy metabolism	Sulfur metabolism	16	33	0.00264079	0.0227108	ko00920	Pm002385;Pm003474;Pm004284;Pm006997;Pm008640;Pm009664;Pm009665;Pm009893;Pm009939;Pm011082;Pm012377;Pm015917;Pm021151;Pm026834;Pm028865;Pm030813	K00860+K01738+K08738+K00387+K01738+K05907+K05907+K01082+K01082+K01011+K00392+K01739+K00860+K00640+K13034+K00640
Metabolism	Amino acid metabolism	Phenylalanine metabolism	22	51	0.00301975	0.0243468	ko00360	Pm000242;Pm001103;Pm001928;Pm003362;Pm005720;Pm006998;Pm007022;Pm008736;Pm008960;Pm010656;Pm013887;Pm014100;Pm017415;Pm018524;Pm019600;Pm021052;Pm021053;Pm021293;Pm022325;Pm027248;Pm028421;Pm030127	K00487+K01904+K00812+K01426+K00813+K00588+K01904+K01904+K00487+K02614+K01904+K00815+K00588+K10775+K01904+K01426+K01426+K00588+K01426+K00588+K01426+K10775
Metabolism	Carbohydrate metabolism	Glyoxylate and dicarboxylate metabolism	32	83	0.00359829	0.0245387	ko00630	Pm002274;Pm002310;Pm003273;Pm007823;Pm008041;Pm009061;Pm009671;Pm010130;Pm010429;Pm010933;Pm011185;Pm011414;Pm012857;Pm013221;Pm013598;Pm015063;Pm015197;Pm015722;Pm016425;Pm018092;Pm019131;Pm020868;Pm021006;Pm021183;Pm021187;Pm023287;Pm024468;Pm025050;Pm026186;Pm026887;Pm027744;Pm029512	K00600+K00026+K01569+K00600+K01915+K01091+K00605+K00026+K11517+K00025+K11517+K00026+K01569+K11517+K00865+K00626+K01637+K00122+K01647+K00050+K00600+K00015+K00026+K07130+K07130+K02437+K01638+K01915+K01569+K01681+K00015+K01602
Metabolism	Amino acid metabolism	Cysteine and methionine metabolism	42	116	0.00375547	0.0245387	ko00270	Pm001928;Pm002036;Pm002199;Pm002310;Pm003078;Pm003235;Pm003384;Pm003474;Pm004723;Pm005020;Pm005454;Pm005565;Pm005720;Pm008469;Pm008640;Pm009239;Pm009265;Pm009720;Pm010130;Pm010933;Pm011082;Pm011325;Pm011414;Pm014100;Pm015160;Pm015461;Pm015917;Pm018222;Pm018601;Pm020990;Pm021006;Pm022167;Pm022929;Pm024228;Pm025258;Pm026349;Pm026834;Pm027040;Pm027817;Pm030502;Pm028865;Pm030813	K00812+K00827+K01762+K00026+K00827+K00789+K00826+K01738+K05933+K00558+K00826+K00797+K00813+K00789+K01738+K08967+K00547+K05933+K00026+K00025+K01011+K00826+K00026+K00815+K05933+K01611+K01739+K01762+K00826+K00826+K00026+K00549+K12524+K01761+K01505+K00789+K00640+K00797+K00297+K01611+K13034+K00640
Metabolism	Lipid metabolism	alpha-Linolenic acid metabolism	42	116	0.00375547	0.0245387	ko00592	Pm003330;Pm003331;Pm003332;Pm004226;Pm004227;Pm004228;Pm005575;Pm005761;Pm006000;Pm006110;Pm009524;Pm010134;Pm010473;Pm011137;Pm011922;Pm012334;Pm013242;Pm015123;Pm015504;Pm016360;Pm016361;Pm016362;Pm017738;Pm020222;Pm020406;Pm021564;Pm021786;Pm023382;Pm023383;Pm023414;Pm025108;Pm025862;Pm026659;Pm027056;Pm027445;Pm030581;Pm030582;Pm030587;Pm028166;Pm029324;Pm029017;Pm029162	K00454+K00454+K00454+K05894+K05894+K05894+K00232+K01723+K08241+K10526+K00454+K01058+K01058+K00232+K08241+K01058+K00454+K10528+K10525+K00454+K00454+K00454+K01058+K01058+K07513+K01723+K08241+K01058+K01058+K00232+K10529+K00232+K08241+K05894+K10527+K00232+K00232+K00232+K00454+K00232+K10525+K08241
Metabolism	Carbohydrate metabolism	Starch and sucrose metabolism	138	457	0.00388059	0.0245387	ko00500	Pm000763;Pm001192;Pm001592;Pm001593;Pm001595;Pm001815;Pm002051;Pm002942;Pm003100;Pm003752;Pm004087;Pm004437;Pm004826;Pm005276;Pm005774;Pm005885;Pm006398;Pm006400;Pm006407;Pm006700;Pm006799;Pm007366;Pm007673;Pm007829;Pm007898;Pm007987;Pm008114;Pm008232;Pm008297;Pm008424;Pm008439;Pm008557;Pm008598;Pm009076;Pm009574;Pm009754;Pm009761;Pm010642;Pm011120;Pm011257;Pm011487;Pm011599;Pm011600;Pm011766;Pm0…	K01188+K01188+K01188+K01188+K01188+K01210+K01087+K01178+K01051+K01188+K05349+K01051+K01087+K01176+K13648+K00697+K01188+K00012+K00688+K01184+K01179+K00847+K01051+K08679+K00696+K00975+K01177+K01213+K05349+K01193+K01184+K00697+K08679+K01177+K00770+K01051+K05350+K01187+K01184+K00697+K01213+K05350+K05350+K00700+K01210+K00012+K01213+K01213+K01051+K01184+K01193+K01051+K01193+K00844+K00697+K01838+K01051+…
Metabolism	Glycan biosynthesis and metabolism	Glycosaminoglycan degradation	17	37	0.00399467	0.0245387	ko00531	Pm004650;Pm004755;Pm005329;Pm006281;Pm006413;Pm007138;Pm009504;Pm009932;Pm012632;Pm013355;Pm015576;Pm016492;Pm020856;Pm021205;Pm027116;Pm027165;Pm031346	K07964+K12309+K01136+K12309+K07964+K10532+K12309+K12309+K12309+K12309+K12309+K01205+K12309+K01136+K12309+K12309+K12373
Environmental Information Processing	Signal transduction	Plant hormone signal transduction	213	743	0.00616422	0.0361447	ko04075	Pm000469;Pm000485;Pm000693;Pm000713;Pm000714;Pm000716;Pm000717;Pm000889;Pm000994;Pm001028;Pm001216;Pm001285;Pm001286;Pm001288;Pm001306;Pm001317;Pm001568;Pm001671;Pm002111;Pm002286;Pm002395;Pm002406;Pm002438;Pm002489;Pm002496;Pm002578;Pm002639;Pm002640;Pm002685;Pm002844;Pm002956;Pm003380;Pm003411;Pm003414;Pm003529;Pm004096;Pm004465;Pm004466;Pm004613;Pm004618;Pm004852;Pm005182;Pm005288;Pm005396;Pm0…	K13416+K14500+K14491+K14494+K14494+K14494+K14494+K14489+K14486+K13416+K13946+K14490+K14490+K14490+K13416+K14431+K14493+K14432+K13422+K14484+K14489+K14494+K14487+K13415+K13416+K14500+K13416+K13416+K14494+K14496+K14494+K13422+K13416+K14490+K14484+K13416+K14498+K14498+K14493+K14515+K13415+K14490+K14432+K14505+K12126+K13416+K13416+K13415+K14510+K14488+K14486+K13464+K12126+K13416+K14493+K14489+K14517+…
Metabolism	Biosynthesis of other secondary metabolites	Benzoxazinoid biosynthesis	15	33	0.00756771	0.042445	ko00402	Pm006343;Pm009394;Pm009396;Pm009397;Pm009401;Pm009403;Pm009405;Pm009406;Pm009407;Pm014207;Pm020616;Pm020621;Pm028066;Pm029664;Pm031353	K13229+K13229+K13229+K13229+K13229+K13229+K13229+K13229+K13229+K13230+K13229+K13229+K13229+K13230+K13230
Metabolism	Lipid metabolism	Glycerophospholipid metabolism	50	148	0.00812109	0.0436509	ko00564	Pm002526;Pm003723;Pm004067;Pm005423;Pm005776;Pm005912;Pm005913;Pm006145;Pm006169;Pm006604;Pm008832;Pm010134;Pm010473;Pm011142;Pm011610;Pm011656;Pm012266;Pm012334;Pm012540;Pm013360;Pm014443;Pm014596;Pm015596;Pm015814;Pm017311;Pm017312;Pm017738;Pm017820;Pm018131;Pm018621;Pm018831;Pm019073;Pm019146;Pm020222;Pm021831;Pm021832;Pm022461;Pm023382;Pm023383;Pm023758;Pm024520;Pm024951;Pm025283;Pm025284;Pm0…	K13508+K00650+K01613+K06129+K13513+K01078+K01078+K01115+K00650+K13508+K00967+K01058+K01058+K01613+K05929+K00901+K01114+K01058+K06130+K01115+K01080+K13508+K00006+K13508+K01114+K01114+K01058+K00981+K13508+K00995+K13508+K00057+K13508+K01058+K01078+K01078+K14156+K01058+K01058+K13519+K01114+K01126+K01078+K01078+K00894+K01115+K01080+K01613+K14156+K14156
Metabolism	Lipid metabolism	Ether lipid metabolism	23	58	0.00851427	0.0439337	ko00565	Pm005912;Pm005913;Pm006145;Pm010134;Pm010473;Pm012266;Pm012334;Pm013360;Pm014443;Pm017311;Pm017312;Pm017738;Pm020222;Pm021831;Pm021832;Pm023382;Pm023383;Pm023758;Pm024520;Pm025283;Pm025284;Pm027544;Pm029122	K01078+K01078+K01115+K01058+K01058+K01114+K01058+K01115+K01080+K01114+K01114+K01058+K01058+K01078+K01078+K01058+K01058+K13519+K01114+K01078+K01078+K01115+K01080
Metabolism	Glycan biosynthesis and metabolism	Other glycan degradation	17	40	0.0103048	0.0511278	ko00511	Pm001106;Pm003339;Pm003341;Pm004755;Pm006281;Pm009504;Pm009932;Pm012632;Pm013355;Pm015576;Pm016411;Pm020364;Pm020856;Pm026929;Pm027116;Pm027165;Pm031346	K01206+K01192+K01192+K12309+K12309+K12309+K12309+K12309+K12309+K12309+K01191+K01227+K12309+K01191+K12309+K12309+K12373
Metabolism	Biosynthesis of other secondary metabolites	Flavone and flavonol biosynthesis	32	89	0.0117865	0.0563134	ko00944	Pm007628;Pm011332;Pm018236;Pm018358;Pm019668;Pm020921;Pm020926;Pm020934;Pm021307;Pm021308;Pm021309;Pm021393;Pm021394;Pm021395;Pm023083;Pm023592;Pm023594;Pm024970;Pm026302;Pm026303;Pm026304;Pm026307;Pm026308;Pm026309;Pm027086;Pm027088;Pm027090;Pm027211;Pm028734;Pm028736;Pm029942;Pm031359	K13496+K13496+K13496+K05280+K05279+K05279+K05279+K05279+K13496+K13496+K13496+K13496+K13496+K13496+K13496+K05280+K05280+K05280+K13496+K13496+K13496+K13496+K13496+K13496+K05280+K05280+K05280+K13496+K05279+K05279+K13496+K13496
Metabolism	Metabolism of terpenoids and polyketides	Sesquiterpenoid and triterpenoid biosynthesis	5	7	0.0122907	0.0566249	ko00909	Pm002343;Pm005445;Pm021001;Pm021002;Pm021860	K00511+K00511+K00511+K00511+K00801
Metabolism	Global and Overview	Degradation of aromatic compounds	24	63	0.012758	0.0567513	ko01220	Pm000242;Pm002628;Pm002630;Pm005593;Pm005930;Pm005931;Pm006116;Pm006760;Pm006768;Pm006906;Pm008960;Pm012776;Pm015714;Pm015717;Pm015719;Pm016690;Pm016692;Pm020292;Pm022360;Pm022684;Pm023357;Pm025214;Pm029863;Pm029870	K00487+K00002+K00002+K10702+K00002+K00002+K00121+K00002+K00002+K10676+K00487+K00121+K00001+K00001+K00001+K00480+K00480+K00001+K00480+K00001+K00480+K00001+K00001+K00001
Environmental Information Processing	Membrane transport	ABC transporters	44	131	0.0138874	0.0597158	ko02010	Pm000346;Pm000560;Pm001259;Pm001262;Pm001265;Pm001268;Pm003109;Pm004997;Pm005000;Pm006084;Pm006183;Pm006877;Pm008471;Pm008507;Pm008512;Pm008648;Pm008649;Pm008652;Pm010322;Pm011602;Pm012323;Pm013213;Pm013365;Pm013428;Pm013430;Pm013611;Pm015802;Pm015826;Pm016136;Pm017139;Pm017483;Pm018505;Pm019798;Pm020017;Pm020483;Pm022065;Pm022642;Pm023956;Pm026080;Pm026214;Pm027460;Pm027536;Pm029602;Pm029769	K05681+K08711+K08711+K08711+K08712+K08711+K05681+K08712+K08712+K05681+K05658+K05667+K08712+K05658+K05658+K05658+K05658+K05658+K05658+K05681+K05681+K05658+K05666+K08711+K08712+K08711+K05658+K08711+K02006+K08712+K05673+K05681+K05667+K05666+K08711+K05681+K05681+K05658+K05681+K08712+K08711+K08711+K05681+K05658
Metabolism	Energy metabolism	Carbon fixation in photosynthetic organisms	24	64	0.0157334	0.0654714	ko00710	Pm002292;Pm002310;Pm003507;Pm004325;Pm005178;Pm008066;Pm010130;Pm010933;Pm011052;Pm011086;Pm011414;Pm013423;Pm016214;Pm016232;Pm018875;Pm021006;Pm021041;Pm021694;Pm022934;Pm023107;Pm024461;Pm027324;Pm029141;Pm029512	K01610+K00026+K01807+K01610+K00029+K01006+K00026+K00025+K01100+K00927+K00026+K00029+K00134+K05298+K01100+K00026+K01803+K01623+K05298+K00855+K00134+K00029+K01623+K01602
Metabolism	Glycan biosynthesis and metabolism	Glycosphingolipid biosynthesis - ganglio series	11	25	0.0275028	0.110871	ko00604	Pm004755;Pm006281;Pm009504;Pm009932;Pm012632;Pm013355;Pm015576;Pm020856;Pm027116;Pm027165;Pm031346	K12309+K12309+K12309+K12309+K12309+K12309+K12309+K12309+K12309+K12309+K12373
Metabolism	Metabolism of terpenoids and polyketides	Limonene and pinene degradation	52	165	0.0284418	0.111181	ko00903	Pm000537;Pm001344;Pm002308;Pm002393;Pm002448;Pm002449;Pm002450;Pm002452;Pm004353;Pm004765;Pm005358;Pm005751;Pm006026;Pm006471;Pm006793;Pm006795;Pm006923;Pm006928;Pm006936;Pm007005;Pm007771;Pm013489;Pm014831;Pm017164;Pm017951;Pm017953;Pm017954;Pm018317;Pm019319;Pm019320;Pm019323;Pm019427;Pm019431;Pm020299;Pm020303;Pm020653;Pm020656;Pm023906;Pm024229;Pm024358;Pm024359;Pm024361;Pm024368;Pm024375;Pm0…	K00517+K00517+K00517+K00517+K00517+K00517+K00517+K00517+K00517+K00128+K00517+K00517+K00517+K00517+K00517+K00517+K00517+K00517+K00517+K00517+K00517+K00517+K00517+K00517+K00517+K00517+K00517+K00517+K00517+K00517+K00517+K00517+K00517+K00517+K00517+K00517+K00517+K00517+K00517+K00517+K00517+K00517+K00517+K00517+K00517+K00517+K00517+K00128+K00517+K00517+K00517+K00517
Metabolism	Metabolism of cofactors and vitamins	Vitamin B6 metabolism	8	17	0.0379496	0.141371	ko00750	Pm000570;Pm002923;Pm004519;Pm005486;Pm013368;Pm013369;Pm014377;Pm026824	K06215+K06215+K00275+K13248+K13248+K13248+K00868+K00831
Metabolism	Carbohydrate metabolism	Inositol phosphate metabolism	35	107	0.0383564	0.141371	ko00562	Pm000572;Pm002058;Pm002760;Pm004298;Pm004299;Pm004810;Pm005912;Pm005913;Pm005973;Pm006460;Pm009270;Pm009328;Pm011086;Pm012266;Pm013163;Pm015807;Pm015920;Pm017311;Pm017312;Pm018927;Pm019099;Pm020275;Pm021039;Pm021041;Pm021831;Pm021832;Pm022458;Pm023326;Pm024124;Pm024520;Pm025008;Pm025283;Pm025284;Pm027274;Pm030554	K05857+K01099+K01099+K00913+K00913+K00140+K01078+K01078+K00469+K01092+K01099+K01092+K00927+K01114+K00921+K01099+K01092+K01114+K01114+K05857+K00889+K01099+K01771+K01803+K01078+K01078+K01099+K01099+K13711+K01114+K13711+K01078+K01078+K00469+K13711
Metabolism	Lipid metabolism	Glycerolipid metabolism	44	140	0.0430115	0.154125	ko00561	Pm001203;Pm002526;Pm002534;Pm002628;Pm002630;Pm004563;Pm004765;Pm005167;Pm005776;Pm005930;Pm005931;Pm006071;Pm006604;Pm006743;Pm006760;Pm006768;Pm011656;Pm013598;Pm014443;Pm014596;Pm015714;Pm015717;Pm015719;Pm015814;Pm018131;Pm018540;Pm018723;Pm018831;Pm019146;Pm019750;Pm020292;Pm022406;Pm022684;Pm023758;Pm023999;Pm025214;Pm026711;Pm026970;Pm027099;Pm027205;Pm029122;Pm029516;Pm029863;Pm029870	K00679+K13508+K06119+K00002+K00002+K01046+K00128+K01054+K13513+K00002+K00002+K07407+K13508+K07407+K00002+K00002+K00901+K00865+K01080+K13508+K00001+K00001+K00001+K13508+K13508+K01054+K01054+K13508+K13508+K00635+K00001+K00635+K00001+K13519+K01054+K00001+K00128+K14457+K14085+K11155+K01080+K01054+K00001+K00001
Metabolism	Lipid metabolism	Sphingolipid metabolism	22	64	0.0536056	0.177438	ko00600	Pm000489;Pm004755;Pm006071;Pm006281;Pm006511;Pm006743;Pm007045;Pm009504;Pm009932;Pm010012;Pm012632;Pm013355;Pm014443;Pm015576;Pm016100;Pm020856;Pm023418;Pm027116;Pm027165;Pm027313;Pm030508;Pm029122	K04714+K12309+K07407+K12309+K04713+K07407+K01634+K12309+K12309+K04712+K12309+K12309+K01080+K12309+K00654+K12309+K12353+K12309+K12309+K00720+K04709+K01080
Metabolism	Metabolism of cofactors and vitamins	Ubiquinone and other terpenoid-quinone biosynthesis	17	47	0.0536439	0.177438	ko00130	Pm000242;Pm001103;Pm005718;Pm007022;Pm008736;Pm008763;Pm008960;Pm011691;Pm013887;Pm014100;Pm016731;Pm016736;Pm019600;Pm024251;Pm025159;Pm026629;Pm030516	K00487+K01904+K09833+K01904+K01904+K09833+K00487+K03809+K01904+K00815+K00355+K00355+K01904+K08680+K02549+K08680+K14759
Metabolism	Amino acid metabolism	Phenylalanine, tyrosine and tryptophan biosynthesis	17	47	0.0536439	0.177438	ko00400	Pm000959;Pm001230;Pm001231;Pm001839;Pm001928;Pm002077;Pm003429;Pm004461;Pm005720;Pm006431;Pm009805;Pm013655;Pm014100;Pm018549;Pm028835;Pm029538;Pm029724	K04518+K04518+K04518+K00891+K00812+K01626+K13832+K01626+K00813+K01850+K04518+K15227+K00815+K01736+K13832+K01695+K01626
Metabolism	Lipid metabolism	Fatty acid elongation	7	16	0.0758289	0.244548	ko00062	Pm000808;Pm003988;Pm003989;Pm005775;Pm006824;Pm016973;Pm023399	K10703+K10246+K10246+K10246+K10251+K10258+K01074
Metabolism	Lipid metabolism	Linoleic acid metabolism	21	63	0.0784407	0.246801	ko00591	Pm003330;Pm003331;Pm003332;Pm007718;Pm009228;Pm009524;Pm010134;Pm010473;Pm012334;Pm013242;Pm016360;Pm016361;Pm016362;Pm017738;Pm018082;Pm020222;Pm023382;Pm023383;Pm026433;Pm030390;Pm028166	K00454+K00454+K00454+K00100+K00100+K00454+K01058+K01058+K01058+K00454+K00454+K00454+K00454+K01058+K00100+K01058+K01058+K01058+K00100+K00100+K00454
Metabolism	Lipid metabolism	Fatty acid degradation	31	99	0.0826652	0.2539	ko00071	Pm003338;Pm004765;Pm004804;Pm005071;Pm005575;Pm006116;Pm006690;Pm011137;Pm012776;Pm012920;Pm015063;Pm015714;Pm015717;Pm015719;Pm020292;Pm020406;Pm021572;Pm022684;Pm022736;Pm023414;Pm025214;Pm025862;Pm026711;Pm027099;Pm027445;Pm030581;Pm030582;Pm030587;Pm029324;Pm029863;Pm029870	K01897+K00128+K01897+K08766+K00232+K00121+K08766+K00232+K00121+K01897+K00626+K00001+K00001+K00001+K00001+K07513+K01897+K00001+K00249+K00232+K00001+K00232+K00128+K14085+K10527+K00232+K00232+K00232+K00232+K00001+K00001
Metabolism	Global and Overview	Carbon metabolism	78	276	0.0980531	0.294159	ko01200	Pm000128;Pm001342;Pm002135;Pm002274;Pm002292;Pm002310;Pm003474;Pm003507;Pm004325;Pm004810;Pm005178;Pm006116;Pm007100;Pm007823;Pm008066;Pm008640;Pm009206;Pm009671;Pm010038;Pm010130;Pm010426;Pm010429;Pm010898;Pm010933;Pm011052;Pm011086;Pm011185;Pm011414;Pm012180;Pm012776;Pm013003;Pm013221;Pm013404;Pm013423;Pm013541;Pm014538;Pm014752;Pm015063;Pm015197;Pm015437;Pm015722;Pm016007;Pm016214;Pm016218;Pm0…	K01938+K01491+K00850+K00600+K01610+K00026+K01738+K01807+K01610+K00140+K00029+K00121+K00616+K00600+K01006+K01738+K00873+K00605+K01834+K00026+K00162+K11517+K00031+K00025+K01100+K00927+K11517+K00026+K01961+K00121+K00031+K11517+K00844+K00029+K00058+K00058+K05605+K00626+K01637+K00033+K00122+K02160+K00134+K00036+K05298+K01647+K00161+K00164+K01100+K02160+K00600+K01834+K01057+K00026+K01803+K01623+K00627+…
Metabolism	Biosynthesis of other secondary metabolites	Indole alkaloid biosynthesis	9	24	0.115222	0.336785	ko00901	Pm007430;Pm021555;Pm026483;Pm026484;Pm026486;Pm026487;Pm026491;Pm026494;Pm031089	K01757+K08233+K08233+K08233+K08233+K08233+K08233+K08233+K01757
Metabolism	Carbohydrate metabolism	Pentose and glucuronate interconversions	68	241	0.118653	0.336785	ko00040	Pm002628;Pm002630;Pm003100;Pm004437;Pm004710;Pm004765;Pm005930;Pm005931;Pm006400;Pm006700;Pm006760;Pm006768;Pm007673;Pm008232;Pm008439;Pm008984;Pm009754;Pm011120;Pm011487;Pm012307;Pm012707;Pm012875;Pm012887;Pm012908;Pm013157;Pm014855;Pm015592;Pm015689;Pm015714;Pm015717;Pm015719;Pm016137;Pm017356;Pm017854;Pm018235;Pm019393;Pm019474;Pm019486;Pm019751;Pm019848;Pm020025;Pm020047;Pm020049;Pm020064;Pm0…	K00002+K00002+K01051+K01051+K12447+K00128+K00002+K00002+K00012+K01184+K00002+K00002+K01051+K01213+K01184+K01728+K01051+K01184+K01213+K00012+K01213+K01213+K01051+K01184+K01051+K01051+K01728+K01184+K00001+K00001+K00001+K00065+K01051+K01051+K01213+K00008+K01051+K01051+K01051+K01213+K01051+K01051+K01051+K01213+K00001+K01728+K01213+K00078+K00001+K01051+K01213+K01728+K01728+K00012+K00001+K01184+K01051+…
Metabolism	Amino acid metabolism	Tryptophan metabolism	19	59	0.120767	0.336785	ko00380	Pm000597;Pm003362;Pm004765;Pm004972;Pm015063;Pm016689;Pm016905;Pm018756;Pm019943;Pm019945;Pm021052;Pm021053;Pm021183;Pm021187;Pm022325;Pm026711;Pm027099;Pm028421;Pm030035	K01568+K01426+K00128+K11816+K00626+K11821+K11821+K00164+K11816+K11816+K01426+K01426+K07130+K07130+K01426+K00128+K14085+K01426+K11820
Metabolism	Carbohydrate metabolism	Citrate cycle (TCA cycle)	17	52	0.122704	0.336785	ko00020	Pm002292;Pm002310;Pm004325;Pm006712;Pm010130;Pm010426;Pm010898;Pm010933;Pm011414;Pm013003;Pm016425;Pm018277;Pm018756;Pm021006;Pm022248;Pm026887;Pm029044	K01610+K00026+K01610+K01648+K00026+K00162+K00031+K00025+K00026+K00031+K01647+K00161+K00164+K00026+K00627+K01681+K00627
Metabolism	Glycan biosynthesis and metabolism	Other types of O-glycan biosynthesis	7	19	0.168021	0.441043	ko00514	Pm000569;Pm002517;Pm002650;Pm018058;Pm018250;Pm024290;Pm030024	K13667+K10157+K13675+K13667+K13675+K13675+K13667
Metabolism	Biosynthesis of other secondary metabolites	Glucosinolate biosynthesis	9	26	0.172313	0.441043	ko00966	Pm000161;Pm003384;Pm005454;Pm011325;Pm016689;Pm016905;Pm018601;Pm020990;Pm030035	K12153+K00826+K00826+K00826+K11821+K11821+K00826+K00826+K11820
Metabolism	Metabolism of cofactors and vitamins	Folate biosynthesis	16	51	0.173725	0.441043	ko00790	Pm004518;Pm005669;Pm006194;Pm006273;Pm011298;Pm016467;Pm016590;Pm021829;Pm021833;Pm024500;Pm025774;Pm025777;Pm025781;Pm026193;Pm026194;Pm026768	K00287+K00287+K13939+K01113+K01307+K01113+K01113+K01113+K01113+K01113+K13939+K13939+K13939+K01113+K01113+K13939
Metabolism	Amino acid metabolism	Arginine and proline metabolism	22	73	0.174366	0.441043	ko00330	Pm001928;Pm002627;Pm003362;Pm004765;Pm005565;Pm005720;Pm010438;Pm012987;Pm014786;Pm015461;Pm018216;Pm021052;Pm021053;Pm022325;Pm022331;Pm022408;Pm025701;Pm026711;Pm027040;Pm027099;Pm030502;Pm028421	K00812+K12657+K01426+K00128+K00797+K00813+K00819+K13367+K13367+K01611+K01259+K01426+K01426+K01426+K01581+K01581+K00286+K00128+K00797+K14085+K01611+K01426
Metabolism	Metabolism of other amino acids	Taurine and hypotaurine metabolism	6	16	0.183039	0.447815	ko00430	Pm013006;Pm013007;Pm015850;Pm025260;Pm028632;Pm030240	K01580+K01580+K10712+K01580+K10712+K10712
Metabolism	Lipid metabolism	Arachidonic acid metabolism	10	30	0.187421	0.447815	ko00590	Pm010134;Pm010473;Pm012334;Pm014293;Pm014295;Pm014296;Pm017738;Pm020222;Pm023382;Pm023383	K01058+K01058+K01058+K08726+K08726+K08726+K01058+K01058+K01058+K01058
Metabolism	Metabolism of other amino acids	Cyanoamino acid metabolism	53	191	0.187457	0.447815	ko00460	Pm000161;Pm000763;Pm001192;Pm001592;Pm001593;Pm001595;Pm002274;Pm003752;Pm004087;Pm004442;Pm004445;Pm004447;Pm004574;Pm004575;Pm004580;Pm006398;Pm006589;Pm007823;Pm008297;Pm008515;Pm008519;Pm008692;Pm008693;Pm008696;Pm008697;Pm009761;Pm011599;Pm011600;Pm013349;Pm014539;Pm014642;Pm014885;Pm014886;Pm014887;Pm014891;Pm016357;Pm019131;Pm019396;Pm020865;Pm021169;Pm022073;Pm025106;Pm025927;Pm028089;Pm0…	K12153+K01188+K01188+K01188+K01188+K01188+K00600+K01188+K05349+K13030+K13030+K13030+K13030+K13030+K13030+K01188+K13030+K00600+K05349+K08248+K08248+K08248+K08248+K08248+K08248+K05350+K05350+K05350+K08248+K08248+K13030+K13030+K13030+K13030+K13030+K01188+K00600+K08248+K01188+K05349+K13030+K05350+K01188+K01188+K01188+K13034+K01188+K01188+K01188+K13030+K01188+K08248+K05349
Metabolism	Metabolism of other amino acids	Glutathione metabolism	40	143	0.209949	0.48165	ko00480	Pm000243;Pm000967;Pm002599;Pm002608;Pm002823;Pm003468;Pm004472;Pm005565;Pm006139;Pm006249;Pm006250;Pm006252;Pm006505;Pm006575;Pm006599;Pm006601;Pm009087;Pm009356;Pm010898;Pm011189;Pm011193;Pm011203;Pm012985;Pm012994;Pm013003;Pm014768;Pm015437;Pm016218;Pm017336;Pm018622;Pm019987;Pm019990;Pm022331;Pm022408;Pm022985;Pm023961;Pm024380;Pm025128;Pm026923;Pm027040	K00799+K00434+K00799+K00799+K00799+K00799+K00434+K00797+K00799+K00799+K00799+K00799+K00799+K00799+K00799+K00799+K00799+K00799+K00031+K00799+K00799+K00799+K00799+K00799+K00031+K00799+K00033+K00036+K00799+K00799+K00799+K00799+K01581+K01581+K00799+K00033+K00799+K00799+K00434+K00797
Metabolism	Metabolism of terpenoids and polyketides	Diterpenoid biosynthesis	22	75	0.212822	0.48165	ko00904	Pm001441;Pm001492;Pm001779;Pm004966;Pm008423;Pm010412;Pm010944;Pm010945;Pm011163;Pm011672;Pm011709;Pm011726;Pm013603;Pm015368;Pm018083;Pm019411;Pm020185;Pm026975;Pm027461;Pm028033;Pm029449;Pm029243	K13070+K13070+K12929+K04124+K04125+K04125+K04121+K04121+K04125+K12929+K12929+K12929+K04124+K04120+K05282+K05282+K04120+K04124+K04124+K13070+K12929+K12929
Metabolism	Amino acid metabolism	Alanine, aspartate and glutamate metabolism	22	75	0.212822	0.48165	ko00250	Pm000592;Pm000938;Pm001928;Pm002036;Pm003078;Pm005512;Pm005720;Pm006965;Pm008041;Pm010483;Pm010940;Pm011588;Pm013006;Pm013007;Pm015707;Pm019028;Pm022990;Pm023448;Pm025050;Pm025260;Pm026450;Pm027503	K01953+K01955+K00812+K00827+K00827+K01955+K00813+K01756+K01915+K01955+K00135+K01953+K01580+K01580+K00278+K01955+K01939+K00261+K01915+K01580+K01955+K01779
Metabolism	Metabolism of cofactors and vitamins	Biotin metabolism	8	24	0.224781	0.492352	ko00780	Pm004109;Pm006901;Pm013217;Pm022209;Pm022277;Pm024148;Pm025965;Pm028196	K02372+K00059+K09458+K00059+K00059+K09458+K00208+K00208
Metabolism	Metabolism of terpenoids and polyketides	Terpenoid backbone biosynthesis	21	72	0.228386	0.492352	ko00900	Pm002238;Pm003361;Pm003701;Pm008096;Pm008429;Pm009636;Pm011134;Pm012401;Pm015063;Pm015248;Pm015249;Pm020700;Pm020919;Pm021716;Pm023943;Pm024727;Pm024901;Pm026567;Pm026818;Pm026958;Pm026962	K01662+K00869+K01823+K01662+K02945+K00787+K05356+K00919+K00626+K12742+K12742+K00021+K13789+K11778+K01770+K00099+K10960+K13789+K11778+K00021+K00021
Metabolism	Global and Overview	Biosynthesis of amino acids	73	272	0.229001	0.492352	ko01230	Pm000959;Pm001230;Pm001231;Pm001839;Pm001928;Pm002077;Pm002135;Pm002274;Pm002627;Pm002764;Pm003235;Pm003384;Pm003429;Pm003474;Pm003507;Pm004461;Pm005454;Pm005720;Pm006431;Pm007100;Pm007823;Pm008041;Pm008469;Pm008640;Pm009206;Pm009805;Pm010038;Pm010898;Pm011047;Pm011086;Pm011325;Pm013003;Pm013541;Pm013655;Pm014100;Pm014538;Pm015917;Pm016214;Pm016425;Pm018549;Pm018601;Pm019131;Pm019192;Pm019379;Pm0…	K04518+K04518+K04518+K00891+K00812+K01626+K00850+K00600+K12657+K01778+K00789+K00826+K13832+K01738+K01807+K01626+K00826+K00813+K01850+K00616+K00600+K01915+K00789+K01738+K00873+K04518+K01834+K00031+K00818+K00927+K00826+K00031+K00058+K15227+K00815+K00058+K01739+K00134+K01647+K01736+K00826+K00600+K01834+K00215+K14677+K00826+K01803+K01623+K00549+K01581+K01581+K00765+K12524+K01652+K00948+K00616+K00134+…
Cellular Processes	Transport and catabolism	Peroxisome	33	119	0.254522	0.527473	ko04146	Pm000260;Pm001360;Pm001361;Pm003338;Pm003353;Pm003361;Pm004804;Pm005056;Pm005277;Pm005575;Pm009699;Pm010429;Pm010898;Pm011137;Pm011185;Pm012920;Pm013003;Pm013221;Pm014293;Pm014295;Pm014296;Pm014461;Pm018644;Pm019502;Pm020406;Pm021572;Pm023414;Pm025862;Pm026126;Pm030581;Pm030582;Pm030587;Pm029324	K04564+K13356+K13356+K01897+K13354+K00869+K01897+K00306+K08764+K00232+K01578+K11517+K00031+K00232+K11517+K01897+K00031+K11517+K08726+K08726+K08726+K12261+K13354+K13351+K07513+K01897+K00232+K00232+K13356+K00232+K00232+K00232+K00232
Metabolism	Biosynthesis of other secondary metabolites	Anthocyanin biosynthesis	2	4	0.25756	0.527473	ko00942	Pm008680;Pm019616	K12930+K12930
Metabolism	Carbohydrate metabolism	Glycolysis / Gluconeogenesis	49	181	0.257603	0.527473	ko00010	Pm000597;Pm002135;Pm002292;Pm002628;Pm002630;Pm003195;Pm004325;Pm004765;Pm005930;Pm005931;Pm006116;Pm006297;Pm006760;Pm006768;Pm008752;Pm009206;Pm010038;Pm010426;Pm011086;Pm012776;Pm013404;Pm014710;Pm015714;Pm015717;Pm015719;Pm016214;Pm018277;Pm019192;Pm020175;Pm020292;Pm021041;Pm021694;Pm022248;Pm022684;Pm023787;Pm024118;Pm024417;Pm024418;Pm024461;Pm024784;Pm025214;Pm026711;Pm027099;Pm027278;Pm0…	K01568+K00850+K01610+K00002+K00002+K01784+K01610+K00128+K00002+K00002+K00121+K01784+K00002+K00002+K01792+K00873+K01834+K00162+K00927+K00121+K00844+K01838+K00001+K00001+K00001+K00134+K00161+K01834+K01784+K00001+K01803+K01623+K00627+K00001+K01784+K01784+K01838+K01838+K00134+K01785+K00001+K00128+K14085+K00850+K00844+K00627+K01623+K00001+K00001
Metabolism	Metabolism of cofactors and vitamins	Thiamine metabolism	5	15	0.305338	0.607098	ko00730	Pm002238;Pm003619;Pm008096;Pm020497;Pm029422	K01662+K03707+K01662+K03707+K03148
Metabolism	Lipid metabolism	Steroid biosynthesis	13	45	0.311005	0.607098	ko00100	Pm002343;Pm005445;Pm005996;Pm007102;Pm013120;Pm013126;Pm013127;Pm017493;Pm017509;Pm017911;Pm021001;Pm021002;Pm021860	K00511+K00511+K09828+K05917+K01853+K01853+K01853+K07750+K07750+K14423+K00511+K00511+K00801
Metabolism	Carbohydrate metabolism	Pyruvate metabolism	26	95	0.312456	0.607098	ko00620	Pm002292;Pm002310;Pm004325;Pm004765;Pm005178;Pm008066;Pm009206;Pm010130;Pm010426;Pm010933;Pm011414;Pm011807;Pm012180;Pm013423;Pm014755;Pm015063;Pm016007;Pm018277;Pm019000;Pm021006;Pm022248;Pm024468;Pm026711;Pm027099;Pm027324;Pm029044	K01610+K00026+K01610+K00128+K00029+K01006+K00873+K00026+K00162+K00025+K00026+K01759+K01961+K00029+K01069+K00626+K02160+K00161+K02160+K00026+K00627+K01638+K00128+K14085+K00029+K00627
Metabolism	Lipid metabolism	Cutin, suberine and wax biosynthesis	3	8	0.315314	0.607098	ko00073	Pm001360;Pm001361;Pm026126	K13356+K13356+K13356
Metabolism	Amino acid metabolism	Lysine degradation	18	65	0.334999	0.630488	ko00310	Pm004670;Pm004765;Pm005056;Pm010940;Pm011962;Pm011963;Pm015063;Pm016254;Pm018377;Pm018756;Pm019746;Pm022816;Pm025515;Pm026711;Pm026987;Pm027099;Pm029425;Pm028236	K11422+K00128+K00306+K00135+K11424+K11424+K00626+K11420+K11422+K00164+K11422+K09189+K11420+K00128+K14157+K14085+K09189+K11420
Metabolism	Energy metabolism	Nitrogen metabolism	12	42	0.337238	0.630488	ko00910	Pm004423;Pm006679;Pm006724;Pm008041;Pm012228;Pm015667;Pm015705;Pm022115;Pm023448;Pm025050;Pm028215;Pm028216	K01673+K01673+K02575+K01915+K01674+K02575+K01673+K01673+K00261+K01915+K01673+K01673
Metabolism	Metabolism of terpenoids and polyketides	Monoterpenoid biosynthesis	8	27	0.345933	0.637505	ko00902	Pm009850;Pm012601;Pm018028;Pm018030;Pm018031;Pm018033;Pm023870;Pm028477	K15086+K15095+K15095+K15095+K15095+K15095+K15095+K15086
Environmental Information Processing	Signal transduction	Phosphatidylinositol signaling system	27	101	0.357996	0.648599	ko04070	Pm000572;Pm002058;Pm002760;Pm003131;Pm004298;Pm004299;Pm006460;Pm009270;Pm009328;Pm011656;Pm013163;Pm015807;Pm015831;Pm015920;Pm017820;Pm018927;Pm019099;Pm020275;Pm022458;Pm023326;Pm023433;Pm024124;Pm024682;Pm025008;Pm025166;Pm027702;Pm030554	K05857+K01099+K01099+K02183+K00913+K00913+K01092+K01099+K01092+K00901+K00921+K01099+K13024+K01092+K00981+K05857+K00889+K01099+K01099+K01099+K02183+K13711+K02183+K13711+K02183+K02183+K13711
Human Diseases	Drug resistance	Vancomycin resistance	2	5	0.362009	0.648599	ko01502	Pm006045;Pm010399	K01929+K01000
Metabolism	Energy metabolism	Oxidative phosphorylation	38	145	0.372362	0.658009	ko00190	Pm002373;Pm004630;Pm005034;Pm005414;Pm006307;Pm006916;Pm007097;Pm008094;Pm008117;Pm008337;Pm008595;Pm009101;Pm009795;Pm009916;Pm011818;Pm013145;Pm013236;Pm013631;Pm013751;Pm014529;Pm014683;Pm015832;Pm018324;Pm019124;Pm021381;Pm021677;Pm021903;Pm022290;Pm023567;Pm024619;Pm025126;Pm026650;Pm027616;Pm027686;Pm028727;Pm029420;Pm030708;Pm027985	K03937+K02109+K01535+K03937+K05583+K03942+K00411+K03952+K00329+K03883+K02267+K11353+K02115+K03885+K02115+K01535+K02152+K02265+K01535+K02135+K02134+K01535+K02113+K00419+K02256+K03965+K01507+K02113+K03885+K01535+K02133+K01507+K01507+K01535+K01507+K03934+K00412+K02112
Metabolism	Amino acid metabolism	Lysine biosynthesis	7	24	0.381619	0.665254	ko00300	Pm002764;Pm006045;Pm019379;Pm022331;Pm022408;Pm022929;Pm027099	K01778+K01929+K00215+K01581+K01581+K12524+K14085
Metabolism	Biosynthesis of other secondary metabolites	Isoquinoline alkaloid biosynthesis	9	32	0.39377	0.677284	ko00950	Pm002219;Pm002220;Pm009959;Pm009961;Pm009962;Pm009965;Pm009966;Pm009967;Pm014100	K01592+K01592+K00422+K00422+K00422+K00422+K00422+K00422+K00815
Metabolism	Carbohydrate metabolism	Fructose and mannose metabolism	30	116	0.425802	0.717008	ko00051	Pm002135;Pm006301;Pm007366;Pm007718;Pm008623;Pm009228;Pm009710;Pm011086;Pm013404;Pm015714;Pm015717;Pm015719;Pm018082;Pm019393;Pm020292;Pm021009;Pm021041;Pm021694;Pm022684;Pm022802;Pm025214;Pm026433;Pm026739;Pm027278;Pm027298;Pm030390;Pm029141;Pm029518;Pm029863;Pm029870	K00850+K01840+K00847+K00100+K02377+K00100+K00895+K00927+K00844+K00001+K00001+K00001+K00100+K00008+K00001+K00064+K01803+K01623+K00001+K00847+K00001+K00100+K01711+K00850+K00844+K00100+K01623+K01809+K00001+K00001
Metabolism	Metabolism of cofactors and vitamins	One carbon pool by folate	10	37	0.435855	0.717008	ko00670	Pm000128;Pm001342;Pm002274;Pm004518;Pm005669;Pm007823;Pm009671;Pm019131;Pm022514;Pm027817	K01938+K01491+K00600+K00287+K00287+K00600+K00605+K00600+K01934+K00297
Metabolism	Carbohydrate metabolism	Butanoate metabolism	11	41	0.437629	0.717008	ko00650	Pm007718;Pm009228;Pm010940;Pm013006;Pm013007;Pm015063;Pm018082;Pm023314;Pm025260;Pm026433;Pm030390	K00100+K00100+K00135+K01580+K01580+K00626+K00100+K01652+K01580+K00100+K00100
Metabolism	Metabolism of cofactors and vitamins	Pantothenate and CoA biosynthesis	12	45	0.439098	0.717008	ko00770	Pm003384;Pm005454;Pm006695;Pm006821;Pm011325;Pm012237;Pm018601;Pm020990;Pm023314;Pm024738;Pm026644;Pm029749	K00826+K00826+K09680+K06133+K00826+K01464+K00826+K00826+K01652+K09680+K02201+K00053
Metabolism	Amino acid metabolism	Glycine, serine and threonine metabolism	24	93	0.446255	0.719586	ko00260	Pm002036;Pm002274;Pm003078;Pm005056;Pm007823;Pm009329;Pm009671;Pm010038;Pm013541;Pm013598;Pm014538;Pm015917;Pm018092;Pm019131;Pm019192;Pm020764;Pm020765;Pm022929;Pm022974;Pm023287;Pm024667;Pm026824;Pm027099;Pm029538	K00827+K00600+K00827+K00306+K00600+K00108+K00605+K01834+K00058+K00865+K00058+K01739+K00050+K00600+K01834+K00303+K00303+K12524+K00108+K02437+K00130+K00831+K14085+K01695
Metabolism	Biosynthesis of other secondary metabolites	Tropane, piperidine and pyridine alkaloid biosynthesis	6	22	0.472478	0.735098	ko00960	Pm000667;Pm000677;Pm000678;Pm000679;Pm014100;Pm018655	K08081+K08081+K08081+K08081+K00815+K08081
Metabolism	Metabolism of cofactors and vitamins	Riboflavin metabolism	6	22	0.472478	0.735098	ko00740	Pm000802;Pm006041;Pm014281;Pm016367;Pm018205;Pm022225	K14652+K11753+K00793+K02303+K00861+K14652
Metabolism	Amino acid metabolism	Valine, leucine and isoleucine biosynthesis	7	26	0.47297	0.735098	ko00290	Pm003384;Pm005454;Pm011325;Pm018601;Pm020990;Pm023314;Pm029749	K00826+K00826+K00826+K00826+K00826+K01652+K00053
Metabolism	Global and Overview	2-Oxocarboxylic acid metabolism	20	80	0.522861	0.802965	ko01210	Pm000161;Pm001928;Pm003384;Pm005454;Pm005720;Pm010898;Pm011047;Pm011325;Pm013003;Pm016425;Pm016689;Pm016905;Pm018601;Pm020696;Pm020990;Pm023314;Pm026518;Pm026887;Pm029749;Pm030035	K12153+K00812+K00826+K00826+K00813+K00031+K00818+K00826+K00031+K01647+K11821+K11821+K00826+K14677+K00826+K01652+K00620+K01681+K00053+K11820
Genetic Information Processing	Replication and repair	Mismatch repair	15	61	0.561252	0.851782	ko03430	Pm009038;Pm010019;Pm015723;Pm018045;Pm018046;Pm018047;Pm018048;Pm018050;Pm024411;Pm024865;Pm025107;Pm027247;Pm027399;Pm029038;Pm030201	K03555+K07456+K07466+K04802+K04802+K04802+K04802+K04802+K02343+K02342+K10746+K08735+K08737+K08735+K08735
Human Diseases	Endocrine and metabolic diseases	AGE-RAGE signaling pathway in diabetic complications	10	42	0.615358	0.923037	ko04933	Pm000572;Pm000966;Pm003800;Pm005087;Pm006298;Pm018927;Pm024691;Pm026679;Pm027776;Pm030514	K05857+K04371+K08008+K04371+K04371+K05857+K04392+K04371+K05740+K04371
Metabolism	Amino acid metabolism	Valine, leucine and isoleucine degradation	17	74	0.682264	1	ko00280	Pm002036;Pm003078;Pm003384;Pm004765;Pm004810;Pm005454;Pm008212;Pm011325;Pm013335;Pm014752;Pm015063;Pm018601;Pm020406;Pm020990;Pm022736;Pm026711;Pm027099	K00827+K00827+K00826+K00128+K00140+K00826+K09699+K00826+K00020+K05605+K00626+K00826+K07513+K00826+K00249+K00128+K14085
Metabolism	Glycan biosynthesis and metabolism	Glycosphingolipid biosynthesis - globo series	4	18	0.686106	1	ko00603	Pm006071;Pm006743;Pm009978;Pm031346	K07407+K07407+K01988+K12373
Metabolism	Metabolism of other amino acids	beta-Alanine metabolism	15	67	0.717843	1	ko00410	Pm004765;Pm004810;Pm005565;Pm009699;Pm012237;Pm012987;Pm013006;Pm013007;Pm014752;Pm014786;Pm022736;Pm025260;Pm026711;Pm027040;Pm027099	K00128+K00140+K00797+K01578+K01464+K13367+K01580+K01580+K05605+K13367+K00249+K01580+K00128+K00797+K14085
Metabolism	Amino acid metabolism	Tyrosine metabolism	22	97	0.719375	1	ko00350	Pm001928;Pm002219;Pm002220;Pm005720;Pm006116;Pm009959;Pm009961;Pm009962;Pm009965;Pm009966;Pm009967;Pm010940;Pm012776;Pm014100;Pm015714;Pm015717;Pm015719;Pm020292;Pm022684;Pm025214;Pm029863;Pm029870	K00812+K01592+K01592+K00813+K00121+K00422+K00422+K00422+K00422+K00422+K00422+K00135+K00121+K00815+K00001+K00001+K00001+K00001+K00001+K00001+K00001+K00001
Genetic Information Processing	Replication and repair	Base excision repair	12	55	0.741273	1	ko03410	Pm002196;Pm007003;Pm010916;Pm018045;Pm018046;Pm018047;Pm018048;Pm018050;Pm018913;Pm026759;Pm027733;Pm030553	K03575+K03506+K01246+K04802+K04802+K04802+K04802+K04802+K10802+K10772+K01246+K01246
Metabolism	Metabolism of other amino acids	Selenocompound metabolism	5	24	0.744969	1	ko00450	Pm012618;Pm015917;Pm022167;Pm024228;Pm026964	K11717+K01739+K00549+K01761+K00384
Metabolism	Lipid metabolism	Synthesis and degradation of ketone bodies	1	5	0.758873	1	ko00072	Pm015063	K00626
Metabolism	Metabolism of cofactors and vitamins	Porphyrin and chlorophyll metabolism	13	61	0.777447	1	ko00860	Pm000238;Pm001166;Pm004772;Pm005235;Pm005659;Pm012172;Pm012867;Pm014821;Pm016053;Pm016367;Pm019275;Pm020259;Pm024901	K13544+K13071+K01698+K00510+K13071+K03404+K00231+K00228+K13544+K02303+K13544+K08099+K10960
Genetic Information Processing	Translation	Ribosome biogenesis in eukaryotes	45	199	0.783953	1	ko03008	Pm000126;Pm000764;Pm001607;Pm001821;Pm003268;Pm003269;Pm003455;Pm003971;Pm003972;Pm004236;Pm004377;Pm004655;Pm005418;Pm006232;Pm006728;Pm006776;Pm006808;Pm008247;Pm008781;Pm008950;Pm012072;Pm013298;Pm013460;Pm014728;Pm015410;Pm016456;Pm016516;Pm017787;Pm019541;Pm019747;Pm020221;Pm020370;Pm021490;Pm021824;Pm022465;Pm022702;Pm022703;Pm022991;Pm023845;Pm023918;Pm024482;Pm024987;Pm026627;Pm027583;Pm0…	K14546+K03539+K03685+K14521+K14574+K14574+K14565+K14568+K14568+K14569+K14539+K14558+K14548+K12619+K14548+K14570+K14573+K14546+K14552+K14554+K06943+K14572+K14575+K06943+K14560+K14561+K07562+K01164+K14550+K03539+K14553+K14538+K14563+K14573+K14548+K14574+K14570+K14574+K11883+K03539+K14564+K11129+K14544+K14558+K14553
Metabolism	Biosynthesis of other secondary metabolites	Monobactam biosynthesis	2	11	0.797954	1	ko00261	Pm019379;Pm022929	K00215+K12524
Metabolism	Carbohydrate metabolism	Pentose phosphate pathway	12	58	0.806765	1	ko00030	Pm002135;Pm003507;Pm007100;Pm015437;Pm016218;Pm019696;Pm021694;Pm023316;Pm023551;Pm023961;Pm027278;Pm029141	K00850+K01807+K00616+K00033+K00036+K01057+K01623+K00948+K00616+K00033+K00850+K01623
Genetic Information Processing	Replication and repair	Nucleotide excision repair	21	98	0.810704	1	ko03420	Pm000559;Pm002431;Pm005889;Pm007003;Pm008620;Pm010013;Pm011665;Pm011671;Pm015276;Pm015723;Pm018045;Pm018046;Pm018047;Pm018048;Pm018050;Pm018112;Pm018328;Pm020165;Pm025304;Pm027220;Pm027685	K10140+K10140+K10610+K03506+K10609+K03144+K10840+K10840+K10840+K07466+K04802+K04802+K04802+K04802+K04802+K10610+K10840+K10844+K10610+K10610+K10140
Metabolism	Carbohydrate metabolism	C5-Branched dibasic acid metabolism	1	7	0.863531	1	ko00660	Pm023314	K01652
Genetic Information Processing	Replication and repair	DNA replication	15	75	0.863874	1	ko03030	Pm004614;Pm006899;Pm007003;Pm007127;Pm010383;Pm015723;Pm018045;Pm018046;Pm018047;Pm018048;Pm018050;Pm021843;Pm024411;Pm024865;Pm027633	K02212+K02321+K03506+K02540+K02541+K07466+K04802+K04802+K04802+K04802+K04802+K02212+K02343+K02342+K02209
Metabolism	Metabolism of cofactors and vitamins	Nicotinate and nicotinamide metabolism	4	24	0.880039	1	ko00760	Pm006744;Pm011250;Pm015707;Pm029189	K03517+K00858+K00278+K00767
Metabolism	Amino acid metabolism	Histidine metabolism	4	24	0.880039	1	ko00340	Pm004765;Pm022720;Pm026711;Pm027099	K00128+K00765+K00128+K14085
Metabolism	Metabolism of terpenoids and polyketides	Brassinosteroid biosynthesis	3	19	0.884364	1	ko00905	Pm018914;Pm026614;Pm026701	K09588+K09587+K12637
Human Diseases	Endocrine and metabolic diseases	Insulin resistance	12	63	0.887442	1	ko04931	Pm002966;Pm003287;Pm006407;Pm006554;Pm013678;Pm015057;Pm018656;Pm019734;Pm021076;Pm024050;Pm027014;Pm029910	K06269+K07200+K00688+K07200+K07200+K07199+K14497+K14497+K07203+K14497+K14497+K05696
Genetic Information Processing	Replication and repair	Non-homologous end-joining	1	8	0.897339	1	ko03450	Pm017924	K10885
Genetic Information Processing	Folding, sorting and degradation	SNARE interactions in vesicular transport	11	60	0.907966	1	ko04130	Pm001661;Pm003495;Pm009740;Pm015347;Pm016237;Pm017948;Pm020632;Pm024603;Pm025318;Pm027373;Pm028008	K08488+K08501+K08488+K08486+K08488+K08507+K08504+K08488+K08486+K08490+K08488
Metabolism	Carbohydrate metabolism	Propanoate metabolism	9	52	0.925442	1	ko00640	Pm004810;Pm008212;Pm009699;Pm012180;Pm014752;Pm015063;Pm016007;Pm019000;Pm022736	K00140+K09699+K01578+K01961+K05605+K00626+K02160+K02160+K00249
Genetic Information Processing	Folding, sorting and degradation	Sulfur relay system	2	16	0.934016	1	ko04122	Pm011082;Pm029422	K01011+K03148
Metabolism	Amino acid metabolism	Arginine biosynthesis	8	49	0.943589	1	ko00220	Pm001928;Pm005720;Pm008041;Pm011047;Pm020696;Pm023448;Pm025050;Pm026518	K00812+K00813+K01915+K00818+K14677+K00261+K01915+K00620
Genetic Information Processing	Folding, sorting and degradation	Ubiquitin mediated proteolysis	53	257	0.950703	1	ko04120	Pm000208;Pm000559;Pm001018;Pm001519;Pm002431;Pm003244;Pm004701;Pm005159;Pm005889;Pm006168;Pm006176;Pm006185;Pm006302;Pm006516;Pm006942;Pm007882;Pm008128;Pm008599;Pm008620;Pm009408;Pm009723;Pm009724;Pm012935;Pm018112;Pm018362;Pm018412;Pm018663;Pm018824;Pm019213;Pm019347;Pm019625;Pm019671;Pm019794;Pm020458;Pm020854;Pm021146;Pm021148;Pm022603;Pm022792;Pm023393;Pm023396;Pm023911;Pm025304;Pm025463;Pm0…	K03178+K10140+K10604+K09561+K10140+K10583+K03876+K04416+K10610+K03094+K04725+K10591+K10591+K03869+K09561+K10143+K10144+K03363+K10609+K03349+K10143+K10143+K10581+K10610+K04506+K10143+K10615+K03364+K03363+K10143+K03363+K10601+K06689+K10591+K10591+K04506+K04506+K09561+K03875+K03347+K03347+K10576+K10610+K10591+K10144+K03360+K10610+K10140+K09561+K03875+K10591+K06688+K03094
Genetic Information Processing	Transcription	RNA polymerase	13	76	0.9587	1	ko03020	Pm004644;Pm009460;Pm010058;Pm012066;Pm012103;Pm017630;Pm017632;Pm019516;Pm024338;Pm025182;Pm026883;Pm028389;Pm028759	K03008+K03015+K03006+K03043+K03015+K03013+K03013+K03026+K03008+K03008+K03006+K03016+K03013
Genetic Information Processing	Folding, sorting and degradation	RNA degradation	32	167	0.965442	1	ko03018	Pm000318;Pm001391;Pm002135;Pm003209;Pm003302;Pm004395;Pm004545;Pm004859;Pm005309;Pm006232;Pm009378;Pm013386;Pm013615;Pm014874;Pm015119;Pm016383;Pm018537;Pm019051;Pm019876;Pm020766;Pm022442;Pm024580;Pm025194;Pm026032;Pm026822;Pm027278;Pm030511;Pm028026;Pm030191;Pm031032;Pm028344;Pm027894	K03654+K12611+K00850+K12608+K03654+K12600+K12603+K12585+K13126+K12619+K08300+K13126+K04043+K12617+K12606+K13126+K12613+K03514+K12621+K01148+K13126+K00970+K12603+K14442+K00970+K00850+K04077+K12581+K12603+K12581+K12581+K12581
Cellular Processes	Transport and catabolism	Regulation of autophagy	11	69	0.972202	1	ko04140	Pm005400;Pm006652;Pm009926;Pm010069;Pm014361;Pm015632;Pm018380;Pm020812;Pm024709;Pm029186;Pm029886	K08332+K08332+K08332+K08341+K08332+K08332+K08334+K08332+K08332+K08332+K08332
Cellular Processes	Transport and catabolism	Endocytosis	30	172	0.992023	1	ko04144	Pm000594;Pm000857;Pm003386;Pm005874;Pm006145;Pm006185;Pm006302;Pm008294;Pm009152;Pm009534;Pm009904;Pm009930;Pm010640;Pm011537;Pm012774;Pm012865;Pm013360;Pm018787;Pm018798;Pm019099;Pm020458;Pm020560;Pm020854;Pm025463;Pm026290;Pm027544;Pm027571;Pm028111;Pm028118;Pm030124	K04646+K03283+K10396+K01528+K01115+K10591+K10591+K11866+K05758+K03283+K12184+K12486+K12192+K01528+K12182+K15053+K01115+K03283+K03283+K00889+K10591+K12192+K10591+K10591+K12185+K01115+K01528+K03283+K03283+K10591
Genetic Information Processing	Translation	mRNA surveillance pathway	28	167	0.995332	1	ko03015	Pm002078;Pm002966;Pm003787;Pm004572;Pm005309;Pm007083;Pm007316;Pm008194;Pm009028;Pm009149;Pm010509;Pm010748;Pm013026;Pm013386;Pm014502;Pm015874;Pm016328;Pm016383;Pm017046;Pm018768;Pm021597;Pm022442;Pm022904;Pm024147;Pm025034;Pm025184;Pm030469;Pm029625	K14396+K06269+K14403+K14411+K13126+K14404+K14326+K14326+K14396+K14411+K14404+K14404+K14396+K13126+K13025+K14411+K14396+K13126+K14404+K12881+K14326+K13126+K14411+K14404+K14406+K14407+K12812+K12876
Metabolism	Glycan biosynthesis and metabolism	N-Glycan biosynthesis	8	65	0.996014	1	ko00510	Pm009643;Pm010293;Pm010612;Pm011090;Pm013194;Pm014922;Pm015796;Pm027584	K03846+K07441+K07252+K03846+K01230+K03846+K01231+K00737
Genetic Information Processing	Replication and repair	Homologous recombination	11	83	0.996823	1	ko03440	Pm010513;Pm012651;Pm014659;Pm014691;Pm015723;Pm020635;Pm021821;Pm024411;Pm024865;Pm027001;Pm027192	K08775+K10901+K10875+K10875+K07466+K03165+K10875+K02343+K02342+K04482+K03553
Cellular Processes	Transport and catabolism	Phagosome	24	151	0.997066	1	ko04145	Pm001661;Pm002313;Pm002717;Pm003716;Pm003800;Pm004307;Pm009740;Pm012308;Pm012774;Pm013163;Pm013236;Pm014251;Pm015866;Pm016237;Pm021086;Pm024101;Pm024407;Pm024603;Pm024691;Pm025398;Pm025952;Pm028008;Pm029759;Pm030776	K08488+K07374+K05692+K08057+K08008+K07374+K08488+K07375+K12182+K00921+K02152+K01365+K07374+K08488+K07374+K01365+K01365+K08488+K04392+K07374+K05692+K08488+K01365+K10956
Genetic Information Processing	Folding, sorting and degradation	Protein export	6	55	0.997087	1	ko03060	Pm003303;Pm012438;Pm018381;Pm021641;Pm024046;Pm030776	K09490+K12272+K03217+K03105+K03217+K10956
Metabolism	Nucleotide metabolism	Pyrimidine metabolism	33	199	0.998101	1	ko00240	Pm000938;Pm004644;Pm005512;Pm006899;Pm007003;Pm009460;Pm010058;Pm010483;Pm010885;Pm010889;Pm012066;Pm012103;Pm012237;Pm015016;Pm015610;Pm017513;Pm017630;Pm017632;Pm019028;Pm019516;Pm020101;Pm024113;Pm024338;Pm024411;Pm024865;Pm025182;Pm026450;Pm026883;Pm026964;Pm027222;Pm029212;Pm028389;Pm028759	K01955+K03008+K01955+K02321+K03506+K03015+K03006+K01955+K01937+K01937+K03043+K03015+K01464+K00857+K00876+K13800+K03013+K03013+K01955+K03026+K01937+K00940+K03008+K02343+K02342+K03008+K01955+K03006+K00384+K01489+K00876+K03016+K03013
Genetic Information Processing	Transcription	Basal transcription factors	7	65	0.998672	1	ko03022	Pm010013;Pm013248;Pm016017;Pm020165;Pm024631;Pm026198;Pm026604	K03144+K03133+K03124+K10844+K03124+K03126+K03124
Metabolism	Nucleotide metabolism	Purine metabolism	37	244	0.99992	1	ko00230	Pm002385;Pm002898;Pm003479;Pm004315;Pm004644;Pm006590;Pm006899;Pm006965;Pm007003;Pm008038;Pm009206;Pm009460;Pm009763;Pm010058;Pm010807;Pm012066;Pm012103;Pm013247;Pm016166;Pm016185;Pm017630;Pm017632;Pm019516;Pm021151;Pm022990;Pm023316;Pm023871;Pm024113;Pm024338;Pm024411;Pm024865;Pm025182;Pm026883;Pm027643;Pm029314;Pm028389;Pm028759	K00860+K01490+K01487+K01952+K03008+K01490+K02321+K01756+K03506+K00942+K00873+K03015+K01488+K03006+K02083+K03043+K03015+K00951+K01509+K00939+K03013+K03013+K03026+K00860+K01939+K00948+K01509+K00940+K03008+K02343+K02342+K03008+K03006+K00939+K01514+K03016+K03013
Genetic Information Processing	Transcription	Spliceosome	39	274	0.999995	1	ko03040	Pm000342;Pm000516;Pm000857;Pm002470;Pm002805;Pm003321;Pm003829;Pm005408;Pm006642;Pm006914;Pm008195;Pm008361;Pm008761;Pm009534;Pm009976;Pm011693;Pm012522;Pm014502;Pm014945;Pm016459;Pm018379;Pm018553;Pm018704;Pm018768;Pm018787;Pm018798;Pm019876;Pm020156;Pm020595;Pm020877;Pm021177;Pm024329;Pm024477;Pm027335;Pm030469;Pm028111;Pm028118;Pm029625;Pm029750	K12741+K12897+K03283+K12846+K12843+K12890+K12836+K12818+K12896+K12818+K12862+K12855+K12818+K03283+K12829+K12816+K12847+K13025+K12741+K12874+K12827+K12872+K12843+K12881+K03283+K03283+K12621+K11087+K12819+K12868+K12872+K12823+K11086+K06063+K12812+K03283+K03283+K12876+K12843
Genetic Information Processing	Folding, sorting and degradation	Proteasome	4	75	0.999999	1	ko03050	Pm001040;Pm005999;Pm010631;Pm024539	K03028+K03062+K03064+K03030
Genetic Information Processing	Folding, sorting and degradation	Protein processing in endoplasmic reticulum	51	355	1	1	ko04141	Pm000491;Pm000623;Pm000686;Pm000857;Pm001519;Pm001527;Pm001606;Pm002590;Pm002651;Pm003303;Pm003427;Pm003716;Pm003818;Pm005250;Pm005550;Pm005824;Pm006168;Pm006196;Pm006802;Pm006942;Pm007063;Pm009534;Pm009612;Pm009675;Pm011331;Pm011565;Pm012056;Pm013194;Pm013904;Pm014275;Pm015126;Pm017605;Pm017833;Pm018787;Pm018798;Pm018853;Pm019671;Pm019794;Pm019845;Pm021806;Pm022603;Pm023393;Pm023396;Pm026635;Pm0…	K13993+K13993+K13525+K03283+K09561+K09503+K13993+K13993+K13525+K09490+K09518+K08057+K13993+K09502+K13993+K09521+K03094+K09525+K14007+K09561+K04426+K03283+K04426+K14009+K13525+K10666+K13525+K01230+K13993+K10666+K14016+K10666+K04426+K03283+K03283+K13993+K10601+K06689+K04079+K09503+K09561+K03347+K03347+K09521+K14016+K03283+K03283+K09561+K10956+K03094+K13525
Organismal Systems	Environmental adaptation	Plant-pathogen interaction	283	1448	1	1	ko04626	Pm000163;Pm000304;Pm000420;Pm000448;Pm000469;Pm000739;Pm000966;Pm001028;Pm001046;Pm001066;Pm001306;Pm001638;Pm001702;Pm002011;Pm002200;Pm002204;Pm002485;Pm002496;Pm002639;Pm002640;Pm002679;Pm002714;Pm002771;Pm002778;Pm002826;Pm002869;Pm002870;Pm002976;Pm003027;Pm003131;Pm003267;Pm003305;Pm003377;Pm003411;Pm003544;Pm003639;Pm003640;Pm004096;Pm004557;Pm004681;Pm004715;Pm005087;Pm005220;Pm005301;Pm0…	K13424+K13424+K09422+K13420+K13416+K13430+K04371+K13416+K13430+K13429+K13416+K13457+K13430+K09422+K09422+K13457+K13425+K13416+K13416+K13416+K13424+K05391+K13428+K13428+K13424+K13420+K13420+K13448+K13420+K02183+K09422+K13447+K13430+K13416+K13425+K13420+K13457+K13416+K09422+K13430+K13430+K04371+K09422+K13430+K13420+K13425+K09422+K13428+K09422+K09422+K13416+K13424+K13424+K13416+K13420+K04371+K13448+…
Genetic Information Processing	Translation	RNA transport	35	286	1	1	ko03013	Pm000764;Pm000918;Pm002858;Pm003702;Pm004098;Pm005290;Pm005309;Pm005534;Pm005941;Pm007316;Pm008194;Pm009138;Pm013312;Pm013386;Pm013670;Pm013672;Pm014502;Pm016383;Pm016516;Pm017084;Pm017771;Pm017772;Pm017787;Pm018768;Pm019460;Pm019747;Pm020176;Pm021597;Pm022442;Pm023918;Pm024270;Pm024414;Pm026560;Pm030469;Pm029625	K03539+K03231+K14293+K03240+K14298+K14292+K13126+K03257+K03246+K14326+K14326+K03754+K03257+K13126+K03239+K03239+K13025+K13126+K07562+K14296+K14306+K14306+K01164+K12881+K05019+K03539+K14319+K14326+K13126+K03539+K14297+K03260+K03247+K12812+K12876
Genetic Information Processing	Translation	Aminoacyl-tRNA biosynthesis	3	89	1	1	ko00970	Pm008775;Pm012779;Pm028746	K04567+K02433+K01873
Genetic Information Processing	Translation	Ribosome	33	329	1	1	ko03010	Pm000320;Pm002009;Pm003896;Pm005852;Pm007155;Pm008429;Pm009142;Pm009159;Pm010857;Pm010954;Pm011395;Pm013017;Pm013394;Pm015694;Pm016152;Pm017417;Pm017512;Pm018230;Pm018265;Pm018874;Pm019105;Pm019514;Pm019539;Pm020513;Pm021376;Pm021771;Pm021813;Pm024159;Pm026218;Pm029454;Pm029744;Pm030898;Pm031095	K02879+K02904+K02925+K02909+K02881+K02945+K02902+K02866+K02987+K02996+K02968+K02993+K02866+K02935+K02899+K02906+K02881+K02931+K02936+K02866+K02952+K02877+K02866+K02866+K02878+K02954+K02874+K02990+K02877+K02895+K02995+K02888+K02877
