# Supplementary material for: Transcriptome Profiles Reveal the Crucial Roles of Hormone and Sugar in the Bud Dormancy of Prunus mume
Source: Sci Rep. 2018 Mar 23;8:5090. doi: 10.1038/s41598-018-23108-9 (PMC5865110; doi:10.1038/s41598-018-23108-9)
Supplement: Supplementary file 5 — Dataset 4 [file 41598_2018_23108_MOESM5_ESM.xlsx]

## Sheet: ABA
Original Research Article
Transcriptome Profiles Reveal the Crucial Roles of Hormone and Sugar in the Bud Dormancy of Prunus mume
Zhiyong Zhang, XiaoKang Zhuo, Kai Zhao, Tangchun Zheng, Yu Han, Cunquan Yuan and Qixiang Zhang*
Beijing Key Laboratory of Ornamental Plants Germplasm Innovation & Molecular Breeding , National Engineering Research Center for Floriculture , Beijing Laboratory of Urban and Rural Ecological Environment , Key Laboratory of Genetics and Breeding in Forest Trees and Ornamental Plants of Ministry of Education , School of Landscape Architecture , Beijing Forestry University, Beijing, 100083, China
Supplementary Table S4 MapMan Bins of “Metabolism_overview” and “Regulation_overview” between two successive stages.
BinCode	BinName	id	type	description	EDⅠ-EDⅡ-Mapman.txt
17.1.1	hormone metabolism.abscisic acid.synthesis-degradation	at3g21780	Transcript	Symbols: UGT71B6 | UGT71B6 (UDP-glucosyl transferase 71B6); UDP-glycosyltransferase/ abscisic acid glucosyltransferase/ transferase, transferring glycosyl groups | chr3:7675004-7676494 REVERSE	-1.15992
17.1.1.1.10	hormone metabolism.abscisic acid.synthesis-degradation.synthesis.9-cis-epoxycarotenoid dioxygenase	at3g14440	Transcript	Symbols: NCED3, ATNCED3, STO1, SIS7 | NCED3 (NINE-CIS-EPOXYCAROTENOID DIOXYGENASE 3); 9-cis-epoxycarotenoid dioxygenase | chr3:4831288-4833599 REVERSE	1.74719
17.1.1.1.10	hormone metabolism.abscisic acid.synthesis-degradation.synthesis.9-cis-epoxycarotenoid dioxygenase	at1g30100	Transcript	Symbols: NCED5, ATNCED5 | NCED5 (NINE-CIS-EPOXYCAROTENOID DIOXYGENASE 5); 9-cis-epoxycarotenoid dioxygenase | chr1:10571340-10573365 FORWARD	1.08841
17.1.1.2.1	hormone metabolism.abscisic acid.synthesis-degradation.degradation.8-hydroxylase	at4g19230	Transcript	Symbols: CYP707A1 | CYP707A1; (+)-abscisic acid 8'-hydroxylase/ oxygen binding | chr4:10521379-10523961 FORWARD	2.39207
17.1.3	hormone metabolism.abscisic acid.induced-regulated-responsive-activated	at5g13200	Transcript	GRAM domain-containing protein / ABA-responsive protein-related | chr5:4207004-4208289 FORWARD	-3.80828
17.1.3	hormone metabolism.abscisic acid.induced-regulated-responsive-activated	at2g22475	Transcript	Symbols: GEM | GEM (GL2-EXPRESSION MODULATOR) | chr2:9541401-9545010 FORWARD	-0.644199
BinCode	BinName	id	type	description	EDⅡ-EDⅢ-Mapman.txt
17.1.1	hormone metabolism.abscisic acid.synthesis-degradation	at2g42820	Transcript	Symbols: HVA22F | HVA22F (HVA22-LIKE PROTEIN F) | chr2:17817338-17818545 REVERSE	1.48722
17.1.1.1.10	hormone metabolism.abscisic acid.synthesis-degradation.synthesis.9-cis-epoxycarotenoid dioxygenase	at3g14440	Transcript	Symbols: NCED3, ATNCED3, STO1, SIS7 | NCED3 (NINE-CIS-EPOXYCAROTENOID DIOXYGENASE 3); 9-cis-epoxycarotenoid dioxygenase | chr3:4831288-4833599 REVERSE	1.08823
17.1.1.1.10	hormone metabolism.abscisic acid.synthesis-degradation.synthesis.9-cis-epoxycarotenoid dioxygenase	at1g30100	Transcript	Symbols: NCED5, ATNCED5 | NCED5 (NINE-CIS-EPOXYCAROTENOID DIOXYGENASE 5); 9-cis-epoxycarotenoid dioxygenase | chr1:10571340-10573365 FORWARD	-1.25002
17.1.1.1.10	hormone metabolism.abscisic acid.synthesis-degradation.synthesis.9-cis-epoxycarotenoid dioxygenase	at4g19170	Transcript	Symbols: NCED4 | NCED4 (NINE-CIS-EPOXYCAROTENOID DIOXYGENASE 4) | chr4:10481786-10483857 FORWARD	1.04997
17.1.3	hormone metabolism.abscisic acid.induced-regulated-responsive-activated	at1g74520	Transcript	Symbols: ATHVA22A | ATHVA22A | chr1:28007974-28009300 REVERSE	-0.961916
17.1.3	hormone metabolism.abscisic acid.induced-regulated-responsive-activated	at5g59220	Transcript	protein phosphatase 2C, putative / PP2C, putative | chr5:23894404-23896619 REVERSE	-1.46927
17.1.3	hormone metabolism.abscisic acid.induced-regulated-responsive-activated	at5g13200	Transcript	GRAM domain-containing protein / ABA-responsive protein-related | chr5:4207004-4208289 FORWARD	-2.83144
17.1.3	hormone metabolism.abscisic acid.induced-regulated-responsive-activated	at2g47770	Transcript	benzodiazepine receptor-related | chr2:19568464-19569507 FORWARD	-0.737342
BinCode	BinName	id	type	description	EDⅢ-NF-Mapman.txt
17.1.1	hormone metabolism.abscisic acid.synthesis-degradation	at3g21780	Transcript	Symbols: UGT71B6 | UGT71B6 (UDP-glucosyl transferase 71B6); UDP-glycosyltransferase/ abscisic acid glucosyltransferase/ transferase, transferring glycosyl groups | chr3:7675004-7676494 REVERSE	1.48982
17.1.1.1.1	hormone metabolism.abscisic acid.synthesis-degradation.synthesis.zeaxanthin epoxidase	at5g67030	Transcript	Symbols: ABA1, LOS6, NPQ2, ATABA1, ZEP, IBS3, ATZEP | ABA1 (ABA DEFICIENT 1); zeaxanthin epoxidase | chr5:26753510-26757236 REVERSE	-4.8447
17.1.1.1.10	hormone metabolism.abscisic acid.synthesis-degradation.synthesis.9-cis-epoxycarotenoid dioxygenase	at3g14440	Transcript	Symbols: NCED3, ATNCED3, STO1, SIS7 | NCED3 (NINE-CIS-EPOXYCAROTENOID DIOXYGENASE 3); 9-cis-epoxycarotenoid dioxygenase | chr3:4831288-4833599 REVERSE	1.09165
17.1.1.1.10	hormone metabolism.abscisic acid.synthesis-degradation.synthesis.9-cis-epoxycarotenoid dioxygenase	at4g19170	Transcript	Symbols: NCED4 | NCED4 (NINE-CIS-EPOXYCAROTENOID DIOXYGENASE 4) | chr4:10481786-10483857 FORWARD	-1.75173
17.1.2	hormone metabolism.abscisic acid.signal transduction	at4g34000	Transcript	Symbols: ABF3, DPBF5 | ABF3 (ABSCISIC ACID RESPONSIVE ELEMENTS-BINDING FACTOR 3); DNA binding / protein binding / transcription activator/ transcription factor | chr4:16295558-16298255 FORWARD	0.610828
17.1.3	hormone metabolism.abscisic acid.induced-regulated-responsive-activated	at1g74520	Transcript	Symbols: ATHVA22A | ATHVA22A | chr1:28007974-28009300 REVERSE	0.812508
17.1.3	hormone metabolism.abscisic acid.induced-regulated-responsive-activated	at1g69700	Transcript	Symbols: ATHVA22C | ATHVA22C | chr1:26220238-26221825 FORWARD	-1.859
17.1.3	hormone metabolism.abscisic acid.induced-regulated-responsive-activated	at3g56850	Transcript	Symbols: AREB3, DPBF3 | AREB3 (ABA-RESPONSIVE ELEMENT BINDING PROTEIN 3); DNA binding / transcription activator/ transcription factor | chr3:21046341-21048516 REVERSE	-6.12387
17.1.3	hormone metabolism.abscisic acid.induced-regulated-responsive-activated	at1g45249	Transcript	Symbols: ABF2, AREB1 | ABF2 (ABSCISIC ACID RESPONSIVE ELEMENTS-BINDING FACTOR 2); DNA binding / protein binding / transcription activator/ transcription factor | chr1:17165127-17167866 REVERSE	0.767009
17.1.3	hormone metabolism.abscisic acid.induced-regulated-responsive-activated	at5g13200	Transcript	GRAM domain-containing protein / ABA-responsive protein-related | chr5:4207004-4208289 FORWARD	3.54243
17.1.3	hormone metabolism.abscisic acid.induced-regulated-responsive-activated	at2g47770	Transcript	benzodiazepine receptor-related | chr2:19568464-19569507 FORWARD	1.41112

## Sheet: GA
Original Research Article
Transcriptome Profiles Reveal the Crucial Roles of Hormone and Sugar in the Bud Dormancy of Prunus mume
Zhiyong Zhang, XiaoKang Zhuo, Kai Zhao, Tangchun Zheng, Yu Han, Cunquan Yuan and Qixiang Zhang*
Beijing Key Laboratory of Ornamental Plants Germplasm Innovation & Molecular Breeding , National Engineering Research Center for Floriculture , Beijing Laboratory of Urban and Rural Ecological Environment , Key Laboratory of Genetics and Breeding in Forest Trees and Ornamental Plants of Ministry of Education , School of Landscape Architecture , Beijing Forestry University, Beijing, 100083, China
Supplementary Table S4 MapMan Bins of “Metabolism_overview” and “Regulation_overview” between two successive stages.
BinCode	BinName	id	type	description	EDⅠ-EDⅡ-Mapman.txt
17.6.1	hormone metabolism.gibberelin.synthesis-degradation	at1g52800	Transcript	oxidoreductase, 2OG-Fe(II) oxygenase family protein | chr1:19664044-19665362 FORWARD	-1.15766
17.6.1.13	hormone metabolism.gibberelin.synthesis-degradation.GA2 oxidase	at1g02400	Transcript	Symbols: ATGA2OX4, ATGA2OX6, DTA1, GA2OX6 | GA2OX6 (GIBBERELLIN 2-OXIDASE 6); gibberellin 2-beta-dioxygenase | chr1:486801-489577 FORWARD	-2.02748
17.6.1.13	hormone metabolism.gibberelin.synthesis-degradation.GA2 oxidase	at1g30040	Transcript	Symbols: ATGA2OX2 | ATGA2OX2 (GIBBERELLIN 2-OXIDASE); gibberellin 2-beta-dioxygenase | chr1:10537648-10539831 FORWARD	1.65199
17.6.2	hormone metabolism.gibberelin.signal transduction	at1g66350	Transcript	Symbols: RGL1, RGL | RGL1 (RGA-LIKE 1); transcription factor | chr1:24748195-24750043 FORWARD	-0.854595
17.6.3	hormone metabolism.gibberelin.induced-regulated-responsive-activated	at5g14920	Transcript	gibberellin-regulated family protein | chr5:4826479-4827980 FORWARD	1.32653
BinCode	BinName	id	type	description	EDⅡ-EDⅢ-Mapman.txt
17.6.1	hormone metabolism.gibberelin.synthesis-degradation	at4g21200	Transcript	Symbols: ATGA2OX8, GA2OX8 | GA2OX8 (GIBBERELLIN 2-OXIDASE 8); gibberellin 2-beta-dioxygenase | chr4:11302685-11306601 FORWARD	-2.34824
17.6.1	hormone metabolism.gibberelin.synthesis-degradation	at4g21690	Transcript	Symbols: ATGA3OX3, GA3OX3 | GA3OX3 (GIBBERELLIN 3-OXIDASE 3); iron ion binding / oxidoreductase | chr4:11527229-11529060 FORWARD	1.43364
17.6.1.12	hormone metabolism.gibberelin.synthesis-degradation.GA3 oxidase	at1g15550	Transcript	Symbols: GA4, ATGA3OX1, GA3OX1 | GA3OX1 (GIBBERELLIN 3-OXIDASE 1); gibberellin 3-beta-dioxygenase/ transcription factor binding | chr1:5344478-5346166 REVERSE	-2.15835
17.6.1.13	hormone metabolism.gibberelin.synthesis-degradation.GA2 oxidase	at1g78440	Transcript	Symbols: ATGA2OX1 | ATGA2OX1 (gibberellin 2-oxidase 1); gibberellin 2-beta-dioxygenase | chr1:29511599-29513051 REVERSE	-3.16826
17.6.1.13	hormone metabolism.gibberelin.synthesis-degradation.GA2 oxidase	at1g02400	Transcript	Symbols: ATGA2OX4, ATGA2OX6, DTA1, GA2OX6 | GA2OX6 (GIBBERELLIN 2-OXIDASE 6); gibberellin 2-beta-dioxygenase | chr1:486801-489577 FORWARD	-3.66375
17.6.1.13	hormone metabolism.gibberelin.synthesis-degradation.GA2 oxidase	at1g30040	Transcript	Symbols: ATGA2OX2 | ATGA2OX2 (GIBBERELLIN 2-OXIDASE); gibberellin 2-beta-dioxygenase | chr1:10537648-10539831 FORWARD	-1.90072
17.6.2	hormone metabolism.gibberelin.signal transduction	at1g66350	Transcript	Symbols: RGL1, RGL | RGL1 (RGA-LIKE 1); transcription factor | chr1:24748195-24750043 FORWARD	-1.11424
17.6.3	hormone metabolism.gibberelin.induced-regulated-responsive-activated	at1g74670	Transcript	gibberellin-responsive protein, putative | chr1:28053286-28054149 FORWARD	0.767692
BinCode	BinName	id	type	description	EDⅢ-NF-Mapman.txt
17.6.1	hormone metabolism.gibberelin.synthesis-degradation	at1g52800	Transcript	oxidoreductase, 2OG-Fe(II) oxygenase family protein | chr1:19664044-19665362 FORWARD	5.39083
17.6.1	hormone metabolism.gibberelin.synthesis-degradation	at4g21200	Transcript	Symbols: ATGA2OX8, GA2OX8 | GA2OX8 (GIBBERELLIN 2-OXIDASE 8); gibberellin 2-beta-dioxygenase | chr4:11302685-11306601 FORWARD	3.14463
17.6.1	hormone metabolism.gibberelin.synthesis-degradation	at4g21690	Transcript	Symbols: ATGA3OX3, GA3OX3 | GA3OX3 (GIBBERELLIN 3-OXIDASE 3); iron ion binding / oxidoreductase | chr4:11527229-11529060 FORWARD	3.77137
17.6.1.1	hormone metabolism.gibberelin.synthesis-degradation.copalyl diphosphate synthase	at4g02780	Transcript	Symbols: GA1, ABC33, ATCPS1 | GA1 (GA REQUIRING 1); ent-copalyl diphosphate synthase/ magnesium ion binding | chr4:1237767-1244813 REVERSE	1.94291
17.6.1.2	hormone metabolism.gibberelin.synthesis-degradation.ent-kaurene synthase	at1g79460	Transcript	Symbols: GA2, KS, ATKS | GA2 (GA REQUIRING 2); ent-kaurene synthase | chr1:29890392-29894587 FORWARD	2.49883
17.6.1.11	hormone metabolism.gibberelin.synthesis-degradation.GA20 oxidase	at4g25420	Transcript	Symbols: GA5, GA20OX1, AT2301, ATGA20OX1 | GA20OX1; gibberellin 20-oxidase | chr4:12990884-12992458 REVERSE	-2.65148
17.6.1.12	hormone metabolism.gibberelin.synthesis-degradation.GA3 oxidase	at1g15550	Transcript	Symbols: GA4, ATGA3OX1, GA3OX1 | GA3OX1 (GIBBERELLIN 3-OXIDASE 1); gibberellin 3-beta-dioxygenase/ transcription factor binding | chr1:5344478-5346166 REVERSE	4.5539
17.6.1.13	hormone metabolism.gibberelin.synthesis-degradation.GA2 oxidase	at1g02400	Transcript	Symbols: ATGA2OX4, ATGA2OX6, DTA1, GA2OX6 | GA2OX6 (GIBBERELLIN 2-OXIDASE 6); gibberellin 2-beta-dioxygenase | chr1:486801-489577 FORWARD	-1.28024
17.6.2	hormone metabolism.gibberelin.signal transduction	at1g66350	Transcript	Symbols: RGL1, RGL | RGL1 (RGA-LIKE 1); transcription factor | chr1:24748195-24750043 FORWARD	2.39711
17.6.3	hormone metabolism.gibberelin.induced-regulated-responsive-activated	at1g14920	Transcript	Symbols: GAI, RGA2 | GAI (GIBBERELLIC ACID INSENSITIVE); transcription factor | chr1:5149226-5151354 FORWARD	-1.85149
17.6.3	hormone metabolism.gibberelin.induced-regulated-responsive-activated	at5g14920	Transcript	gibberellin-regulated family protein | chr5:4826479-4827980 FORWARD	-1.38547
17.6.3	hormone metabolism.gibberelin.induced-regulated-responsive-activated	at1g74670	Transcript	gibberellin-responsive protein, putative | chr1:28053286-28054149 FORWARD	-4.03061
17.6.3	hormone metabolism.gibberelin.induced-regulated-responsive-activated	at2g14900	Transcript	gibberellin-regulated family protein | chr2:6404175-6405330 FORWARD	-1.42762
17.6.3	hormone metabolism.gibberelin.induced-regulated-responsive-activated	at5g15230	Transcript	Symbols: GASA4 | GASA4 (GAST1 PROTEIN HOMOLOG 4) | chr5:4944900-4946216 FORWARD	-1.15642

## Sheet: IAA
Original Research Article
Transcriptome Profiles Reveal the Crucial Roles of Hormone and Sugar in the Bud Dormancy of Prunus mume
Zhiyong Zhang, XiaoKang Zhuo, Kai Zhao, Tangchun Zheng, Yu Han, Cunquan Yuan and Qixiang Zhang*
Beijing Key Laboratory of Ornamental Plants Germplasm Innovation & Molecular Breeding , National Engineering Research Center for Floriculture , Beijing Laboratory of Urban and Rural Ecological Environment , Key Laboratory of Genetics and Breeding in Forest Trees and Ornamental Plants of Ministry of Education , School of Landscape Architecture , Beijing Forestry University, Beijing, 100083, China
Supplementary Table S4 MapMan Bins of “Metabolism_overview” and “Regulation_overview” between two successive stages.
BinCode	BinName	id	type	description	EDⅠ-EDⅡ-Mapman.txt
17.2.1	hormone metabolism.auxin.synthesis-degradation	at1g44350	Transcript	Symbols: ILL6 | ILL6; IAA-amino acid conjugate hydrolase/ metallopeptidase | chr1:16834210-16838286 REVERSE	-1.17222
17.2.1	hormone metabolism.auxin.synthesis-degradation	at3g02875	Transcript	Symbols: ILR1 | ILR1 (IAA-LEUCINE RESISTANT 1); IAA-Leu conjugate hydrolase/ IAA-Phe conjugate hydrolase/ metallopeptidase | chr3:631913-634074 FORWARD	0.666743
17.2.3	hormone metabolism.auxin.induced-regulated-responsive-activated	at2g46690	Transcript	auxin-responsive family protein | chr2:19180730-19181467 FORWARD	-1.14674
17.2.3	hormone metabolism.auxin.induced-regulated-responsive-activated	at2g37980	Transcript	unknown protein | chr2:15894057-15897610 REVERSE	0.681306
17.2.3	hormone metabolism.auxin.induced-regulated-responsive-activated	at5g47530	Transcript	auxin-responsive protein, putative | chr5:19281374-19283061 FORWARD	-0.781297
17.2.3	hormone metabolism.auxin.induced-regulated-responsive-activated	at5g10990	Transcript	auxin-responsive family protein | chr5:3476839-3477704 FORWARD	-1.4993
BinCode	BinName	id	type	description	EDⅡ-EDⅢ-Mapman.txt
17.2	hormone metabolism.auxin	at3g10870	Transcript	Symbols: MES17, ATMES17 | MES17 (METHYL ESTERASE 17); hydrolase/ hydrolase, acting on ester bonds / methyl indole-3-acetate esterase | chr3:3401078-3402672 REVERSE	-1.39099
17.2.1	hormone metabolism.auxin.synthesis-degradation	at1g44350	Transcript	Symbols: ILL6 | ILL6; IAA-amino acid conjugate hydrolase/ metallopeptidase | chr1:16834210-16838286 REVERSE	-1.52294
17.2.1	hormone metabolism.auxin.synthesis-degradation	at3g02875	Transcript	Symbols: ILR1 | ILR1 (IAA-LEUCINE RESISTANT 1); IAA-Leu conjugate hydrolase/ IAA-Phe conjugate hydrolase/ metallopeptidase | chr3:631913-634074 FORWARD	-1.23411
17.2.2	hormone metabolism.auxin.signal transduction	at5g15100	Transcript	Symbols: PIN8 | PIN8 (PIN-FORMED 8); auxin:hydrogen symporter/ transporter | chr5:4892159-4893937 REVERSE	1.40252
17.2.3	hormone metabolism.auxin.induced-regulated-responsive-activated	at1g60710	Transcript	Symbols: ATB2 | ATB2; oxidoreductase | chr1:22354753-22356761 REVERSE	-0.976887
17.2.3	hormone metabolism.auxin.induced-regulated-responsive-activated	at1g60690	Transcript	aldo/keto reductase family protein | chr1:22349892-22351668 REVERSE	0.81736
17.2.3	hormone metabolism.auxin.induced-regulated-responsive-activated	at2g46690	Transcript	auxin-responsive family protein | chr2:19180730-19181467 FORWARD	-1.91774
17.2.3	hormone metabolism.auxin.induced-regulated-responsive-activated	at4g27450	Transcript	unknown protein | chr4:13727484-13728886 REVERSE	-1.19571
17.2.3	hormone metabolism.auxin.induced-regulated-responsive-activated	at2g47750	Transcript	Symbols: GH3.9 | GH3.9 (PUTATIVE INDOLE-3-ACETIC ACID-AMIDO SYNTHETASE GH3.9) | chr2:19560127-19563191 REVERSE	0.901372
17.2.3	hormone metabolism.auxin.induced-regulated-responsive-activated	at5g63390	Transcript	unknown protein | chr5:25390512-25392591 REVERSE	5.52801
17.2.3	hormone metabolism.auxin.induced-regulated-responsive-activated	at2g14960	Transcript	Symbols: GH3.1 | GH3.1 | chr2:6451372-6453670 REVERSE	-0.853922
17.2.3	hormone metabolism.auxin.induced-regulated-responsive-activated	at2g37980	Transcript	unknown protein | chr2:15894057-15897610 REVERSE	-0.618538
17.2.3	hormone metabolism.auxin.induced-regulated-responsive-activated	at5g47530	Transcript	auxin-responsive protein, putative | chr5:19281374-19283061 FORWARD	-1.70802
BinCode	BinName	id	type	description	EDⅢ-NF-Mapman.txt
17.2	hormone metabolism.auxin	at3g10870	Transcript	Symbols: MES17, ATMES17 | MES17 (METHYL ESTERASE 17); hydrolase/ hydrolase, acting on ester bonds / methyl indole-3-acetate esterase | chr3:3401078-3402672 REVERSE	-2.54046
17.2.1	hormone metabolism.auxin.synthesis-degradation	at1g24100	Transcript	Symbols: UGT74B1 | UGT74B1 (UDP-glucosyl transferase 74B1); UDP-glycosyltransferase/ thiohydroximate beta-D-glucosyltransferase/ transferase, transferring glycosyl groups | chr1:8525435-8527087 REVERSE	-0.94579
17.2.1	hormone metabolism.auxin.synthesis-degradation	at5g54140	Transcript	Symbols: ILL3 | ILL3; IAA-amino acid conjugate hydrolase/ metallopeptidase | chr5:21965833-21968061 FORWARD	-0.948542
17.2.1	hormone metabolism.auxin.synthesis-degradation	at1g44350	Transcript	Symbols: ILL6 | ILL6; IAA-amino acid conjugate hydrolase/ metallopeptidase | chr1:16834210-16838286 REVERSE	-2.46662
17.2.1	hormone metabolism.auxin.synthesis-degradation	at3g02875	Transcript	Symbols: ILR1 | ILR1 (IAA-LEUCINE RESISTANT 1); IAA-Leu conjugate hydrolase/ IAA-Phe conjugate hydrolase/ metallopeptidase | chr3:631913-634074 FORWARD	1.50833
17.2.2	hormone metabolism.auxin.signal transduction	at1g77110	Transcript	Symbols: PIN6 | PIN6 (PIN-FORMED 6); auxin:hydrogen symporter/ transporter | chr1:28970802-28974603 FORWARD	1.90921
17.2.2	hormone metabolism.auxin.signal transduction	at1g70940	Transcript	Symbols: PIN3, ATPIN3 | PIN3 (PIN-FORMED 3); auxin:hydrogen symporter/ transporter | chr1:26743054-26746395 FORWARD	-1.53989
17.2.2	hormone metabolism.auxin.signal transduction	at3g62980	Transcript	Symbols: TIR1 | TIR1 (TRANSPORT INHIBITOR RESPONSE 1); auxin binding / protein binding / ubiquitin-protein ligase | chr3:23273116-23276375 REVERSE	-0.774248
17.2.2	hormone metabolism.auxin.signal transduction	at1g73590	Transcript	Symbols: PIN1, ATPIN1 | PIN1 (PIN-FORMED 1); transporter | chr1:27659673-27663178 FORWARD	1.5729
17.2.2	hormone metabolism.auxin.signal transduction	at3g26810	Transcript	Symbols: AFB2 | AFB2 (AUXIN SIGNALING F-BOX 2); auxin binding / ubiquitin-protein ligase | chr3:9867845-9870640 FORWARD	0.65219
17.2.3	hormone metabolism.auxin.induced-regulated-responsive-activated	at1g75580	Transcript	auxin-responsive protein, putative | chr1:28377461-28378178 FORWARD	1.22561
17.2.3	hormone metabolism.auxin.induced-regulated-responsive-activated	at1g60710	Transcript	Symbols: ATB2 | ATB2; oxidoreductase | chr1:22354753-22356761 REVERSE	-1.19489
17.2.3	hormone metabolism.auxin.induced-regulated-responsive-activated	at2g46690	Transcript	auxin-responsive family protein | chr2:19180730-19181467 FORWARD	-2.91127
17.2.3	hormone metabolism.auxin.induced-regulated-responsive-activated	at5g20820	Transcript	auxin-responsive protein-related | chr5:7046751-7047396 REVERSE	-1.05562
17.2.3	hormone metabolism.auxin.induced-regulated-responsive-activated	at4g22620	Transcript	auxin-responsive family protein | chr4:11907631-11908113 FORWARD	-3.59136
17.2.3	hormone metabolism.auxin.induced-regulated-responsive-activated	at5g18060	Transcript	auxin-responsive protein, putative | chr5:5975954-5976496 FORWARD	-1.71189
17.2.3	hormone metabolism.auxin.induced-regulated-responsive-activated	at2g21220	Transcript	auxin-responsive protein, putative | chr2:9089326-9089813 FORWARD	0.844591
17.2.3	hormone metabolism.auxin.induced-regulated-responsive-activated	at4g27450	Transcript	unknown protein | chr4:13727484-13728886 REVERSE	1.14937
17.2.3	hormone metabolism.auxin.induced-regulated-responsive-activated	at4g34750	Transcript	auxin-responsive protein, putative / small auxin up RNA (SAUR_E) | chr4:16577482-16578452 FORWARD	-5.28576
17.2.3	hormone metabolism.auxin.induced-regulated-responsive-activated	at1g53700	Transcript	Symbols: WAG1, PK3AT | WAG1 (WAG 1); kinase/ protein serine/threonine kinase | chr1:20048586-20050115 FORWARD	1.23904
17.2.3	hormone metabolism.auxin.induced-regulated-responsive-activated	at3g25290	Transcript	auxin-responsive family protein | chr3:9208937-9210599 FORWARD	-1.25568
17.2.3	hormone metabolism.auxin.induced-regulated-responsive-activated	at3g47620	Transcript	Symbols: AtTCP14 | AtTCP14 (TEOSINTE BRANCHED1, CYCLOIDEA and PCF (TCP) 14); transcription factor | chr3:17558849-17560767 FORWARD	-0.7227
17.2.3	hormone metabolism.auxin.induced-regulated-responsive-activated	at2g47750	Transcript	Symbols: GH3.9 | GH3.9 (PUTATIVE INDOLE-3-ACETIC ACID-AMIDO SYNTHETASE GH3.9) | chr2:19560127-19563191 REVERSE	-2.39068
17.2.3	hormone metabolism.auxin.induced-regulated-responsive-activated	at4g38840	Transcript	auxin-responsive protein, putative | chr4:18124978-18125559 REVERSE	-4.8135
17.2.3	hormone metabolism.auxin.induced-regulated-responsive-activated	at5g63390	Transcript	unknown protein | chr5:25390512-25392591 REVERSE	5.08204
17.2.3	hormone metabolism.auxin.induced-regulated-responsive-activated	at4g34770	Transcript	auxin-responsive family protein | chr4:16591229-16591892 FORWARD	-3.99244
17.2.3	hormone metabolism.auxin.induced-regulated-responsive-activated	at2g14960	Transcript	Symbols: GH3.1 | GH3.1 | chr2:6451372-6453670 REVERSE	2.13165
17.2.3	hormone metabolism.auxin.induced-regulated-responsive-activated	at1g76270	Transcript	unknown protein | chr1:28613207-28616739 REVERSE	0.645288
17.2.3	hormone metabolism.auxin.induced-regulated-responsive-activated	at3g61750	Transcript	auxin-responsive protein -related | chr3:22857897-22859254 REVERSE	-2.34201
17.2.3	hormone metabolism.auxin.induced-regulated-responsive-activated	at4g03400	Transcript	Symbols: DFL2, GH3-10 | DFL2 (DWARF IN LIGHT 2) | chr4:1497536-1499865 REVERSE	0.917251
17.2.3	hormone metabolism.auxin.induced-regulated-responsive-activated	at1g28130	Transcript	Symbols: GH3.17 | GH3.17; indole-3-acetic acid amido synthetase | chr1:9825286-9828067 FORWARD	2.08994
17.2.3	hormone metabolism.auxin.induced-regulated-responsive-activated	at5g47530	Transcript	auxin-responsive protein, putative | chr5:19281374-19283061 FORWARD	-5.3207
17.2.3	hormone metabolism.auxin.induced-regulated-responsive-activated	at2g04850	Transcript	auxin-responsive protein-related | chr2:1704283-1705778 FORWARD	-1.09571

## Sheet: CK
Original Research Article
Transcriptome Profiles Reveal the Crucial Roles of Hormone and Sugar in the Bud Dormancy of Prunus mume
Zhiyong Zhang, XiaoKang Zhuo, Kai Zhao, Tangchun Zheng, Yu Han, Cunquan Yuan and Qixiang Zhang*
Beijing Key Laboratory of Ornamental Plants Germplasm Innovation & Molecular Breeding , National Engineering Research Center for Floriculture , Beijing Laboratory of Urban and Rural Ecological Environment , Key Laboratory of Genetics and Breeding in Forest Trees and Ornamental Plants of Ministry of Education , School of Landscape Architecture , Beijing Forestry University, Beijing, 100083, China
Supplementary Table S4 MapMan Bins of “Metabolism_overview” and “Regulation_overview” between two successive stages.
BinCode	BinName	id	type	description	EDⅠ-EDⅡ-Mapman.txt
17.4.1	hormone metabolism.cytokinin.synthesis-degradation	at1g22400	Transcript	Symbols: UGT85A1, ATUGT85A1 | UGT85A1; UDP-glycosyltransferase/ cis-zeatin O-beta-D-glucosyltransferase/ glucuronosyltransferase/ trans-zeatin O-beta-D-glucosyltransferase/ transferase, transferring glycosyl groups / transferase, transferring hexosyl groups | chr1:7903660-7906673 REVERSE	-2.92072
17.4.1	hormone metabolism.cytokinin.synthesis-degradation	at1g75450	Transcript	Symbols: CKX5, ATCKX5, ATCKX6 | CKX5 (CYTOKININ OXIDASE 5); cytokinin dehydrogenase | chr1:28314458-28318362 REVERSE	1.04443
17.4.1	hormone metabolism.cytokinin.synthesis-degradation	at5g21482	Transcript	Symbols: CKX7, ATCKX5 | CKX7 (CYTOKININ OXIDASE 7); cytokinin dehydrogenase/ oxidoreductase | chr5:7226727-7230210 FORWARD	0.826192
17.4.1	hormone metabolism.cytokinin.synthesis-degradation	at2g36750	Transcript	Symbols: UGT73C1 | UGT73C1 (UDP-GLUCOSYL TRANSFERASE 73C1); UDP-glucosyltransferase/ UDP-glycosyltransferase/ cis-zeatin O-beta-D-glucosyltransferase/ trans-zeatin O-beta-D-glucosyltransferase/ transferase, transferring glycosyl groups | chr2:15410462-15412038 REVERSE	-2.75557
BinCode	BinName	id	type	description	EDⅡ-EDⅢ-Mapman.txt
17.4.1	hormone metabolism.cytokinin.synthesis-degradation	at1g22400	Transcript	Symbols: UGT85A1, ATUGT85A1 | UGT85A1; UDP-glycosyltransferase/ cis-zeatin O-beta-D-glucosyltransferase/ glucuronosyltransferase/ trans-zeatin O-beta-D-glucosyltransferase/ transferase, transferring glycosyl groups / transferase, transferring hexosyl groups | chr1:7903660-7906673 REVERSE	-1.24834
17.4.1	hormone metabolism.cytokinin.synthesis-degradation	at2g36750	Transcript	Symbols: UGT73C1 | UGT73C1 (UDP-GLUCOSYL TRANSFERASE 73C1); UDP-glucosyltransferase/ UDP-glycosyltransferase/ cis-zeatin O-beta-D-glucosyltransferase/ trans-zeatin O-beta-D-glucosyltransferase/ transferase, transferring glycosyl groups | chr2:15410462-15412038 REVERSE	-2.91104
BinCode	BinName	id	type	description	EDⅢ-NF-Mapman.txt
17.4.1	hormone metabolism.cytokinin.synthesis-degradation	at1g22400	Transcript	Symbols: UGT85A1, ATUGT85A1 | UGT85A1; UDP-glycosyltransferase/ cis-zeatin O-beta-D-glucosyltransferase/ glucuronosyltransferase/ trans-zeatin O-beta-D-glucosyltransferase/ transferase, transferring glycosyl groups / transferase, transferring hexosyl groups | chr1:7903660-7906673 REVERSE	-2.73729
17.4.1	hormone metabolism.cytokinin.synthesis-degradation	at5g56970	Transcript	Symbols: CKX3, ATCKX3 | CKX3 (CYTOKININ OXIDASE 3); amine oxidase/ cytokinin dehydrogenase | chr5:23044944-23048268 REVERSE	2.50328
17.4.1	hormone metabolism.cytokinin.synthesis-degradation	at2g36750	Transcript	Symbols: UGT73C1 | UGT73C1 (UDP-GLUCOSYL TRANSFERASE 73C1); UDP-glucosyltransferase/ UDP-glycosyltransferase/ cis-zeatin O-beta-D-glucosyltransferase/ trans-zeatin O-beta-D-glucosyltransferase/ transferase, transferring glycosyl groups | chr2:15410462-15412038 REVERSE	-2.16181
17.4.2	hormone metabolism.cytokinin.signal transduction	at5g35750	Transcript	Symbols: AHK2 | AHK2 (ARABIDOPSIS HISTIDINE KINASE 2); cytokinin receptor/ osmosensor/ protein histidine kinase | chr5:13911371-13916337 REVERSE	1.12844
17.4.2	hormone metabolism.cytokinin.signal transduction	at2g47430	Transcript	Symbols: CKI1 | CKI1 (CYTOKININ-INDEPENDENT 1); protein histidine kinase/ two-component response regulator | chr2:19459045-19464087 REVERSE	3.50346
17.4.2	hormone metabolism.cytokinin.signal transduction	at1g27320	Transcript	Symbols: AHK3 | AHK3 (ARABIDOPSIS HISTIDINE KINASE 3); cytokinin receptor/ osmosensor/ protein histidine kinase | chr1:9487780-9492572 FORWARD	0.94976

## Sheet: ET
Original Research Article
Transcriptome Profiles Reveal the Crucial Roles of Hormone and Sugar in the Bud Dormancy of Prunus mume
Zhiyong Zhang, XiaoKang Zhuo, Kai Zhao, Tangchun Zheng, Yu Han, Cunquan Yuan and Qixiang Zhang*
Beijing Key Laboratory of Ornamental Plants Germplasm Innovation & Molecular Breeding , National Engineering Research Center for Floriculture , Beijing Laboratory of Urban and Rural Ecological Environment , Key Laboratory of Genetics and Breeding in Forest Trees and Ornamental Plants of Ministry of Education , School of Landscape Architecture , Beijing Forestry University, Beijing, 100083, China
Supplementary Table S4 MapMan Bins of “Metabolism_overview” and “Regulation_overview” between two successive stages.
BinCode	BinName	id	type	description	EDⅠ-EDⅡ-Mapman.txt
17.5.1	hormone metabolism.ethylene.synthesis-degradation	at2g30830	Transcript	2-oxoglutarate-dependent dioxygenase, putative | chr2:13132707-13134284 REVERSE	-1.07139
17.5.1.2	hormone metabolism.ethylene.synthesis-degradation.1-aminocyclopropane-1-carboxylate oxidase	at1g77330	Transcript	1-aminocyclopropane-1-carboxylate oxidase, putative / ACC oxidase, putative | chr1:29062990-29064537 REVERSE	-1.49861
17.5.1.2	hormone metabolism.ethylene.synthesis-degradation.1-aminocyclopropane-1-carboxylate oxidase	at1g05010	Transcript	Symbols: EFE, ACO4, EAT1 | EFE (ETHYLENE-FORMING ENZYME); 1-aminocyclopropane-1-carboxylate oxidase | chr1:1431190-1432858 REVERSE	-0.883688
17.5.2	hormone metabolism.ethylene.signal transduction	at5g47230	Transcript	Symbols: ERF5, ATERF-5, ATERF5 | ERF5 (ETHYLENE RESPONSIVE ELEMENT BINDING FACTOR 5); DNA binding / transcription activator/ transcription factor | chr5:19179939-19181129 FORWARD	1.79904
17.5.2	hormone metabolism.ethylene.signal transduction	at4g17500	Transcript	Symbols: ATERF-1 | ATERF-1 (ETHYLENE RESPONSIVE ELEMENT BINDING FACTOR 1); DNA binding / transcription activator/ transcription factor | chr4:9759325-9760340 FORWARD	-2.54881
17.5.2	hormone metabolism.ethylene.signal transduction	at5g44210	Transcript	Symbols: ERF9, ATERF9, ATERF-9 | ERF9 (ERF DOMAIN PROTEIN 9); DNA binding / transcription factor/ transcription repressor | chr5:17806472-17807534 FORWARD	1.22917
17.5.2	hormone metabolism.ethylene.signal transduction	at5g47220	Transcript	Symbols: ATERF2, ATERF-2, ERF2 | ERF2 (ETHYLENE RESPONSIVE ELEMENT BINDING FACTOR 2); DNA binding / transcription activator/ transcription factor | chr5:19171862-19172823 REVERSE	-2.59487
17.5.2	hormone metabolism.ethylene.signal transduction	at3g15210	Transcript	Symbols: ATERF-4, ERF4, RAP2.5, ATERF4 | ERF4 (ETHYLENE RESPONSIVE ELEMENT BINDING FACTOR 4); DNA binding / protein binding / transcription factor/ transcription repressor | chr3:5121422-5122562 FORWARD	2.14363
17.5.2	hormone metabolism.ethylene.signal transduction	at4g34410	Transcript	Symbols: RRTF1 | RRTF1 ({REDOX RESPONSIVE TRANSCRIPTION FACTOR 1); DNA binding / transcription factor | chr4:16451876-16453260 FORWARD	5.21065
17.5.2	hormone metabolism.ethylene.signal transduction	at5g51190	Transcript	AP2 domain-containing transcription factor, putative | chr5:20800584-20801416 REVERSE	0.941188
17.5.2	hormone metabolism.ethylene.signal transduction	at1g15360	Transcript	Symbols: SHN1, WIN1 | SHN1 (SHINE 1); DNA binding / sequence-specific DNA binding / transcription factor | chr1:5283538-5284673 FORWARD	-2.41353
17.5.2	hormone metabolism.ethylene.signal transduction	at4g31980	Transcript	unknown protein | chr4:15464905-15469204 FORWARD	-0.671976
17.5.3	hormone metabolism.ethylene.induced-regulated-responsive-activated	at4g20880	Transcript	ethylene-responsive nuclear protein / ethylene-regulated nuclear protein (ERT2) | chr4:11179115-11180799 REVERSE	0.902047
BinCode	BinName	id	type	description	EDⅡ-EDⅢ-Mapman.txt
17.5.1.1	hormone metabolism.ethylene.synthesis-degradation.1-aminocyclopropane-1-carboxylate synthase	at3g61510	Transcript	Symbols: ACS1, AT-ACS1 | ACS1 (ACC SYNTHASE 1); 1-aminocyclopropane-1-carboxylate synthase | chr3:22763495-22765730 REVERSE	-2.75654
17.5.1.2	hormone metabolism.ethylene.synthesis-degradation.1-aminocyclopropane-1-carboxylate oxidase	at1g77330	Transcript	1-aminocyclopropane-1-carboxylate oxidase, putative / ACC oxidase, putative | chr1:29062990-29064537 REVERSE	2.56557
17.5.1.2	hormone metabolism.ethylene.synthesis-degradation.1-aminocyclopropane-1-carboxylate oxidase	at1g05010	Transcript	Symbols: EFE, ACO4, EAT1 | EFE (ETHYLENE-FORMING ENZYME); 1-aminocyclopropane-1-carboxylate oxidase | chr1:1431190-1432858 REVERSE	-0.69271
17.5.2	hormone metabolism.ethylene.signal transduction	at5g07580	Transcript	DNA binding / transcription factor | chr5:2399504-2400601 FORWARD	-0.933982
17.5.2	hormone metabolism.ethylene.signal transduction	at5g47230	Transcript	Symbols: ERF5, ATERF-5, ATERF5 | ERF5 (ETHYLENE RESPONSIVE ELEMENT BINDING FACTOR 5); DNA binding / transcription activator/ transcription factor | chr5:19179939-19181129 FORWARD	0.892478
17.5.2	hormone metabolism.ethylene.signal transduction	at4g17500	Transcript	Symbols: ATERF-1 | ATERF-1 (ETHYLENE RESPONSIVE ELEMENT BINDING FACTOR 1); DNA binding / transcription activator/ transcription factor | chr4:9759325-9760340 FORWARD	-3.92737
17.5.2	hormone metabolism.ethylene.signal transduction	at5g47220	Transcript	Symbols: ATERF2, ATERF-2, ERF2 | ERF2 (ETHYLENE RESPONSIVE ELEMENT BINDING FACTOR 2); DNA binding / transcription activator/ transcription factor | chr5:19171862-19172823 REVERSE	-2.27661
17.5.2	hormone metabolism.ethylene.signal transduction	at3g15210	Transcript	Symbols: ATERF-4, ERF4, RAP2.5, ATERF4 | ERF4 (ETHYLENE RESPONSIVE ELEMENT BINDING FACTOR 4); DNA binding / protein binding / transcription factor/ transcription repressor | chr3:5121422-5122562 FORWARD	0.950341
17.5.2	hormone metabolism.ethylene.signal transduction	at1g15360	Transcript	Symbols: SHN1, WIN1 | SHN1 (SHINE 1); DNA binding / sequence-specific DNA binding / transcription factor | chr1:5283538-5284673 FORWARD	-0.88527
17.5.3	hormone metabolism.ethylene.induced-regulated-responsive-activated	at3g62550	Transcript	universal stress protein (USP) family protein | chr3:23135984-23137173 FORWARD	1.01508
BinCode	BinName	id	type	description	EDⅢ-NF-Mapman.txt
17.5.1	hormone metabolism.ethylene.synthesis-degradation	at1g48420	Transcript	Symbols: D-CDES | D-CDES (D-CYSTEINE DESULFHYDRASE); 1-aminocyclopropane-1-carboxylate deaminase/ D-cysteine desulfhydrase/ catalytic | chr1:17896597-17898804 REVERSE	-0.939517
17.5.1	hormone metabolism.ethylene.synthesis-degradation	at3g12900	Transcript	oxidoreductase, 2OG-Fe(II) oxygenase family protein | chr3:4104576-4106112 FORWARD	-2.07045
17.5.1.1	hormone metabolism.ethylene.synthesis-degradation.1-aminocyclopropane-1-carboxylate synthase	at3g61510	Transcript	Symbols: ACS1, AT-ACS1 | ACS1 (ACC SYNTHASE 1); 1-aminocyclopropane-1-carboxylate synthase | chr3:22763495-22765730 REVERSE	-2.42304
17.5.1.1	hormone metabolism.ethylene.synthesis-degradation.1-aminocyclopropane-1-carboxylate synthase	at4g37770	Transcript	Symbols: ACS8 | ACS8; 1-aminocyclopropane-1-carboxylate synthase | chr4:17752084-17754157 FORWARD	2.22013
17.5.1.2	hormone metabolism.ethylene.synthesis-degradation.1-aminocyclopropane-1-carboxylate oxidase	at1g77330	Transcript	1-aminocyclopropane-1-carboxylate oxidase, putative / ACC oxidase, putative | chr1:29062990-29064537 REVERSE	5.4302
17.5.1.2	hormone metabolism.ethylene.synthesis-degradation.1-aminocyclopropane-1-carboxylate oxidase	at1g05010	Transcript	Symbols: EFE, ACO4, EAT1 | EFE (ETHYLENE-FORMING ENZYME); 1-aminocyclopropane-1-carboxylate oxidase | chr1:1431190-1432858 REVERSE	-1.56604
17.5.2	hormone metabolism.ethylene.signal transduction	at5g47230	Transcript	Symbols: ERF5, ATERF-5, ATERF5 | ERF5 (ETHYLENE RESPONSIVE ELEMENT BINDING FACTOR 5); DNA binding / transcription activator/ transcription factor | chr5:19179939-19181129 FORWARD	0.96291
17.5.2	hormone metabolism.ethylene.signal transduction	at3g20310	Transcript	Symbols: ATERF-7, ATERF7, ERF7 | ERF7 (ETHYLINE RESPONSE FACTOR 7); DNA binding / protein binding / transcription factor/ transcription repressor | chr3:7084806-7086805 REVERSE	-0.843094
17.5.2	hormone metabolism.ethylene.signal transduction	at1g50640	Transcript	Symbols: ERF3, ATERF3 | ERF3 (ETHYLENE RESPONSIVE ELEMENT BINDING FACTOR 3); DNA binding / protein binding / transcription factor/ transcription repressor | chr1:18757148-18758433 REVERSE	0.804519
17.5.2	hormone metabolism.ethylene.signal transduction	at5g44210	Transcript	Symbols: ERF9, ATERF9, ATERF-9 | ERF9 (ERF DOMAIN PROTEIN 9); DNA binding / transcription factor/ transcription repressor | chr5:17806472-17807534 FORWARD	2.09214
17.5.2	hormone metabolism.ethylene.signal transduction	at5g47220	Transcript	Symbols: ATERF2, ATERF-2, ERF2 | ERF2 (ETHYLENE RESPONSIVE ELEMENT BINDING FACTOR 2); DNA binding / transcription activator/ transcription factor | chr5:19171862-19172823 REVERSE	-3.69757
17.5.2	hormone metabolism.ethylene.signal transduction	at1g28360	Transcript	Symbols: ERF12, ATERF12 | ERF12 (ERF DOMAIN PROTEIN 12); DNA binding / transcription factor/ transcription repressor | chr1:9951848-9952740 FORWARD	2.31912
17.5.2	hormone metabolism.ethylene.signal transduction	at3g15210	Transcript	Symbols: ATERF-4, ERF4, RAP2.5, ATERF4 | ERF4 (ETHYLENE RESPONSIVE ELEMENT BINDING FACTOR 4); DNA binding / protein binding / transcription factor/ transcription repressor | chr3:5121422-5122562 FORWARD	2.6206
17.5.2	hormone metabolism.ethylene.signal transduction	at5g25190	Transcript	ethylene-responsive element-binding protein, putative | chr5:8706790-8707748 REVERSE	-1.34468
17.5.2	hormone metabolism.ethylene.signal transduction	at4g34410	Transcript	Symbols: RRTF1 | RRTF1 ({REDOX RESPONSIVE TRANSCRIPTION FACTOR 1); DNA binding / transcription factor | chr4:16451876-16453260 FORWARD	2.90261
17.5.2	hormone metabolism.ethylene.signal transduction	at5g51190	Transcript	AP2 domain-containing transcription factor, putative | chr5:20800584-20801416 REVERSE	1.34259
17.5.2	hormone metabolism.ethylene.signal transduction	at1g15360	Transcript	Symbols: SHN1, WIN1 | SHN1 (SHINE 1); DNA binding / sequence-specific DNA binding / transcription factor | chr1:5283538-5284673 FORWARD	-5.25307
17.5.3	hormone metabolism.ethylene.induced-regulated-responsive-activated	at4g20880	Transcript	ethylene-responsive nuclear protein / ethylene-regulated nuclear protein (ERT2) | chr4:11179115-11180799 REVERSE	-0.89787
17.5.3	hormone metabolism.ethylene.induced-regulated-responsive-activated	at3g62550	Transcript	universal stress protein (USP) family protein | chr3:23135984-23137173 FORWARD	-1.90279

## Sheet: JA
Original Research Article
Transcriptome Profiles Reveal the Crucial Roles of Hormone and Sugar in the Bud Dormancy of Prunus mume
Zhiyong Zhang, XiaoKang Zhuo, Kai Zhao, Tangchun Zheng, Yu Han, Cunquan Yuan and Qixiang Zhang*
Beijing Key Laboratory of Ornamental Plants Germplasm Innovation & Molecular Breeding , National Engineering Research Center for Floriculture , Beijing Laboratory of Urban and Rural Ecological Environment , Key Laboratory of Genetics and Breeding in Forest Trees and Ornamental Plants of Ministry of Education , School of Landscape Architecture , Beijing Forestry University, Beijing, 100083, China
Supplementary Table S4 MapMan Bins of “Metabolism_overview” and “Regulation_overview” between two successive stages.
BinCode	BinName	id	type	description	EDⅠ-EDⅡ-Mapman.txt
17.7.1.2	hormone metabolism.jasmonate.synthesis-degradation.lipoxygenase	at1g55020	Transcript	Symbols: LOX1 | LOX1; lipoxygenase | chr1:20525708-20530273 FORWARD	-1.09222
17.7.1.2	hormone metabolism.jasmonate.synthesis-degradation.lipoxygenase	at3g45140	Transcript	Symbols: LOX2, ATLOX2 | LOX2 (LIPOXYGENASE 2); lipoxygenase | chr3:16525410-16529352 FORWARD	0.832381
17.7.1.4	hormone metabolism.jasmonate.synthesis-degradation.allene oxidase cyclase	at1g13280	Transcript	Symbols: AOC4 | AOC4 (ALLENE OXIDE CYCLASE 4); allene-oxide cyclase | chr1:4547454-4548875 FORWARD	-1.17347
17.7.1.5	hormone metabolism.jasmonate.synthesis-degradation.12-Oxo-PDA-reductase	at1g76690	Transcript	Symbols: OPR2, ATOPR2 | OPR2 | chr1:28778890-28780483 FORWARD	-1.43039
17.7.1.5	hormone metabolism.jasmonate.synthesis-degradation.12-Oxo-PDA-reductase	at2g06050	Transcript	Symbols: OPR3 | OPR3 (OPDA-REDUCTASE 3); 12-oxophytodienoate reductase | chr2:2359115-2362180 REVERSE	-0.830012
BinCode	BinName	id	type	description	EDⅡ-EDⅢ-Mapman.txt
17.7.1.2	hormone metabolism.jasmonate.synthesis-degradation.lipoxygenase	at1g17420	Transcript	Symbols: LOX3 | LOX3; electron carrier/ iron ion binding / lipoxygenase/ metal ion binding / oxidoreductase, acting on single donors with incorporation of molecular oxygen, incorporation of two atoms of oxygen | chr1:5977411-5981480 FORWARD	-0.619091
17.7.1.2	hormone metabolism.jasmonate.synthesis-degradation.lipoxygenase	at1g55020	Transcript	Symbols: LOX1 | LOX1; lipoxygenase | chr1:20525708-20530273 FORWARD	-1.11756
17.7.1.5	hormone metabolism.jasmonate.synthesis-degradation.12-Oxo-PDA-reductase	at2g06050	Transcript	Symbols: OPR3 | OPR3 (OPDA-REDUCTASE 3); 12-oxophytodienoate reductase | chr2:2359115-2362180 REVERSE	-0.787405
BinCode	BinName	id	type	description	EDⅢ-NF-Mapman.txt
17.7.1	hormone metabolism.jasmonate.synthesis-degradation	at1g65910	Transcript	Symbols: anac028 | anac028 (Arabidopsis NAC domain containing protein 28); transcription factor | chr1:24520791-24524164 REVERSE	0.823265
17.7.1.1	hormone metabolism.jasmonate.synthesis-degradation.lipases	at2g44810	Transcript	Symbols: DAD1 | DAD1 (DEFECTIVE ANTHER DEHISCENCE 1); phospholipase A1/ triacylglycerol lipase | chr2:18479053-18480197 FORWARD	-4.9244
17.7.1.2	hormone metabolism.jasmonate.synthesis-degradation.lipoxygenase	at1g17420	Transcript	Symbols: LOX3 | LOX3; electron carrier/ iron ion binding / lipoxygenase/ metal ion binding / oxidoreductase, acting on single donors with incorporation of molecular oxygen, incorporation of two atoms of oxygen | chr1:5977411-5981480 FORWARD	-1.26135
17.7.1.2	hormone metabolism.jasmonate.synthesis-degradation.lipoxygenase	at1g55020	Transcript	Symbols: LOX1 | LOX1; lipoxygenase | chr1:20525708-20530273 FORWARD	-1.26353
17.7.1.2	hormone metabolism.jasmonate.synthesis-degradation.lipoxygenase	at3g22400	Transcript	Symbols: LOX5 | LOX5; electron carrier/ iron ion binding / lipoxygenase/ metal ion binding / oxidoreductase, acting on single donors with incorporation of molecular oxygen, incorporation of two atoms of oxygen | chr3:7926879-7931351 FORWARD	-1.07264
17.7.1.2	hormone metabolism.jasmonate.synthesis-degradation.lipoxygenase	at3g45140	Transcript	Symbols: LOX2, ATLOX2 | LOX2 (LIPOXYGENASE 2); lipoxygenase | chr3:16525410-16529352 FORWARD	-3.12262
17.7.1.3	hormone metabolism.jasmonate.synthesis-degradation.allene oxidase synthase	at5g42650	Transcript	Symbols: AOS, CYP74A, DDE2 | AOS (ALLENE OXIDE SYNTHASE); allene oxide synthase/ hydro-lyase/ oxygen binding | chr5:17097595-17099395 REVERSE	-2.35761
17.7.1.4	hormone metabolism.jasmonate.synthesis-degradation.allene oxidase cyclase	at3g25780	Transcript	Symbols: AOC3 | AOC3 (ALLENE OXIDE CYCLASE 3); allene-oxide cyclase | chr3:9409290-9410567 FORWARD	-0.65088
17.7.1.5	hormone metabolism.jasmonate.synthesis-degradation.12-Oxo-PDA-reductase	at1g76690	Transcript	Symbols: OPR2, ATOPR2 | OPR2 | chr1:28778890-28780483 FORWARD	-5.23496

## Sheet: SA
Original Research Article
Transcriptome Profiles Reveal the Crucial Roles of Hormone and Sugar in the Bud Dormancy of Prunus mume
Zhiyong Zhang, XiaoKang Zhuo, Kai Zhao, Tangchun Zheng, Yu Han, Cunquan Yuan and Qixiang Zhang*
Beijing Key Laboratory of Ornamental Plants Germplasm Innovation & Molecular Breeding , National Engineering Research Center for Floriculture , Beijing Laboratory of Urban and Rural Ecological Environment , Key Laboratory of Genetics and Breeding in Forest Trees and Ornamental Plants of Ministry of Education , School of Landscape Architecture , Beijing Forestry University, Beijing, 100083, China
Supplementary Table S4 MapMan Bins of “Metabolism_overview” and “Regulation_overview” between two successive stages.
BinCode	BinName	id	type	description	EDⅠ-EDⅡ-Mapman.txt
17.8.1	hormone metabolism.salicylic acid.synthesis-degradation	at1g05680	Transcript	UDP-glucoronosyl/UDP-glucosyl transferase family protein | chr1:1703092-1704691 REVERSE	-1.0996
BinCode	BinName	id	type	description	EDⅡ-EDⅢ-Mapman.txt
17.8.1	hormone metabolism.salicylic acid.synthesis-degradation	at1g68040	Transcript	S-adenosyl-L-methionine:carboxyl methyltransferase family protein | chr1:25502876-25505232 FORWARD	-1.41449
17.8.1	hormone metabolism.salicylic acid.synthesis-degradation	at5g38020	Transcript	S-adenosyl-L-methionine:carboxyl methyltransferase family protein | chr5:15165652-15167729 REVERSE	1.09164
17.8.1	hormone metabolism.salicylic acid.synthesis-degradation	at1g05680	Transcript	UDP-glucoronosyl/UDP-glucosyl transferase family protein | chr1:1703092-1704691 REVERSE	-0.908326
BinCode	BinName	id	type	description	EDⅢ-NF-Mapman.txt
17.8.1	hormone metabolism.salicylic acid.synthesis-degradation	at4g36470	Transcript	S-adenosyl-L-methionine:carboxyl methyltransferase family protein | chr4:17215027-17216530 REVERSE	1.1439
17.8.1	hormone metabolism.salicylic acid.synthesis-degradation	at5g38020	Transcript	S-adenosyl-L-methionine:carboxyl methyltransferase family protein | chr5:15165652-15167729 REVERSE	-1.00841
17.8.1	hormone metabolism.salicylic acid.synthesis-degradation	at5g55250	Transcript	Symbols: IAMT1 | IAMT1 (IAA CARBOXYLMETHYLTRANSFERASE 1); S-adenosylmethionine-dependent methyltransferase/ indole acetic acid carboxyl methyltransferase | chr5:22407473-22410944 REVERSE	0.715741
17.8.1	hormone metabolism.salicylic acid.synthesis-degradation	at1g05680	Transcript	UDP-glucoronosyl/UDP-glucosyl transferase family protein | chr1:1703092-1704691 REVERSE	-2.86626

## Sheet: BR
Original Research Article
Transcriptome Profiles Reveal the Crucial Roles of Hormone and Sugar in the Bud Dormancy of Prunus mume
Zhiyong Zhang, XiaoKang Zhuo, Kai Zhao, Tangchun Zheng, Yu Han, Cunquan Yuan and Qixiang Zhang*
Beijing Key Laboratory of Ornamental Plants Germplasm Innovation & Molecular Breeding , National Engineering Research Center for Floriculture , Beijing Laboratory of Urban and Rural Ecological Environment , Key Laboratory of Genetics and Breeding in Forest Trees and Ornamental Plants of Ministry of Education , School of Landscape Architecture , Beijing Forestry University, Beijing, 100083, China
Supplementary Table S4 MapMan Bins of “Metabolism_overview” and “Regulation_overview” between two successive stages.
BinCode	BinName	id	type	description	EDⅠ-EDⅡ-Mapman.txt
17.3.1.1.5	hormone metabolism.brassinosteroid.synthesis-degradation.BRs.metabolic regulation	at2g26710	Transcript	Symbols: BAS1, CYP734A1, CYP72B1 | BAS1 (PHYB ACTIVATION TAGGED SUPPRESSOR 1); oxygen binding / steroid hydroxylase | chr2:11380492-11383612 FORWARD	-1.56569
17.3.2.1	hormone metabolism.brassinosteroid.signal transduction.BRI	at1g74360	Transcript	leucine-rich repeat transmembrane protein kinase, putative | chr1:27954231-27958114 FORWARD	-1.60978
17.3.2.1	hormone metabolism.brassinosteroid.signal transduction.BRI	at3g51740	Transcript	Symbols: IMK2 | IMK2 (INFLORESCENCE MERISTEM RECEPTOR-LIKE KINASE 2); ATP binding / kinase/ protein kinase/ protein serine/threonine kinase | chr3:19189049-19192051 FORWARD	0.985537
17.3.3	hormone metabolism.brassinosteroid.induced-regulated-responsive-activated	at3g61460	Transcript	Symbols: BRH1 | BRH1 (BRASSINOSTEROID-RESPONSIVE RING-H2); protein binding / zinc ion binding | chr3:22741511-22742284 REVERSE	1.30738
BinCode	BinName	id	type	description	EDⅡ-EDⅢ-Mapman.txt
17.3.1.1.3	hormone metabolism.brassinosteroid.synthesis-degradation.BRs.CPD	at5g05690	Transcript	Symbols: CPD, CYP90A, CYP90, CBB3, DWF3, CYP90A1 | CPD (CONSTITUTIVE PHOTOMORPHOGENIC DWARF); electron carrier/ heme binding / iron ion binding / monooxygenase/ oxygen binding | chr5:1702688-1706780 REVERSE	0.909539
17.3.1.1.5	hormone metabolism.brassinosteroid.synthesis-degradation.BRs.metabolic regulation	at2g26710	Transcript	Symbols: BAS1, CYP734A1, CYP72B1 | BAS1 (PHYB ACTIVATION TAGGED SUPPRESSOR 1); oxygen binding / steroid hydroxylase | chr2:11380492-11383612 FORWARD	-1.04344
17.3.1.2.99	hormone metabolism.brassinosteroid.synthesis-degradation.sterols.other	at4g37760	Transcript	Symbols: SQE3 | SQE3 (squalene epoxidase 3); squalene monooxygenase | chr4:17743887-17746678 FORWARD	-0.97824
17.3.2.99	hormone metabolism.brassinosteroid.signal transduction.other	at4g30610	Transcript	Symbols: BRS1, SCPL24 | BRS1 (BRI1 SUPPRESSOR 1); serine-type carboxypeptidase | chr4:14944129-14948605 FORWARD	1.91478
BinCode	BinName	id	type	description	EDⅢ-NF-Mapman.txt
17.3.1.1.1	hormone metabolism.brassinosteroid.synthesis-degradation.BRs.DET2	at5g16010	Transcript	3-oxo-5-alpha-steroid 4-dehydrogenase family protein / steroid 5-alpha-reductase family protein | chr5:5227924-5229116 FORWARD	-0.959382
17.3.1.1.2	hormone metabolism.brassinosteroid.synthesis-degradation.BRs.DWF4	at3g50660	Transcript	Symbols: DWF4, CYP90B1, CLM, SNP2, SAV1 | DWF4 (DWARF 4); steroid 22-alpha hydroxylase | chr3:18814140-18817244 REVERSE	-1.79336
17.3.1.1.3	hormone metabolism.brassinosteroid.synthesis-degradation.BRs.CPD	at5g05690	Transcript	Symbols: CPD, CYP90A, CYP90, CBB3, DWF3, CYP90A1 | CPD (CONSTITUTIVE PHOTOMORPHOGENIC DWARF); electron carrier/ heme binding / iron ion binding / monooxygenase/ oxygen binding | chr5:1702688-1706780 REVERSE	-0.794052
17.3.1.1.5	hormone metabolism.brassinosteroid.synthesis-degradation.BRs.metabolic regulation	at2g26710	Transcript	Symbols: BAS1, CYP734A1, CYP72B1 | BAS1 (PHYB ACTIVATION TAGGED SUPPRESSOR 1); oxygen binding / steroid hydroxylase | chr2:11380492-11383612 FORWARD	3.12017
17.3.1.1.99	hormone metabolism.brassinosteroid.synthesis-degradation.BRs.other	at4g36380	Transcript	Symbols: ROT3 | ROT3 (ROTUNDIFOLIA 3); oxidoreductase, acting on paired donors, with incorporation or reduction of molecular oxygen, NADH or NADPH as one donor, and incorporation of one atom of oxygen / oxygen binding / steroid hydroxylase | chr4:17187528-17192317 REVERSE	-0.788313
17.3.1.2.3	hormone metabolism.brassinosteroid.synthesis-degradation.sterols.CYP51	at1g11680	Transcript	Symbols: CYP51G1, EMB1738, CYP51A2, CYP51 | CYP51G1 (CYTOCHROME P450 51G1); oxygen binding / sterol 14-demethylase | chr1:3938501-3940754 FORWARD	-0.752182
17.3.1.2.8	hormone metabolism.brassinosteroid.synthesis-degradation.sterols.DWF1	at3g19820	Transcript	Symbols: DWF1, DIM, EVE1, DIM1, CBB1 | DWF1 (DWARF 1); calmodulin binding / catalytic | chr3:6879617-6881652 REVERSE	-0.76821
17.3.1.2.99	hormone metabolism.brassinosteroid.synthesis-degradation.sterols.other	at1g58440	Transcript	Symbols: XF1, SQE1 | XF1; squalene monooxygenase | chr1:21713842-21717290 REVERSE	-4.73767
17.3.1.2.99	hormone metabolism.brassinosteroid.synthesis-degradation.sterols.other	at4g37760	Transcript	Symbols: SQE3 | SQE3 (squalene epoxidase 3); squalene monooxygenase | chr4:17743887-17746678 FORWARD	-2.15552
17.3.2.1	hormone metabolism.brassinosteroid.signal transduction.BRI	at1g74360	Transcript	leucine-rich repeat transmembrane protein kinase, putative | chr1:27954231-27958114 FORWARD	-1.17971
17.3.2.1	hormone metabolism.brassinosteroid.signal transduction.BRI	at3g51740	Transcript	Symbols: IMK2 | IMK2 (INFLORESCENCE MERISTEM RECEPTOR-LIKE KINASE 2); ATP binding / kinase/ protein kinase/ protein serine/threonine kinase | chr3:19189049-19192051 FORWARD	-1.1206
17.3.2.2	hormone metabolism.brassinosteroid.signal transduction.BZR	at1g78700	Transcript	brassinosteroid signalling positive regulator-related | chr1:29599349-29601682 FORWARD	0.6934
17.3.2.99	hormone metabolism.brassinosteroid.signal transduction.other	at2g17230	Transcript	Symbols: EXL5 | EXL5 (EXORDIUM LIKE 5) | chr2:7494536-7496016 REVERSE	-1.63543
17.3.2.99	hormone metabolism.brassinosteroid.signal transduction.other	at4g33430	Transcript	Symbols: BAK1, RKS10, SERK3, ELG, ATSERK3, ATBAK1 | BAK1 (BRI1-ASSOCIATED RECEPTOR KINASE); kinase/ protein binding / protein heterodimerization/ protein serine/threonine kinase | chr4:16086402-16090771 REVERSE	-1.45775

## Sheet: Starch
Original Research Article
Transcriptome Profiles Reveal the Crucial Roles of Hormone and Sugar in the Bud Dormancy of Prunus mume
Zhiyong Zhang, XiaoKang Zhuo, Kai Zhao, Tangchun Zheng, Yu Han, Cunquan Yuan and Qixiang Zhang*
Beijing Key Laboratory of Ornamental Plants Germplasm Innovation & Molecular Breeding , National Engineering Research Center for Floriculture , Beijing Laboratory of Urban and Rural Ecological Environment , Key Laboratory of Genetics and Breeding in Forest Trees and Ornamental Plants of Ministry of Education , School of Landscape Architecture , Beijing Forestry University, Beijing, 100083, China
Supplementary Table S4 MapMan Bins of “Metabolism_overview” and “Regulation_overview” between two successive stages.
BinCode	BinName	id	type	description	EDⅠ-EDⅡ-Mapman.txt
2.2.2.1	major CHO metabolism.degradation.starch.starch cleavage	at5g18670	Transcript	Symbols: BMY3, BAM9 | BMY3; beta-amylase/ catalytic/ cation binding | chr5:6225956-6228132 FORWARD	0.747942
2.2.2.1	major CHO metabolism.degradation.starch.starch cleavage	at4g25000	Transcript	Symbols: ATAMY1, AMY1 | AMY1 (ALPHA-AMYLASE-LIKE); alpha-amylase | chr4:12851969-12853845 REVERSE	-3.01573
BinCode	BinName	id	type	description	EDⅡ-EDⅢ-Mapman.txt
2.2.2.1	major CHO metabolism.degradation.starch.starch cleavage	at3g23920	Transcript	Symbols: BAM1, BMY7, TR-BAMY | BAM1 (BETA-AMYLASE 1); beta-amylase | chr3:8641569-8644449 FORWARD	-0.67566
BinCode	BinName	id	type	description	EDⅢ-NF-Mapman.txt
2.2.2.1	major CHO metabolism.degradation.starch.starch cleavage	at5g18670	Transcript	Symbols: BMY3, BAM9 | BMY3; beta-amylase/ catalytic/ cation binding | chr5:6225956-6228132 FORWARD	0.652182
2.2.2.1	major CHO metabolism.degradation.starch.starch cleavage	at5g45300	Transcript	Symbols: BMY2, BAM8 | BMY2 (BETA-AMYLASE 2); beta-amylase/ catalytic/ cation binding | chr5:18353613-18356874 FORWARD	-0.685353
2.2.2.1	major CHO metabolism.degradation.starch.starch cleavage	at3g23920	Transcript	Symbols: BAM1, BMY7, TR-BAMY | BAM1 (BETA-AMYLASE 1); beta-amylase | chr3:8641569-8644449 FORWARD	1.15895
2.2.2.1	major CHO metabolism.degradation.starch.starch cleavage	at3g23640	Transcript	Symbols: HGL1 | HGL1 (heteroglycan glucosidase 1); hydrolase, hydrolyzing O-glycosyl compounds | chr3:8501813-8509584 FORWARD	-0.590172
2.2.2.1	major CHO metabolism.degradation.starch.starch cleavage	at2g32290	Transcript	Symbols: BMY5, BAM6 | BAM6 (BETA-AMYLASE 6); beta-amylase/ catalytic/ cation binding | chr2:13714547-13716929 REVERSE	-2.14871
2.2.2.1	major CHO metabolism.degradation.starch.starch cleavage	at4g25000	Transcript	Symbols: ATAMY1, AMY1 | AMY1 (ALPHA-AMYLASE-LIKE); alpha-amylase | chr4:12851969-12853845 REVERSE	-1.82455
2.2.2.1	major CHO metabolism.degradation.starch.starch cleavage	at2g45880	Transcript	Symbols: BMY4, BAM7 | BAM7 (BETA-AMYLASE 7); beta-amylase/ catalytic/ cation binding | chr2:18878518-18882578 REVERSE	2.61484
2.2.2.1	major CHO metabolism.degradation.starch.starch cleavage	at1g69830	Transcript	Symbols: ATAMY3, AMY3 | AMY3 (ALPHA-AMYLASE-LIKE 3); alpha-amylase | chr1:26288278-26293053 REVERSE	-0.735755
2.2.2.2	major CHO metabolism.degradation.starch.starch phosphorylase	at3g29320	Transcript	glucan phosphorylase, putative | chr3:11252807-11257814 FORWARD	-1.55031
2.2.2.3	major CHO metabolism.degradation.starch.glucan water dikinase	at1g10760	Transcript	Symbols: SEX1, SOP1, SOP, GWD1, GWD | SEX1 (STARCH EXCESS 1); alpha-glucan, water dikinase | chr1:3581034-3590043 REVERSE	0.917411
2.2.2.4	major CHO metabolism.degradation.starch.D enzyme	at5g01260	Transcript	glycoside hydrolase starch-binding domain-containing protein | chr5:105325-107405 FORWARD	0.863699
2.2.2.6	major CHO metabolism.degradation.starch.transporter	at5g16150	Transcript	Symbols: GLT1, PGLCT | PGLCT (PLASTIDIC GLC TRANSLOCATOR); carbohydrate transmembrane transporter/ sugar:hydrogen symporter | chr5:5272557-5275815 FORWARD	-0.91339
2.2.2.6	major CHO metabolism.degradation.starch.transporter	at5g46110	Transcript	Symbols: APE2, TPT | APE2 (ACCLIMATION OF PHOTOSYNTHESIS TO ENVIRONMENT 2); antiporter/ triose-phosphate transmembrane transporter | chr5:18697250-18700656 FORWARD	-1.25796

## Sheet: Sucrose
Original Research Article
Transcriptome Profiles Reveal the Crucial Roles of Hormone and Sugar in the Bud Dormancy of Prunus mume
Zhiyong Zhang, XiaoKang Zhuo, Kai Zhao, Tangchun Zheng, Yu Han, Cunquan Yuan and Qixiang Zhang*
Beijing Key Laboratory of Ornamental Plants Germplasm Innovation & Molecular Breeding , National Engineering Research Center for Floriculture , Beijing Laboratory of Urban and Rural Ecological Environment , Key Laboratory of Genetics and Breeding in Forest Trees and Ornamental Plants of Ministry of Education , School of Landscape Architecture , Beijing Forestry University, Beijing, 100083, China
Supplementary Table S4 MapMan Bins of “Metabolism_overview” and “Regulation_overview” between two successive stages.
BinCode	BinName	id	type	description	EDⅠ-EDⅡ-Mapman.txt
2.2.1.3.1	major CHO metabolism.degradation.sucrose.invertases.neutral	at4g09510	Transcript	Symbols: CINV2 | beta-fructofuranosidase, putative / invertase, putative / saccharase, putative / beta-fructosidase, putative | chr4:6021164-6023873 REVERSE	-1.80163
2.2.1.3.2	major CHO metabolism.degradation.sucrose.invertases.cell wall	at3g13790	Transcript	Symbols: ATCWINV1, ATBFRUCT1 | ATBFRUCT1; beta-fructofuranosidase/ hydrolase, hydrolyzing O-glycosyl compounds | chr3:4532911-4535867 REVERSE	-0.646813
2.2.1.4	major CHO metabolism.degradation.sucrose.hexokinase	at4g29130	Transcript	Symbols: ATHXK1, GIN2, HXK1 | HXK1 (HEXOKINASE 1); ATP binding / fructokinase/ glucokinase/ hexokinase | chr4:14352037-14355103 REVERSE	-0.729607
2.2.1.5	major CHO metabolism.degradation.sucrose.Susy	at1g73370	Transcript	Symbols: SUS6, ATSUS6 | SUS6 (SUCROSE SYNTHASE 6); UDP-glycosyltransferase/ sucrose synthase | chr1:27584479-27588326 REVERSE	-1.06556
BinCode	BinName	id	type	description	EDⅡ-EDⅢ-Mapman.txt
2.2.1.3.1	major CHO metabolism.degradation.sucrose.invertases.neutral	at3g06500	Transcript	beta-fructofuranosidase, putative / invertase, putative / saccharase, putative / beta-fructosidase, putative | chr3:2012079-2015705 FORWARD	-0.663968
2.2.1.3.1	major CHO metabolism.degradation.sucrose.invertases.neutral	at4g09510	Transcript	Symbols: CINV2 | beta-fructofuranosidase, putative / invertase, putative / saccharase, putative / beta-fructosidase, putative | chr4:6021164-6023873 REVERSE	1.51284
2.2.1.5	major CHO metabolism.degradation.sucrose.Susy	at4g02280	Transcript	Symbols: SUS3, ATSUS3 | SUS3 (sucrose synthase 3); UDP-glycosyltransferase/ sucrose synthase/ transferase, transferring glycosyl groups | chr4:994927-998967 FORWARD	-0.607543
BinCode	BinName	id	type	description	EDⅢ-NF-Mapman.txt
2.2.1.1	major CHO metabolism.degradation.sucrose.fructokinase	at4g10260	Transcript	pfkB-type carbohydrate kinase family protein | chr4:6371377-6372770 REVERSE	-7.16832
2.2.1.1	major CHO metabolism.degradation.sucrose.fructokinase	at1g06030	Transcript	pfkB-type carbohydrate kinase family protein | chr1:1826880-1828161 FORWARD	-1.04174
2.2.1.3.1	major CHO metabolism.degradation.sucrose.invertases.neutral	at5g22510	Transcript	beta-fructofuranosidase, putative / invertase, putative / saccharase, putative / beta-fructosidase, putative | chr5:7474810-7477941 REVERSE	-0.711422
2.2.1.3.1	major CHO metabolism.degradation.sucrose.invertases.neutral	at4g09510	Transcript	Symbols: CINV2 | beta-fructofuranosidase, putative / invertase, putative / saccharase, putative / beta-fructosidase, putative | chr4:6021164-6023873 REVERSE	3.60851
2.2.1.3.2	major CHO metabolism.degradation.sucrose.invertases.cell wall	at3g13790	Transcript	Symbols: ATCWINV1, ATBFRUCT1 | ATBFRUCT1; beta-fructofuranosidase/ hydrolase, hydrolyzing O-glycosyl compounds | chr3:4532911-4535867 REVERSE	-1.73004
2.2.1.3.2	major CHO metabolism.degradation.sucrose.invertases.cell wall	at2g36190	Transcript	Symbols: AtcwINV4 | AtcwINV4 (Arabidopsis thaliana cell wall invertase 4); hydrolase, hydrolyzing O-glycosyl compounds | chr2:15174730-15177870 REVERSE	-7.97747
2.2.1.3.3	major CHO metabolism.degradation.sucrose.invertases.vacuolar	at1g12240	Transcript	Symbols: ATBETAFRUCT4, VAC-INV | ATBETAFRUCT4; beta-fructofuranosidase/ hydrolase, hydrolyzing O-glycosyl compounds | chr1:4153652-4157644 FORWARD	-2.47672
2.2.1.4	major CHO metabolism.degradation.sucrose.hexokinase	at2g19860	Transcript	Symbols: ATHXK2, HXK2 | HXK2 (HEXOKINASE 2); ATP binding / fructokinase/ glucokinase/ hexokinase | chr2:8570750-8574000 FORWARD	-0.641271
2.2.1.4	major CHO metabolism.degradation.sucrose.hexokinase	at4g29130	Transcript	Symbols: ATHXK1, GIN2, HXK1 | HXK1 (HEXOKINASE 1); ATP binding / fructokinase/ glucokinase/ hexokinase | chr4:14352037-14355103 REVERSE	-1.20867
