# Supplementary material for: Transcriptome Profiles Reveal the Crucial Roles of Hormone and Sugar in the Bud Dormancy of Prunus mume
Source: Sci Rep. 2018 Mar 23;8:5090. doi: 10.1038/s41598-018-23108-9 (PMC5865110; doi:10.1038/s41598-018-23108-9)
Supplement: Supplementary file 6 — Dataset 5 [file 41598_2018_23108_MOESM6_ESM.xlsx]

## Sheet: hormone-related genes
Original Research Article
Transcriptome Profiles Reveal the Crucial Roles of Hormone and Sugar in the Bud Dormancy of Prunus mume
Zhiyong Zhang, XiaoKang Zhuo, Kai Zhao, Tangchun Zheng, Yu Han, Cunquan Yuan and Qixiang Zhang*
Beijing Key Laboratory of Ornamental Plants Germplasm Innovation & Molecular Breeding , National Engineering Research Center for Floriculture , Beijing Laboratory of Urban and Rural Ecological Environment , Key Laboratory of Genetics and Breeding in Forest Trees and Ornamental Plants of Ministry of Education , School of Landscape Architecture , Beijing Forestry University, Beijing, 100083, China
Supplementary Table S5: Detail information of hormone-regulated DEGs
P. mume Identification	Arabidopsis Homolog	Alias	Annotation	EdⅠ		EdⅡ		EdⅢ		NF
				RPKM	Log2 (RPKM)	RPKM	Log2 (RPKM)	RPKM	Log2 (RPKM)	RPKM	Log2 (RPKM)
ABA related
Pm014836	AT3G21780	UGT71B6	UDP-glucosyl transferase 71b6	6.82595	2.77103	15.7546	3.9777	12.022	3.58761	3.99187	1.99707
Pm011164	AT3G14440	NCED3	nine-cis-epoxycarotenoid dioxygenase 3	12.6239	3.65809	3.87609	1.9546	8.47175	3.08266	3.72123	1.89578
Pm010425	AT1G30100	NCED5	nine-cis-epoxycarotenoid dioxygenase 5	22.0139	4.46035	10.6698	3.41547	4.60942	2.20459	4.46649	2.15914
Pm031212	AT4G19230	CYP707A1	cytochrome p450	10.6675	3.41516	2.09574	1.06746	3.01047	1.58999	5.03299	2.33142				·
Pm016103	AT5G13200	---	gem-related 5	4.97833	2.31566	72.0327	6.17058	10.3989	3.37836	11.7401	3.55338
Pm002132	AT2G22475	GEM	Gl2-expression modulator	16.8021	4.07057	27.1104	4.76078	20.9746	4.39057	24.8837	4.63713
Pm014561	AT2G42820	HVA22F	hva22-like protein F	1.41883	0.504703	1.66197	0.732892	4.81599	2.26783	5.50399	2.46048
Pm006647	AT4G19170	NCED4	nine-cis-epoxycarotenoid dioxygenase 4	2.65408	1.40821	3.59725	1.8469	7.63585	2.93279	23.9691	4.5831
Pm020645	AT1G74520	HVA22A	HVA22A homologue A	5.78615	2.5326	8.62834	3.10908	4.55341	2.18695	5.36728	2.42419
Pm024050	AT5G59220	PP2C	protein phosphatases type 2C	6.41018	2.68037	11.7199	3.55089	4.3494	2.12082	0.928983	-0.106275
Pm020007	AT2G47770	---	(benzodiazepine receptor-related)	37.6703	5.23536	48.8473	5.61021	30.1088	4.91211	10.6004	3.40604
Pm016347	AT5G67030	ABA1	ABA deficient 1	0.248717	-2.00742	0.341413	-1.55041	0.381553	-1.39005	10.402	3.37878
Pm021430	AT4G34000	ABF3	abscisic acid responsive elements-binding factor 3	77.772	6.28118	66.8144	6.06209	71.2589	6.155	43.5412	5.44431
Pm006519	AT1G69700	HVA22C	HVA22C homologue C	4.71972	2.2387	4.75109	2.24826	4.19581	2.06895	14.2232	3.83018
Pm001671	AT3G56850	AREB3	ABA-responsive element binding protein 3	5.48377	2.45517	4.38351	2.13209	5.12799	2.35839	11.3436	3.5038
Pm005288	AT1G45249	ABF2	abscisic acid responsive elements-binding factor 2	143.268	7.16258	108.159	6.75701	99.0316	6.62982	54.3015	5.76292
Pm006833	AT5G01520	AIRP2	ABA INSENSITIVE RING PROTEIN 2, RING/U-box superfamily protein	20.8588	4.38258	32.3468	5.01555	32.9594	5.04262	42.2599	5.40122
Pm005288	AT3G19290	ABF4	abre binding factor 4	143.268	7.16258	108.159	6.75701	99.0316	6.62982	54.3015	5.76292
Pm018656	AT5G59220	HAI1	highly aba-induced pp2c gene 1	232.148	7.8589	148.988	7.21905	202.17	7.65943	97.5644	6.60828
Pm019734	AT1G07430	HAI2/AIP1	akt1 interacting protein phosphatase 1	86.7686	6.4391	70.2133	6.13367	51.1437	5.67649	20.6765	4.36992
Pm030618	AT1G69260	AFP1	ABI five binding protein	46.2158	5.53032	23.0579	4.52719	41.8242	5.38626	12.6952	3.66621
Pm027014	AT4G26080	ABI1	ABA insensitive 1	11.2047	3.48603	10.6358	3.41086	7.9971	2.99948	17.8305	4.15627
GA related
Pm027770	AT1G52800	---	oxidoreductase	1.05165	0.0726547	2.42532	1.27818	1.77781	0.830102	2.88844	1.53029
Pm008423	AT1G02400	GA2OX6	gibberellin 2-oxidase 6	5.57772	2.47967	23.4667	4.55255	1.89567	0.922706	4.30376	2.1056
Pm010412	AT1G30040	GA2OX2	gibberellin 2-oxidase 2	13.9213	3.79922	4.56201	2.18967	1.24472	0.315824	0.602246	-0.731575
Pm011106	AT1G66350	RGL1	RGA-like 1	2.1233	1.08631	3.96478	1.98724	1.88137	0.911782	0.331665	-1.5922
Pm015762	AT5G14920	GASA14	a-stimulated in arabidopsis 14	315.184	8.30005	192.801	7.59097	264.097	8.04493	172.76	7.43262
Pm009744	AT4G21200	GA2OX	gibberellin 2-oxidase 8	53.4703	5.74067	74.7216	6.22345	15.0644	3.91307	2.57443	1.36425
Pm027461	AT4G21690	GA3OX3	gibberellin 3-oxidase 3	1.11618	0.158568	2.94503	1.55828	8.17688	3.03155	0.555568	-0.847966
Pm004966	AT1G15550	GA3OX1	gibberellin 3-oxidase 1	75.1605	6.2319	53.2168	5.73381	12.2647	3.61644	0.48125	-1.05514
Pm011163	AT1G78440	GA2OX1	gibberellin 2-oxidase 1	32.8907	5.03961	33.6191	5.07121	3.8455	1.94317	6.96279	2.79966
Pm029238	AT1G74670	GASA6	GA-stimulated arabidopsis 6	91.5417	6.51636	87.5111	6.45139	152.766	7.25518	438.95	8.77791
Pm020185	AT4G02780	GA1	GA requiring 1	1.68094	0.749272	1.36411	0.44796	1.42741	0.513404	0.344065	-1.53925
Pm010944	AT1G79460	GA2	GA requiring 2	3.02718	1.59798	2.85892	1.51547	2.26313	1.17832	0.877818	-0.188006
Pm018083	AT4G25420	GA5	GA requiring 5	6.63747	2.73063	7.53372	2.91336	11.0595	3.46722	64.7556	6.01693
Pm027468	AT1G14920	RGA2	restoration on growth on ammonia 2	25.8607	4.69269	23.9308	4.5808	36.258	5.18023	122.051	6.93134
Pm021249	AT2G14900	---	gibberellin-regulated family protein	43.5325	5.44402	30.5821	4.93462	37.0255	5.21045	92.717	6.53476
Pm015883	AT5G15230	GASA4	gast1 protein homolog 4	273.05	8.09302	352.934	8.46326	291.519	8.18744	606.002	9.24318
Pm021818	AT5G27320	GID1C	Gibberellin receptor GID1C	6.78735	2.76285	8.99611	3.1693	11.7313	3.5523	39.5042	5.30393
IAA related
Pm004773	AT1G44350	ILL6	IAA-leucine resistant (ilr)-like gene 6	3.42206	1.77486	7.96241	2.9932	2.84832	1.51011	14.6782	3.8756
Pm028034	AT3G02875	ILR1	IAA-leucine resistant 1	148.107	7.2105	96.2343	6.58848	41.9921	5.39205	13.7429	3.78061
Pm019691	AT2G46690	SAUR32	small auxin upregulated rna 32	5.6889	2.50815	13.0128	3.70186	3.53031	1.81979	6.55542	2.71269
Pm002564	AT2G37980	---	O-fucosyltransferase family protein	37.7775	5.23946	24.3296	4.60464	16.2589	4.02315	13.4143	3.7457
Pm012502	AT5G47530	---	auxin-responsive protein	37.0085	5.20979	65.6602	6.03695	20.6375	4.3672	26.8379	4.7462
Pm021658	AT5G10990	SAUR69	small auxin upregulated rna 69	1.49799	0.583031	4.38538	2.1327	3.67256	1.87679	6.65202	2.73379
Pm000238	AT3G10870	MES17	methyl esterase 17	2.14978	1.10419	4.17401	2.06143	1.63358	0.708034	5.92353	2.56646
Pm015840	AT5G15100	PIN8	atpin8, pin-formed 8	2.79978	1.48532	2.06772	1.04804	5.63142	2.4935	4.4888	2.16633
Pm007718	AT1G60710	ATB2	ATB2	57.6993	5.85048	56.4372	5.81857	29.4582	4.8806	13.5795	3.76335
Pm009228	AT1G60690	aldo/keto	aldo/keto reductase family protein	7.84504	2.97178	7.7295	2.95037	13.9811	3.80541	12.7474	3.67213
Pm010006	AT4G27450	---	unknown protein	191.416	7.58057	231.568	7.85529	103.815	6.69787	43.788	5.45246
Pm019999	AT2G47750	GH3.9	Indole-3-acetic acid-amido synthetase gh3.9	11.253	3.49223	8.21247	3.03782	15.75	3.97728	77.034	6.26742
Pm024479	AT5G63390	---	O-fucosyltransferase family protein	0.0612985	-4.02801	0.255631	-1.96787	12.3247	3.62348	0.336564	-1.57105
Pm002438	AT2G14960	GH3.1	Indole-3-acetic acid-amido synthetase gh3.1	24.1984	4.59684	24.9306	4.63984	14.1715	3.82492	3.01482	1.59207
Pm030035	AT1G24100	UGT74B1	UDP-Glucosyl transferase 74b1	7.06676	2.82105	8.0718	3.01289	9.43327	3.23776	16.9286	4.08139
Pm019660	AT5G54140	ILL3	Iaa-leucine-resistant-like 3	21.8343	4.44852	20.7504	4.37506	18.1967	4.1856	32.7855	5.03499
Pm022685	AT1G77110	PIN6	pin-formed 6	65.7035	6.0379	60.0958	5.90919	47.1741	5.55992	11.7309	3.55224
Pm029200	AT1G70940	PIN3	pin-formed 3	16.8459	4.07433	16.1526	4.01369	19.2406	4.26608	52.0939	5.70304
Pm009917	AT3G62980	TIR1	transport inhibitor response 1	19.4853	4.28431	16.8836	4.07755	19.3557	4.27469	30.8534	4.94736
Pm025590	AT1G73590	PIN1	pin-formed 1	80.5878	6.33249	74.0104	6.20966	58.0147	5.85835	18.2122	4.18683
Pm016102	AT3G26810	AFB2	Auxin signaling f-box 2	145.48	7.18467	141.96	7.14934	149.633	7.22529	88.8831	6.47384
Pm006234	AT1G75580	SAUR51	small auxin upregulated rna 51	29.817	4.89806	21.5514	4.42971	38.1706	5.25439	15.2457	3.93033
Pm027133	AT5G20820	ATSAUR76	small auxin upregulated rna 76	17.6921	4.14503	27.6885	4.79122	43.4336	5.44074	84.0733	6.39358
Pm023561	AT4G22620	SAUR34	small auxin upregulated rna 34	0.587853	-0.766474	0.385885	-1.37376	0.641296	-0.640938	7.30975	2.86982
Pm021885	AT5G18060	SAUR23	small auxin up rna 23	0.423868	-1.23831	0.423868	-1.23831	1.18091	0.239903	3.66673	1.87449
Pm021657	AT2G21220	SAUR12	small auxin upregulated rna 12	74.6479	6.22203	100.322	6.6485	117.989	6.8825	61.319	5.93826
Pm026263	AT4G34750	SAUR49	small auxin upregulated rna 49	0.231344	-2.11189	0.50026	-0.999249	0.550463	-0.861282	20.7266	4.37341
Pm011210	AT1G53700	PK3AT	protein kinase 3	9.69352	3.27702	9.05799	3.17919	5.63789	2.49516	2.22754	1.15545
Pm029897	AT3G25290	---	auxin-responsive family protein	8.53834	3.09396	7.91192	2.98403	8.42735	3.07508	18.7424	4.22823
Pm006518	AT3G47620	TCP14	cycloidea and pcf 14	18.4313	4.20409	18.137	4.18087	18.9716	4.24577	29.2086	4.86832
Pm021877	AT4G38840	SAUR14	auxin upregulated rna 14	0.175082	-2.5139	0.519132	-0.945826	0.297468	-1.74919	8.30884	3.05465
Pm021886	AT4G34770	SAUR1	small auxin upregulated rna 1	0.617625	-0.695196	0.617625	-0.695196	0.617625	-0.695196	9.56103	3.25717
Pm006099	AT1G76270	---	O-fucosyltransferase family protein	24.8463	4.63496	28.9905	4.85751	22.5489	4.49498	13.431	3.74749
Pm018372	AT3G61750	---	auxin-responsive protein	0.754044	-0.407279	0.704015	-0.506321	1.39788	0.48324	6.60228	2.72296
Pm015364	AT4G03400	DFL2	dwarf in light 2	14.5568	3.86362	10.9882	3.45789	13.8588	3.79273	6.85656	2.77748
Pm007109	AT1G28130	GH3.17	gretchen hagen 3.17	0.490001	-1.02914	0.700749	-0.51303	1.13488	0.182544	0.246352	-2.02121
Pm015013	AT2G04850	---	auxin-responsive protein-related	3.22183	1.68788	3.97485	1.9909	5.75853	2.5257	11.4631	3.51892
Pm002717	AT1G18450	ARP4	actin-related protein 4	214.544	7.74513	180.275	7.49406	171.657	7.42338	306.43	8.25942
CK related
Pm014886	AT1G22400	UGT85A1	UDP-Glucosyl transferase 85a1	8.95714	3.16304	19.5547	4.28944	8.44406	3.07794	7.31929	2.8717
Pm006287	AT1G75450	CKX5	cytokinin oxidase 5	3.07628	1.62119	1.53436	0.617636	2.70888	1.4377	1.4074	0.493031
Pm005580	AT5G21482	CKX7	cytokinin oxidase 5	11.9538	3.57939	6.95358	2.79776	9.14547	3.19306	7.61279	2.92842
Pm026307	AT2G36750	UGT73C1	UDP-Glucosyl transferase 73c1	0.481765	-1.0536	3.39378	1.76289	0.458837	-1.12395	1.45894	0.544925
Pm027179	AT5G56970	CKX3	cytokinin oxidase 3	8.07539	3.01353	8.4102	3.07214	5.5361	2.46887	0.906253	-0.142014
Pm015023	AT5G35750	AHK2	histidine kinase 2	36.8512	5.20364	28.9555	4.85577	33.4491	5.0639	14.2617	3.83407
Pm003146	AT2G47430	CKI1	cytokinin-independent 1	5.50209	2.45998	6.08655	2.60563	5.69192	2.50891	0.467478	-1.09703
Pm007027	AT1G27320	AHK3	histidine kinase 3	76.7045	6.26124	67.9915	6.08728	61.1946	5.93533	29.5317	4.88419
Pm013579	AT1G80440	KMD1	KISS ME DEADLY 1. F-box/kelch-repeat protein	0.27382	-1.8687	0.564223	-0.825663	0.501378	-0.996028	2.53656	1.34288
ET related
Pm028066	AT2G30830	---	2-oxoglutarate-dependent dioxygenase	1.76223	0.817399	3.83087	1.93767	4.9173	2.29787	11.2158	3.48746
Pm004723	AT1G77330	ACO5	acc oxidase 5	5.54525	2.47125	16.1421	4.01275	98.2007	6.61766	2.11912	1.08346
Pm015160	AT1G05010	EAT1	ethylene forming enzyme	48.021	5.58559	91.4703	6.51523	106.091	6.72916	292.96	8.19456
Pm023378	AT5G47230	ERF5	ethylene responsive element binding factor 5	43.7677	5.4518	12.9724	3.69737	24.7549	4.62964	11.8704	3.5693
Pm019546	AT4G17500	ERF-1	ethylene responsive element binding factor 1	8.70036	3.12108	52.557	5.71581	3.55357	1.82927	2.87035	1.52122
Pm010085	AT5G44210	ERF9	ethylene response factor 9	222.773	7.79943	98.0576	6.61556	121.364	6.92319	26.5697	4.73171
Pm010368	AT5G47220	ERF2	ethylene response factor 2	0.495649	-1.01261	3.12752	1.64502	0.648654	-0.624478	7.9978	2.9996
Pm011391	AT3G15210	ERF-4	ethylene responsive element binding factor 4	287.111	8.16546	67.0592	6.06736	132.997	7.05525	20.222	4.33786
Pm021321	AT4G34410	RRTF1	redox responsive transcription factor 1	31.2585	4.96618	0.859032	-0.219216	1.03513	0.0498144	0.122046	-3.0345
Pm019545	AT5G51190	ERF105	ethylene response factor 105	108.454	6.76094	58.2995	5.86541	50.7038	5.66402	18.6606	4.22192
Pm027542	AT1G15360	WIN1	wax inducer 1	21.4732	4.42447	10.5548	3.39983	5.85937	2.55075	38.7274	5.27528
Pm004585	AT4G31980	---		7.60806	2.92753	12.5156	3.64565	13.0483	3.70579	13.1741	3.71963
Pm010571	AT4G20880	ERT2	ethylene-regulated nuclear protein	11.5525	3.53014	6.38002	2.67356	6.88362	2.78317	11.9515	3.57912
Pm018222	AT3G61510	ACS1	1-aminocyclopropane-1-carboxylate synthase 1	1.22096	0.288015	1.53096	0.614438	0.230509	-2.11711	1.16734	0.223226
Pm019544	AT5G07580	---	DNA binding	25.3302	4.66279	34.1449	5.0936	18.3534	4.19797	15.2085	3.92681
Pm020114	AT3G62550	---	universal stress protein (USP) family	33.9022	5.08331	27.2761	4.76956	56.4861	5.81982	38.8602	5.28022
Pm025258	AT1G48420	D-CDES	1-aminocyclopropane-1-carboxylic acid deaminase 1	39.6584	5.30955	37.4543	5.22706	38.7665	5.27674	69.3106	6.11501
Pm011039	AT3G12900	---	oxidoreductase	0.796379	-0.328472	0.563062	-0.828635	0.717477	-0.478996	2.82412	1.4978
Pm002199	AT4G37770	ACS8	1-amino-cyclopropane-1-carboxylate synthase 8	1.78745	0.837904	0.868144	-0.203994	0.722211	-0.469508	0.140962	-2.82663
Pm011907	AT3G20310	ERF7	ethylene response factor 7	40.8604	5.35263	62.401	5.9635	47.8625	5.58082	80.2337	6.32614
Pm014953	AT1G50640	ERF3	ethylene responsive element binding factor 3	64.7809	6.0175	65.2566	6.02805	69.4169	6.11721	37.1457	5.21512
Pm010083	AT1G28360	ERF12	ethylene responsive element binding factor 12	132.516	7.05002	110.881	6.79286	116.042	6.85851	21.7463	4.4427
Pm005717	AT5G25190	ESE3	ethylene and salt inducible 3	9.69731	3.27759	8.51943	3.09076	9.55517	3.25628	22.5953	4.49795
Pm007027	AT1G04310	ERS2	Ethylene response sensor 2	76.7045	6.26124	67.9915	6.08728	61.1946	5.93533	29.5317	4.88419
Pm004616	AT5G25390	SHN3	Ethylene-responsive transcription factor SHINE 3	0.685397	-0.544988	0.875825	-0.191286	0.904371	-0.145013	4.6396	2.214
Pm024248	AT1G25560	EDF1/TEM1	ethylene response dna binding factor 1	6.11566	2.61251	6.9958	2.80649	7.4699	2.90109	15.0515	3.91183
Pm004618	AT5G25350	EBF2	EIN3-binding F-box protein 2	25.0468	4.64655	29.7135	4.89305	37.1343	5.21468	58.1607	5.86197
JA related
Pm003331	AT1G55020	LOX1	lipoxygenase 1	2.88721	1.52968	6.13686	2.6175	4.12728	2.04519	7.71984	2.94857
Pm016360	AT3G45140	LOX2	lipoxygenase 2	91.182	6.51068	52.925	5.72588	53.5159	5.74189	228.629	7.83686
Pm015504	AT1G13280	AOC4	allene oxide cyclase 4	216.692	7.7595	504.149	8.97771	371.777	8.53829	420.684	8.71659
Pm004226	AT1G76690	OPR2	12-oxophytodienoate reductase 2	6.54978	2.71145	18.2264	4.18796	13.0515	3.70615	58.9063	5.88035
Pm027056	AT2G06050	OPR3	oxophytodienoate-reductase 3	58.9817	5.8822	108.256	6.7583	64.307	6.0069	79.8212	6.3187
Pm013242	AT1G17420	LOX3	lipoxygenase 3	36.7237	5.19864	39.6686	5.30993	26.5137	4.72867	59.2636	5.88907
Pm005783	AT1G65910	NAC028	nac domain containing protein 28	17.4297	4.12347	24.248	4.59979	21.1484	4.40247	11.1556	3.4797
Pm017738	AT2G44810	DAD1	defective anther dehiscence 1	0.0246829	-5.34034	0.0532428	-4.23127	0.0532428	-4.23127	1.61759	0.693843
Pm009524	AT3G22400	LOX5	lipoxygenase 5	8.07199	3.01292	6.76028	2.75708	7.053	2.81824	13.8313	3.78986
Pm005761	AT5G42650	AOS	allene oxide synthase	32.8026	5.03574	32.669	5.02985	28.9794	4.85696	52.2795	5.70817
Pm029017	AT3G25780	AOC3	allene oxide cyclase 3	238.912	7.90034	272.467	8.08994	244.195	7.93189	357.739	8.48276
SA related
Pm021092	AT1G05680	UGT74E2	uridine diphosphate glycosyltransferase 74e2	24.3943	4.60847	53.9345	5.75314	29.4908	4.88219	22.7822	4.50984
Pm006000	AT1G68040	---	S-adenosyl-L-methionine	2.20313	1.13956	3.94293	1.97927	1.51553	0.599823	2.39475	1.25987
Pm021786	AT5G38020	---	S-adenosyl-L-methionine	18.6285	4.21944	21.5828	4.43181	47.1034	5.55776	88.3032	6.46439
Pm026659	AT4G36470	---	S-adenosyl-L-methionine	15.8136	3.98309	16.0762	4.00686	17.8398	4.15703	7.53303	2.91323
Pm011922	AT5G55250	IAMT1	IAA carboxylmethyltransferase 1	14.0409	3.81156	16.6006	4.05316	17.8405	4.15709	10.1276	3.34022
BR related
Pm030534	AT2G26710	BAS1	phyb activation tagged suppressor 1	2.17794	1.12296	6.65235	2.73386	3.31677	1.72978	5.70134	2.5113
Pm024843	AT1G74360	NILR1	nematode-induced lrr-rlk 1	0.575947	-0.795992	1.82053	0.864357	1.07514	0.104522	2.26886	1.18197
Pm018996	AT3G51740	IMK2	inflorescence meristem receptor-like kinase 2	14.0265	3.81008	7.31068	2.87001	6.43222	2.68532	13.0452	3.70545
Pm018258	AT3G61460	BRH1	brassinosteroid-responsive ring-h2	19.6771	4.29845	8.20439	3.0364	10.1798	3.34764	12.8218	3.68052
Pm018914	AT5G05690	CYP90A1	cytochrome p450 90A1	57.2169	5.83837	40.1269	5.3265	77.2892	6.2722	124.869	6.96428
Pm021002	AT4G37760	SQE3	squalene epoxidase 3	26.7148	4.73957	38.7638	5.27664	20.1813	4.33495	83.7309	6.38769
Pm027746	AT4G30610	BRS1	bri1 suppressor 1	3.23896	1.69553	3.76208	1.91153	14.5702	3.86495	11.3194	3.50073
Pm016973	AT5G16010	---	3-oxo-5-alpha-steroid 4-dehydrogenase family protein	6.11306	2.61189	10.3627	3.37333	11.834	3.56486	21.486	4.42532
Pm026614	AT3G50660	DWF4	dwarf 4	3.30545	1.72485	3.50397	1.80899	5.95403	2.57387	19.2266	4.26503
Pm026701	AT4G36380	ROT3	rotundifolia 3	14.7342	3.88109	14.321	3.84006	17.3535	4.11716	27.9321	4.80385
Pm007102	AT1G11680	CYP51G1	cytochrome p450 51G1	52.873	5.72446	55.8943	5.80463	63.3156	5.98449	99.4166	6.63541
Pm005996	AT3G19820	DWF1	dwarf 1	189.593	7.56676	138.292	7.11157	148.986	7.21904	236.366	7.88488
Pm005445	AT1G58440	XF1	squalene epoxidase 1	36.615	5.19436	28.6816	4.84206	41.049	5.35927	61.2436	5.93649
Pm011287	AT1G78700	---	brassinosteroid signalling	37.986	5.24739	42.2428	5.40063	40.0382	5.3233	23.1134	4.53066
Pm020825	AT2G17230	EXL5	exordium like 5	30.1737	4.91522	29.9404	4.90402	22.9946	4.52322	66.5515	6.0564
Pm004096	AT4G33430	BAK1	bri1-associated receptor kinase	0.451322	-1.14777	0.52119	-0.94012	0.359547	-1.47575	0.928286	-0.107358
Pm019358	AT4G39400	BRI1	brassinosteroid insensitive 1	63.5769	5.99043	57.9345	5.85635	42.631	5.41383	9.50345	3.24845
