# Supplementary material for: Transcriptome Profiles Reveal the Crucial Roles of Hormone and Sugar in the Bud Dormancy of Prunus mume
Source: Sci Rep. 2018 Mar 23;8:5090. doi: 10.1038/s41598-018-23108-9 (PMC5865110; doi:10.1038/s41598-018-23108-9)
Supplement: Supplementary file 7 — Dataset 6 [file 41598_2018_23108_MOESM7_ESM.xlsx]

## Sheet: sugar-related DEGs
Original Research Article
Transcriptome Profiles Reveal the Crucial Roles of Hormone and Sugar in the Bud Dormancy of Prunus mume
Zhiyong Zhang, XiaoKang Zhuo, Kai Zhao, Tangchun Zheng, Yu Han, Cunquan Yuan and Qixiang Zhang*
Beijing Key Laboratory of Ornamental Plants Germplasm Innovation & Molecular Breeding , National Engineering Research Center for Floriculture , Beijing Laboratory of Urban and Rural Ecological Environment , Key Laboratory of Genetics and Breeding in Forest Trees and Ornamental Plants of Ministry of Education , School of Landscape Architecture , Beijing Forestry University, Beijing, 100083, China
Supplementary Table S6: Detail information of sugar-regulated DEGs
P. mume Identification	Arabidopsis Homolog	Alias	Annotation	EdⅠ		EdⅡ		EdⅡ		NF
				RPKM	Log2 (RPKM)	RPKM	Log2 (RPKM)	RPKM	Log2 (RPKM)	RPKM	Log2 (RPKM)
Starch related
Pm008114	AT5G18670	BMY3	beta-amylase	126.151	6.979	77.5253	6.2766	93.2089	6.5424	55.3534	5.7906
Pm005276	AT4G25000	AMY1	alpha-amylase	2.32934	1.21992	7.37647	2.88293	10.6013	3.40617	26.0945	4.70567
Pm009076	AT3G23920	BAM1	beta-amylase 1	753.743	9.55793	791.834	9.62905	509.132	8.99189	213.471	7.7379
Pm022969	AT5G45300	BMY2	beta-amylase 2	17.5611	4.13432	18.1776	4.18409	16.2184	4.01956	24.2978	4.60275
Pm023037	AT3G23640	HGL1	heteroglycan glucosidase 1	25.992	4.7	21.1391	4.40184	20.2817	4.34211	28.4527	4.83049
Pm015244	AT2G32290	BMY5	beta-amylase 5	9.66725	3.27311	8.0679	3.01219	8.77849	3.13397	36.2884	5.18144
Pm010513	AT2G45880	BMY4	beta-amylase 4	4.81135	2.26644	8.76735	3.13214	9.76576	3.28773	1.4766	0.562278
Pm016019	AT1G69830	AMY3	alpha-amylase-like 3	12.1715	3.60544	15.8973	3.99071	22.0401	4.46206	34.2354	5.09741
Pm006407	AT3G29320	---	glucan phosphorylase	3.34939	1.7439	3.0619	1.61443	3.70264	1.88856	10.0927	3.33525
Pm028512	AT1G10760	SOP1	starch excess 1	222.359	7.79675	204.695	7.67733	172.366	7.42933	85.0277	6.40986
Pm002942	AT5G01260	---	glycoside hydrolase starch-binding protein	89.9469	6.491	77.9122	6.28378	80.8142	6.33654	41.4459	5.37316
Pm006371	AT5G46110	APE2	triose-phosphate/phosphate translocator	73.4415	6.19852	62.5518	5.96698	78.3558	6.29197	174.542	7.44743
Pm024891	AT1G18730	NDF6	ndh dependent flow 6	5.05321	2.3372	6.085	2.60526	8.91777	3.15668	17.1472	4.0999
Pm019675	AT5G24470	PRR5	pseudo-response regulator 5	129.011	7.01135	137.025	7.0983	134.324	7.06957	41.8967	5.38877
Pm011052	AT3G55800	SBPASE	sedoheptulose-bisphosphatase	31.1078	4.9592	37.6463	5.23444	55.1882	5.78629	105.17	6.71658
Pm019675	AT5G02810	PRR7	pseudo-response regulator 7	129.011	7.01135	137.025	7.0983	134.324	7.06957	41.8967	5.38877
Pm028504	AT2G46790	PRR9	pseudo-response regulator 9	52.0157	5.70087	52.5678	5.71611	63.7854	5.99515	31.4602	4.97546
Sucrose ralated
Pm018344	AT4G09510	CINV2	cytosolic invertase 2	1.16729	0.223168	4.19966	2.07027	12.3117	3.62196	0.938559	-0.09148
Pm013337	AT3G13790	CWINV1	cell wall invertase 1	8.16605	3.02964	13.2106	3.72362	11.0573	3.46693	23.8011	4.57296
Pm025246	AT1G73370	SUS6	sucrose synthase 6	1.84719	0.885335	3.99743	1.99907	3.35091	1.74455	4.85373	2.27909
Pm008424	AT3G06500	---	beta-fructofuranosidase	70.193	6.13326	88.4969	6.46755	57.3343	5.84133	62.9068	5.97514
Pm020051	AT4G02280	SUS3	sucrose synthase 3	224.321	7.80942	257.531	8.0086	173.251	7.43672	224.713	7.81194
Pm022802	AT4G10260	---	pfkb-type carbohydrate kinase family protein	0.139937	-2.83715	0.0554708	-4.17213	0.111758	-3.16155	15.481	3.95243
Pm007366	AT1G06030	---	pfkb-type carbohydrate kinase family protein	110.805	6.79188	119.573	6.90175	129.529	7.01713	248.763	7.95863
Pm029368	AT5G22510	---	beta-fructofuranosidase	33.8906	5.08281	34.4998	5.10852	30.7829	4.94406	46.9054	5.55168
Pm028067	AT2G36190	cwINV4	cell wall invertase 4	0.13	-2.94342	0.27	-1.88897	0.15	-2.73697	0.796031	-0.329103
Pm019492	AT1G12240	---	betafruct4	33.4711	5.06484	34.5528	5.11073	50.2587	5.6513	114.413	6.8381
Pm027298	AT2G19860	HXK2	hexokinase 2	87.5071	6.45133	94.0332	6.5551	95.5332	6.57793	138.87	7.1176
Pm007067	AT3G48740	SWEET11	Bidirectional sugar transporter SWEET11	0.36321	-1.46113	1.48315	0.568661	43.9608	5.45814	63.7837	5.99511
Pm018875	AT5G23660	SWEET12	Bidirectional sugar transporter SWEET12	3.02758	1.59817	2.54343	1.34677	4.58	2.19535	16.3484	4.03108
Glucose related
Pm013404	AT4G29130	GIN2	glucose insensitive 2	5.10631	2.35228	8.73749	3.12722	6.77208	2.7596	14.5688	3.86481
Pm029539	AT5G16150	GLT1	glucose transporter 1	102.346	6.67732	81.4031	6.34701	80.7799	6.33592	141.745	7.14716
Pm014011	AT1G06410	TPS7	trehalose-6-phosphatase synthase s7	3.93413	1.97604	5.13412	2.36012	3.92771	1.97369	7.33846	2.87548
Pm013236	AT3G01390	VMA10	vacuolar membrane atpase 10	41.556	5.37699	47.1281	5.55852	49.9884	5.64352	79.8868	6.31988
Pm010862	AT4G20260	PCAP1	plasma-membrane associated cation-binding protein 1	3.62865	1.85943	1.52544	0.609229	2.04957	1.03532	5.55234	2.4731
Pm009927	AT1G11260	STP1	Sugar transport protein 1	71.2552	6.15492	153.951	7.26633	53.9758	5.75424	97.3967	6.6058
Pm027344	AT1G77210	STP14	Sugar transport protein 14	14.0802	3.8156	13.0488	3.70585	28.2284	4.81908	18.5831	4.21592
Carbohydrate related
Pm014581	AT4G14130	XTH15	xyloglucan endotransglucosylase 15	79.036	6.30444	10.226	3.35416	10.9542	3.45342	1.96316	0.97318
Pm029518	AT3G02570	MEE31	maternal effect embryo arrest 31	8.57241	3.0997	5.50992	2.46203	9.01656	3.17258	29.0915	4.86253
Pm023787	AT1G12780	UGE1	udp-d-glucose/udp-d-galactose 4-epimerase 1	29.1442	4.86514	41.3497	5.3698	53.8604	5.75115	79.7873	6.31809
Pm012900	AT2G47180	GolS1	galactinol synthase 1	0.0661365	-3.91841	0.0826706	-3.59648	0.0357746	-4.80492	0.984518	-0.0225101
Pm020308	AT3G25140	QUA1	quasimodo 1	65.6386	6.03647	66.814	6.06208	67.3778	6.0742	111.501	6.80091
Pm030458	AT5G49720	GH9A1	glycosyl hydrolase 9a1	3.52873	1.81915	3.27318	1.71069	3.709	1.89103	1.68628	0.753844
Pm003667	AT3G07020	---	UDP-glycosyltransferase superfamily protein	6.53245	2.70762	8.81355	3.13972	10.1247	3.33981	5.71052	2.51362
Pm025782	AT3G57240	BG3	beta-1,3-glucanase 3	13.0343	3.70424	5.59154	2.48325	3.74886	1.90645	54.024	5.75553
Pm007067	AT5G13170	SAG29	senescence-associated gene 29	0.36321	-1.46113	1.48315	0.568661	43.9608	5.45814	63.7837	5.99511
Pm031287	AT1G22710	SUC2	sucrose-proton symporter 2	13.6458	3.77038	20.9522	4.38903	12.7537	3.67284	4.82204	2.26964
Pm007955	AT5G26340	MSS1	major facilitator superfamily protein	91.5996	6.51727	321.21	8.32737	73.7672	6.20491	230.685	7.84978
Pm021647	AT3G18830	PMT5	polyol/monosaccharide transporter 5	153.577	7.26282	206.822	7.69224	163.393	7.3522	464.302	8.85892
Pm006169	AT1G75910	EXL4	extracellular lipase 4	12.0048	3.58554	12.7921	3.67719	11.9705	3.58141	57.4802	5.84499
Pm005167	AT1G73480	MAGL4	Monoacylglycerol lipase, alpha/beta-Hydrolases superfamily protein	16.1843	4.01652	17.7525	4.14995	15.5239	3.95642	25.7108	4.6843
Pm003196	AT2G47180	GOLS1	galactinol synthase 1	45.88	5.51979	31.6443	4.98388	21.6173	4.43411	4.38884	2.13384
