# Supplementary material for: Transcriptome Profiles Reveal the Crucial Roles of Hormone and Sugar in the Bud Dormancy of Prunus mume
Source: Sci Rep. 2018 Mar 23;8:5090. doi: 10.1038/s41598-018-23108-9 (PMC5865110; doi:10.1038/s41598-018-23108-9)
Supplement: Supplementary file 8 — Dataset 7 [file 41598_2018_23108_MOESM8_ESM.xlsx]

## Sheet: dormancy CGs
Original Research Article
Transcriptome Profiles Reveal the Crucial Roles of Hormone and Sugar in the Bud Dormancy of Prunus mume
Zhiyong Zhang, XiaoKang Zhuo, Kai Zhao, Tangchun Zheng, Yu Han, Cunquan Yuan and Qixiang Zhang*
Beijing Key Laboratory of Ornamental Plants Germplasm Innovation & Molecular Breeding , National Engineering Research Center for Floriculture , Beijing Laboratory of Urban and Rural Ecological Environment , Key Laboratory of Genetics and Breeding in Forest Trees and Ornamental Plants of Ministry of Education , School of Landscape Architecture , Beijing Forestry University, Beijing, 100083, China
Supplementary Table S7: Detail information of dormancy candidate genes
P. mume Identification	Arabidopsis Homolog	P. persica Homolog	Alias	Annotation	EdⅠ		EdⅡ		EdⅢ		NF
					RPKM	Log2 (RPKM)	RPKM	Log2 (RPKM)	RPKM	Log2 (RPKM)	RPKM	Log2 (RPKM)
Pm019968	AT1G03010	Prupe.8G254800	Phototropic-responsive NPH3 family protein	BTB/POZ domain-containing protein Phototropic-responsive NPH3 family protein	7.08083	2.82392	6.12206	2.61402	11.0932	3.4716	10.7654	3.42833
Pm025161	AT1G03610	Prupe.3G235200	DUF789	Protein of unknown function	25.2643	4.65903	14.5081	3.85878	15.1981	3.92582	21.034	4.39465
Pm007027	AT1G04310	Prupe.1G034300	ERS2	Ethylene response sensor 2	76.7045	6.26124	67.9915	6.08728	61.1946	5.93533	29.5317	4.88419
Pm025304	AT1G08570	Prupe.7G001600	ACHT4	Thioredoxin-like 1-1, chloroplastic	125.995	6.97722	138.204	7.11065	84.2461	6.39654	40.7038	5.34709
Pm009902	AT1G11210	Prupe.4G035700	DUF761	Protein of unknown function	135.961	7.08705	51.3378	5.68195	67.1974	6.07033	7.51544	2.90986
Pm013678	AT1G15330	Prupe.3G087600	PV42A	SNF1-related protein kinase regulatory subunit gamma-like PV42a	8.26009	3.04616	5.17675	2.37205	6.89924	2.78644	2.35899	1.23817
Pm022874	AT1G21000	Prupe.5G001700	---	PLATZ transcription factor family protein	23.6669	4.5648	29.1493	4.86539	26.6604	4.73663	10.7903	3.43166
Pm012894	AT1G21680	Prupe.1G491500	---	DPP6 N-terminal domain-like protein	11.6861	3.54672	21.5631	4.43049	14.6646	3.87427	9.51857	3.25075
Pm000396	AT1G21780	Prupe.1G495000	---	BTB/POZ domain-containing protein	1.26242	0.336191	1.393	0.478193	1.61971	0.695737	4.41273	2.14167
Pm024248	AT1G25560	Prupe.1G305900	EDF1/TEM1	ethylene response dna binding factor 1	6.11566	2.61251	6.9958	2.80649	7.4699	2.90109	15.0515	3.91183
Pm002671	AT1G26800	Prupe.1G275700	---	RING/U-box superfamily protein	39.4545	5.30212	25.2842	4.66016	23.1464	4.53272	19.4048	4.27834
Pm010079	AT1G28330	Prupe.4G050800	DRM1/DYL1	dormancy-associated protein-like 1	921.382	9.84766	591.683	9.20868	596.149	9.21953	321.201	8.32733
Pm010120	AT1G28960	Prupe.4G057200	NUDT15	Nudix hydrolase 15, mitochondrial	6.08558	2.6054	5.51972	2.4646	5.98342	2.58097	15.0278	3.90957
Pm021569	AT1G29395	Prupe.4G074300	COR413IM1	Cold-regulated 413 inner membrane protein 1, chloroplastic	986.857	9.9467	837.695	9.71028	668.225	9.38419	352.658	8.46212
Pm023220	AT1G32700	Prupe.5G034300	---	PLATZ transcription factor family protein	75.014	6.22909	88.6758	6.47047	95.6561	6.57978	55.9675	5.80652
Pm021406	AT1G49750	Prupe.8G131500	---	Leucine-rich repeat (LRR) family protein	6.29192	2.6535	6.33121	2.66248	9.21364	3.20377	25.4041	4.66699
Pm011603	AT1G52890	Prupe.4G186800	NAC019	NAC domain-containing protein 19	617.981	9.27142	289.95	8.17966	316.056	8.30403	58.0687	5.85969
Pm003325	AT1G56220	Prupe.6G319600	---	Dormancy/auxin associated family protein	62.2154	5.9592	77.9092	6.28372	78.123	6.28768	152.887	7.25632
Pm030618	AT1G69260	Prupe.1G288000	AFP1	ABI five binding protein	46.2158	5.53032	23.0579	4.52719	41.8242	5.38626	12.6952	3.66621
Pm011604	AT1G69490	Prupe.1G277500	NAP/NAC029	NAC transcription factor 29	4.15698	2.05554	1.90573	0.930342	3.68243	1.88066	53.2382	5.73439
Pm005167	AT1G73480	Prupe.5G238400	MAGL4	Monoacylglycerol lipase, alpha/beta-Hydrolases superfamily protein	16.1843	4.01652	17.7525	4.14995	15.5239	3.95642	25.7108	4.6843
Pm020700	AT1G76490	Prupe.8G182300	HMG1	hydroxy methylglutaryl CoA reductase 1	190.157	7.57105	255.224	7.99562	147.286	7.20248	112.249	6.81056
Pm013579	AT1G80440	Prupe.3G073600	KMD1	KISS ME DEADLY 1. F-box/kelch-repeat protein	0.27382	-1.8687	0.564223	-0.825663	0.501378	-0.996028	2.53656	1.34288
Pm026736	AT2G18050	Prupe.7G166400	HIS1-3	histone H1-3	67.9284	6.08594	118.015	6.88283	86.7049	6.43804	105.253	6.71772
Pm001034	AT2G28400	Prupe.6G101900	DUF584	Protein of unknown function	75.3397	6.23534	45.3536	5.50314	59.3144	5.89031	31.3463	4.97022
Pm000693	AT2G40970	Prupe.7G027500	MYBC1	Homeodomain-like superfamily protein	5.78737	2.53291	11.1082	3.47356	9.95649	3.31564	17.4401	4.12434
Pm027812	AT2G44080	Prupe.7G271100	ARL	ARGOS-like protein	25.0543	4.64698	35.1603	5.13588	41.2904	5.36774	17.8013	4.15391
Pm020114	AT3G01520	Prupe.3G286400	---	Universal stress protein A-like protein	33.9022	5.08331	27.2761	4.76956	56.4861	5.81982	38.8602	5.28022
Pm011164	AT3G14440	Prupe.4G150100	NCED3	9-cis-epoxycarotenoid dioxygenase NCED3, chloroplastic	12.6239	3.65809	3.87609	1.9546	8.47175	3.08266	3.72123	1.89578
Pm008502	AT3G17520	Prupe.1G104900	LEA	Late embryogenesis abundant protein (LEA) family protein	798.471	9.6411	906.204	9.82369	522.975	9.0306	50.6362	5.6621
Pm030617	AT3G29575	Prupe.3G254500	AFP3	Ninja-family protein AFP3	6.94345	2.79565	9.42893	3.23709	9.71659	3.28045	21.5805	4.43165
Pm000592	AT3G47340	Prupe.6G054800	ASN1/DIN6	Asparagine synthetase 1	22.8431	4.51369	31.3303	4.96949	32.1326	5.00597	175.629	7.45639
Pm008204	AT4G02380	Prupe.8G263100	SAG21	senescence-associated gene 21	4.95183	2.30796	6.26604	2.64755	6.57246	2.71643	16.7861	4.06919
Pm018258	AT4G11360	Prupe.2G174100	RHA1B	E3 ubiquitin-protein ligase RHA1B	19.6771	4.29845	8.20439	3.0364	10.1798	3.34764	12.8218	3.68052
Pm023405	AT4G16780	Prupe.5G064300	HAT4	Homeobox-leucine zipper protein HAT4	63.1999	5.98185	40.3482	5.33443	72.1585	6.1731	56.5561	5.82161
Pm027014	AT4G26080	Prupe.7G204800	ABI1	ABA insensitive 1	11.2047	3.48603	10.6358	3.41086	7.9971	2.99948	17.8305	4.15627
Pm021243	AT4G27260	Prupe.4G197000	GH3.5	Indole-3-acetic acid-amido synthetase GH3.5	3.42661	1.77678	2.37598	1.24852	1.39019	0.475282	5.27357	2.39878
Pm012630	AT4G27410	Prupe.4G186800	NAC072	NAC domain-containing protein 72	39.4824	5.30314	30.9595	4.95231	38.0035	5.24806	15.7751	3.97958
Pm011588	AT4G27450	Prupe.4G185400	---	Aluminium induced protein with YGL and LRDR motifs	1072.91	10.0673	872.401	9.76885	536.761	9.06814	243.366	7.92698
Pm027273	AT4G29190	Prupe.7G216200	C3H49	Zinc finger CCCH domain-containing protein 49	819.333	9.67831	423.291	8.7255	326.837	8.35243	23.7318	4.56875
Pm026760	AT4G36040	Prupe.7G168700	ATJ11	Chaperone protein dnaJ 11, chloroplastic	33.4881	5.06558	52.804	5.72258	31.1397	4.96068	27.3597	4.77398
Pm006833	AT5G01520	Prupe.6G276500	AIRP2	ABA INSENSITIVE RING PROTEIN 2, RING/U-box superfamily protein	20.8588	4.38258	32.3468	5.01555	32.9594	5.04262	42.2599	5.40122
Pm029513	AT5G16110	Prupe.3G157300	---	hypothetical protein	110.309	6.7854	100.831	6.6558	87.278	6.44755	45.381	5.50402
Pm015057	AT5G21170	Prupe.4G004500	KINβ1	SNF1-related protein kinase regulatory subunit beta-1	2.37745	1.24942	2.0191	1.01371	2.26881	1.18193	6.46608	2.69289
Pm001438	AT5G22270	Prupe.6G139000	SIED1	salt-induced and ein3/eil1-dependent 1	1.35834	0.441845	0.307377	-1.70192	0.258292	-1.95293	5.14999	2.36457
Pm004618	AT5G25350	Prupe.1G480700	EBF2	EIN3-binding F-box protein 2	25.0468	4.64655	29.7135	4.89305	37.1343	5.21468	58.1607	5.86197
Pm004616	AT5G25390	Prupe.1G480400	SHN3	Ethylene-responsive transcription factor SHINE 3	0.685397	-0.544988	0.875825	-0.191286	0.904371	-0.145013	4.6396	2.214
Pm021818	AT5G27320	Prupe.6G332800	GID1C	Gibberellin receptor GID1C	6.78735	2.76285	8.99611	3.1693	11.7313	3.5523	39.5042	5.30393
Pm024887	AT5G39610	Prupe.5G196000	NAC6/ORE1	NAC domain containing protein 6	2.68862	1.42686	3.42663	1.77679	1.85873	0.894315	13.2633	3.72937
Pm009405	AT5G43450	Prupe.1G035800	---	1-aminocyclopropane-1-carboxylate oxidase homolog 10	1.37523	0.459675	2.14697	1.1023	1.74824	0.805904	5.3515	2.41994
Pm008755	AT5G57340	Prupe.1G081700	---	ras guanine nucleotide exchange factor Q-like protein	3.47279	1.79609	3.78132	1.91889	7.53577	2.91376	4.63605	2.2129
Pm018371	AT5G62280	Prupe.2G281500	DUF1442	Protein of unknown function	0.0490625	-4.34924	0.342984	-1.54379	0.129563	-2.94828	6.63632	2.73038
Pm024414	AT5G63190	Prupe.5G160100	---	MA3 domain-containing protein	318.316	8.31431	330.795	8.36979	249.839	7.96485	126.402	6.98187
Pm004455	AT5G64260	Prupe.8G064100	EXL2	protein exordium-like 2	768.025	9.58501	357.868	8.48328	297.261	8.21559	95.6032	6.57899
Pm026578	AT5G66700	Prupe.7G149700	HB53	Homeobox-leucine zipper protein ATHB-53	13.7759	3.78408	7.14954	2.83785	10.8736	3.44276	3.71223	1.89229
Pm002717	AT1G18450	Prupe.4G154200	ARP4	actin-related protein 4	214.544	7.74513	180.275	7.49406	171.657	7.42338	306.43	8.25942
Pm019358	AT4G39400	Prupe.6G168100	BRI1	brassinosteroid insensitive 1	63.5769	5.99043	57.9345	5.85635	42.631	5.41383	9.50345	3.24845
Pm016007	AT5G15530	Prupe.3G256800	BCCP2	biotin carboxyl carrier protein 2	49.1644	5.61954	44.8957	5.48851	40.7025	5.34705	76.1695	6.25114
Pm021464	AT2G15760	Prupe.8G119300	CBP	calmodulin-binding protein	6.76672	2.75846	5.11725	2.35537	4.88482	2.2883	0.967483	-0.0476914
Pm024682	AT5G62570	Prupe.5G178300	CBP60A	calmodulin-binding protein 60A	42.5293	5.41039	36.2491	5.17987	49.3867	5.62605	26.4027	4.72261
Pm008300	AT1G67310	Prupe.1G224000	---	Calmodulin-binding transcription activator protein with CG-1 and Ankyrin domain	27.1563	4.76322	29.647	4.88981	27.9499	4.80477	45.4458	5.50607
Pm018377	AT2G23380	Prupe.7G130900	CLF	curly leaf	26.9413	4.75175	30.11	4.91217	31.0984	4.95877	15.6108	3.96447
Pm013051	AT3G02380	Prupe.3G020100	COL2	constans-like 2	54.4481	5.76681	38.345	5.26097	47.3609	5.56562	23.8152	4.57381
Pm009723	AT2G32950	Prupe.5G031300	COP1	constitutive photomorphogenic 1	12.0558	3.59166	13.4781	3.75255	18.2749	4.19179	29.8689	4.90057
Pm004420	---	---	PmDAM1	dormancy associated MADS-box 1	8.50316	3.088	4.56385	2.19025	1.86455	0.898824	0.32933	-1.60239
Pm004419	---	---	PmDAM2	dormancy associated MADS-box 2	1.25396	0.326486	0.918661	-0.122396	0.681301	-0.553635	0.458662	-1.1245
Pm004418	---	---	PmDAM3	dormancy associated MADS-box 3	29.2135	4.86857	33.2156	5.05379	5.93864	2.57013	0.635196	-0.654727
Pm004417	---	---	PmDAM4	dormancy associated MADS-box 4	249.362	7.9621	172.35	7.4292	53.6116	5.74447	1.93628	0.953287
Pm004416	AT2G22540	Prupe.1G531600	PmDAM5	dormancy associated MADS-box 5	91.4462	6.51485	45.7769	5.51655	8.7929	3.13634	0.329639	-1.60104
Pm004415	AT4G24540	Prupe.1G531700	PmDAM6	dormancy associated MADS-box 6	131.291	7.03663	83.3746	6.38154	27.4833	4.78048	0.683017	-0.550007
Pm004870	---	---	PmCBF1	C-repeat binding factor 1	7.29764	2.86743	1.8453	0.883857	1.97514	0.981955	1.00522	0.00751388
Pm019386	---	---	PmCBF2	C-repeat binding factor 2	82.6381	6.36874	9.78155	3.29006	16.6983	4.06163	0.712219	-0.489606
Pm023768	---	---	PmCBF3	C-repeat binding factor 3	10.7686	3.42876	1.42561	0.511583	0.233407	-2.09908	0.0910655	-3.45695
Pm023769	---	---	PmCBF4	C-repeat binding factor 4	27.3102	4.77137	1.42895	0.514953	1.93264	0.950569	0.0333473	-4.90629
Pm023770	AT1G12610	Prupe.5G090000	PmCBF5	C-repeat binding factor 5	4.59589	2.20034	0.496778	-1.00933	0.549534	-0.86372	0.0243473	-5.3601
Pm023772	---	---	PmCBF6	C-repeat binding factor 6	3.08245	1.62408	0.415119	-1.2684	0.134274	-2.89675	0.133347	-2.90674
Pm023775	---	---	PmCBF7	C-repeat binding factor 7	94.8572	6.56769	12.1894	3.60755	25.5092	4.67295	1.81369	0.858929
Pm023777	---	---	PmCBF8	C-repeat binding factor 8	17.1095	4.09673	2.95182	1.56161	3.2979	1.72155	0.0621994	-4.00695
Pm027053	AT2G06210	Prupe.7G201100	ELF8	early flowering 8	39.3635	5.29879	40.631	5.34451	35.1131	5.13394	21.4104	4.42024
Pm012932	AT4G16280	Prupe.1G114600	FCA	fca	14.3058	3.83853	16.9764	4.08545	16.7242	4.06386	24.2897	4.60227
Pm005875	AT1G68050	Prupe.1G334000	FKF1	flavin-binding, kelch repeat, f box 1	113.921	6.8319	88.8175	6.47277	103.588	6.69471	26.7332	4.74056
Pm024610	AT5G61850	Prupe.5G140700	LFY3	leafy 3	41.5534	5.37689	58.8292	5.87846	36.0342	5.17129	5.2412	2.3899
Pm003733	AT1G65480	Prupe.6G364900	FT	flowering locus t	16.8648	4.07594	18.4127	4.20263	33.8869	5.08266	33.8011	5.079
Pm011163	AT1G78440	Prupe.4G150200	GA2OX1	gibberellin 2-oxidase 1	32.8907	5.03961	33.6191	5.07121	3.8455	1.94317	6.96279	2.79966
Pm027564	AT2G26600	Prupe.7G245600	GH17	glycosyl hydrolase superfamily protein	112.991	6.82006	116.159	6.85996	89.3058	6.48068	45.3648	5.5035
Pm001330	AT2G27500	Prupe.6G130300	GH17-61	glycosyl hydrolase superfamily protein	15.44	3.94861	32.0486	5.00219	13.0954	3.71098	27.9723	4.80592
Pm025785	AT3G57240	Prupe.7G051700	GH17-101	glycosyl hydrolase superfamily protein	16.2817	4.02518	10.5237	3.39556	4.42191	2.14467	14.5095	3.85892
Pm010944	AT1G79460	Prupe.4G128500	KS1	kaurene synthase 1	3.02718	1.59798	2.85892	1.51547	2.26313	1.17832	0.877818	-0.188006
Pm014786	AT3G13682	Prupe.4G188600	LDL2	lsd1-like2	39.373	5.29914	60.9774	5.9302	58.7118	5.87558	84.3844	6.39891
Pm028731	AT1G01060	Prupe.2G200400	LHY	late elongated hypocotyl	241.348	7.91497	218.426	7.771	234.216	7.87169	88.1214	6.46142
Pm029976	AT1G70170	Prupe.1G261000	MMP	matrix metalloproteinase	11.4805	3.52112	16.6195	4.05481	8.19312	3.03441	6.3965	2.67728
Pm015054	AT5G35840	Prupe.3G198200	PHYC	phytochrome C	8.86	3.14731	9.28259	3.21453	11.7015	3.54862	14.6119	3.86907
Pm019675	AT5G02810	Prupe.6G244200	PRR7	pseudo-response regulator 7	129.011	7.01135	137.025	7.0983	134.324	7.06957	41.8967	5.38877
Pm028504	AT2G46790	Prupe.2G198500	PRR9	pseudo-response regulator 9	52.0157	5.70087	52.5678	5.71611	63.7854	5.99515	31.4602	4.97546
Pm024428	AT3G48430	Prupe.5G159200	REF6	relative of early flowering 6	52.4186	5.71201	51.7102	5.69238	51.2209	5.67866	30.7365	4.94188
Pm018089	AT2G45660	Prupe.2G151200	SOC1	suppressor of overexpression of CO 1	214.684	7.74607	133.372	7.05931	89.2579	6.47991	52.7386	5.72079
Pm018412	AT2G46340	Prupe.2G183800	SPA1	suppressor of phya-105 1	18.046	4.17361	17.9502	4.16593	23.0624	4.52747	12.6075	3.65621
Pm002166	AT2G22540	Prupe.6G199000	SVP	short vegetative phase	32.641	5.02861	19.5892	4.29199	17.0052	4.0879	4.54758	2.1851
Pm012308	AT5G23860	Prupe.6G064900	TUB8	tubulin beta 8	43.368	5.43856	48.5803	5.6023	52.8412	5.72359	152.165	7.24949
Pm026517	AT3G18990	Prupe.8G113000	VRN1	reduced vernalization response 1	15.4344	3.94808	20.1998	4.33627	12.6129	3.65683	9.60138	3.26324
Pm013422	AT5G47390	Prupe.5G064900	MYBH/KUA1	myb-like transcription factor family protein	73.2394	6.19455	87.5528	6.45208	53.9859	5.75451	41.662	5.38066
Pm002536	AT5G08520	Prupe.1G349700	MYBS2	Duplicated homeodomain-like superfamily protein	7.55931	2.91826	7.32313	2.87246	11.806	3.56144	22.4071	4.48589
Pm009927	AT1G11260	Prupe.4G037800	STP1	Sugar transport protein 1	71.2552	6.15492	153.951	7.26633	53.9758	5.75424	97.3967	6.6058
Pm027344	AT1G77210	Prupe.7G223700	STP14	Sugar transport protein 14	14.0802	3.8156	13.0488	3.70585	28.2284	4.81908	18.5831	4.21592
Pm007067	AT3G48740	Prupe.5G146400	SWEET11	Bidirectional sugar transporter SWEET11	0.36321	-1.46113	1.48315	0.568661	43.9608	5.45814	63.7837	5.99511
Pm018875	AT5G23660	Prupe.1G220700	SWEET12	Bidirectional sugar transporter SWEET12	3.02758	1.59817	2.54343	1.34677	4.58	2.19535	16.3484	4.03108
Pm021430	AT4G34000	Prupe.8G126600	ABF3	responsive elements-binding factor 3	77.772	6.28118	66.8144	6.06209	71.2589	6.155	43.5412	5.44431
Pm005288	AT3G19290	Prupe.8G126600	ABF4	abre binding factor 4	143.268	7.16258	108.159	6.75701	99.0316	6.62982	54.3015	5.76292
Pm006169	AT1G75910	Prupe.1G361600	EXL4	extracellular lipase 4	12.0048	3.58554	12.7921	3.67719	11.9705	3.58141	57.4802	5.84499
Pm003196	AT2G47180	Prupe.3G005100	GOLS1	galactinol synthase 1	45.88	5.51979	31.6443	4.98388	21.6173	4.43411	4.38884	2.13384
Pm024912	AT1G74650	Prupe.5G193200	ATY13/MYB31	myb domain protein 31	50.5648	5.66006	32.0136	5.00061	26.6637	4.7368	31.3336	4.96964
Pm019546	AT5G47220	Prupe.5G061800	ERF2	ethylene-responsive transcription factor 2	8.70036	3.12108	52.557	5.71581	3.55357	1.82927	2.87035	1.52122
Pm018656	AT5G59220	Prupe.6G068800	HAI1	highly aba-induced pp2c gene 1	232.148	7.8589	148.988	7.21905	202.17	7.65943	97.5644	6.60828
Pm019734	AT1G07430	Prupe.6G068800	HAI2/AIP1	akt1 interacting protein phosphatase 1	86.7686	6.4391	70.2133	6.13367	51.1437	5.67649	20.6765	4.36992
Pm016141	AT5G10140	Prupe.3G307800	FLC	flowering locuc C	219.545	7.77838	213.259	7.73646	190.911	7.57676	60.6016	5.92128
Pm015446	AT5G15840	Prupe.3G245100	CO	CONSTANS	132.426	7.04904	89.0768	6.47698	104.712	6.71028	46.6678	5.54436
Pm003274	AT1G09570	Prupe.6G302500	PHYA	phytochrome A	76.5868	6.25902	84.2004	6.39575	91.2546	6.51183	53.8645	5.75126
