# Supplementary material for: Transcriptome Profiles Reveal the Crucial Roles of Hormone and Sugar in the Bud Dormancy of Prunus mume
Source: Sci Rep. 2018 Mar 23;8:5090. doi: 10.1038/s41598-018-23108-9 (PMC5865110; doi:10.1038/s41598-018-23108-9)
Supplement: Supplementary file 9 — Dataset 8 [file 41598_2018_23108_MOESM9_ESM.xlsx]

## Sheet: Table S8
Original Research Article
Transcriptome Profiles Reveal the Crucial Roles of Hormone and Sugar in the Bud Dormancy of Prunus mume
Zhiyong Zhang, XiaoKang Zhuo, Kai Zhao, Tangchun Zheng, Yu Han, Cunquan Yuan and Qixiang Zhang*
Beijing Key Laboratory of Ornamental Plants Germplasm Innovation & Molecular Breeding , National Engineering Research Center for Floriculture , Beijing Laboratory of Urban and Rural Ecological Environment , Key Laboratory of Genetics and Breeding in Forest Trees and Ornamental Plants of Ministry of Education , School of Landscape Architecture , Beijing Forestry University, Beijing, 100083, China
Supplementary Table S8: Primers information used in qPCR analysis
Gene ID	Name	Forward sequence (5' to 3')	Reverse sequence (5' to 3')
Pm011164	NCED3	AAGACGACTTGCCGTATCAC	CTTTCGGGTGGGCTATCATT
Pm031212	CYP707A1	CACTGAAGAGCAAGAGGCTATAA	TTCTTGGTATCTGCCCAACTC
Pm014836	UGT71B6	CGACCTATTCTGCACCTCTATG	GGTGAAACATGAGACCAAGAAAC
Pm004966	GA3OX1	GATGCTCCGAGGCTCATAAT	CAGACTCCACATCCTCCATAAG
Pm011163	GA2OX1	TCTTGAACTGATGGCTGAAGG	GGCATGGTGGGTAGTGATTTA
Pm004773	ILL6	AGCAGAGGAAGCTGGTAATG	TGACCCAATGATGCCTGTAG
Pm029200	PIN3	TCACAGGCGCAGAGATTTAC	GAAGCCTTGAACTCCCATCA
Pm005580	CKX7	CCAGACATGGTGAGATGGATAAG	CGTAATCAAACGAGTCCTCCTC
Pm008114	BMY3	GGTCAGGGCAGCAATACAA	CAGGAAAGGAGCGAATGAAGA
Pm009076	BAM1	GGTTGTGGAGGAGGTTGATAAG	GGTATCAGCGCCAAGTGATAA
Pm011052	SBPASE	CTGGAGGTTTCAGTAGTGATGG	CCTCGTTCTTGGATCCGTAAG
Pm028512	SOP1	TTACCCTTCACTGGGCTTTATC	GTTTCAGCGGCTCCCTTTA
